# Supplementary material for: Subendothelial stiffness alters endothelial cell traction force generation while exerting a minimal effect on the transcriptome
Source: Sci Rep. 2019 Dec 3;9:18209. doi: 10.1038/s41598-019-54336-2 (PMC6890669; doi:10.1038/s41598-019-54336-2)
Supplement: Supplementary file 4 — Supplementary Table 1 [file 41598_2019_54336_MOESM4_ESM.xlsx]

## Sheet: Sheet 1
Supplemental Table 1
ENSID	baseMean	lfc	lfcSE	stat	pvalue	padj	symbol	name	A1 HUVEC/STIFF	A2 HUVEC/STIFF	A3 HUVEC/STIFF	A4 HUVEC/STIFF	A5 HUVEC/STIFF	A6 HUVEC/STIFF	C1 HUVEC/SOFT	C2 HUVEC/SOFT	C3 HUVEC/SOFT	C4 HUVEC/SOFT	C5 HUVEC/SOFT	C6 HUVEC/SOFT
ENSG00000099860	647.92	-0.567219	0.0915259	-6.19737	5.74e-10	4.21e-06	GADD45B	growth arrest and DNA damage inducible beta	774.468	754.327	743.86	839.77	811.205	716.56	686.892	535.373	464.244	463.892	432.367	552.09
ENSG00000183779	670.882	-0.317325	0.0562521	-5.64112	1.69e-08	6.12e-05	ZNF703	zinc finger protein 703	771.268	760.144	763.785	754.284	695.318	721.55	602.74	643.697	570.072	554.815	548.483	664.428
ENSG00000155090	1337.65	-0.323976	0.0650145	-4.98313	6.26e-07	0.00101922	KLF10	Kruppel like factor 10	1404.92	1462.11	1347.14	1744.91	1576.95	1385.22	1284.37	1192.61	1104.2	1131.9	1138.5	1278.93
ENSG00000125968	3280.08	-0.318901	0.0675621	-4.72012	2.36e-06	0.00280993	ID1	inhibitor of DNA binding 1, HLH protein	3445.64	3932.58	3283.17	4010.78	3731.54	3440.08	3403.95	3043.5	2762.5	2726.76	2587.59	2992.81
ENSG00000275692	118.089	-9.42955	2.17025	-4.34492	1.39e-05	0.0101293	MIR6724-4	microRNA 6724-4	1.06676	1.93914	615.456	795.519	0	0.997994	1.0519	1.04158	0	0	0	0
ENSG00000196878	296.039	-0.383255	0.0883885	-4.33603	1.45e-05	0.0101293	LAMB3	laminin subunit beta 3	332.829	313.172	324.332	366.079	363.705	310.376	250.353	251.021	234.618	213.39	270.937	321.652
ENSG00000198732	72.2072	-0.58648	0.137405	-4.26827	1.97e-05	0.0131289	SMOC1	SPARC related modular calcium binding 1	64.0056	100.835	88.5548	88.5027	84.6862	93.8114	49.4394	45.8296	60.9008	56.5948	64.1942	69.1312
ENSG00000178031	564.625	-0.346602	0.0817265	-4.24099	2.23e-05	0.0141861	ADAMTSL1	ADAMTS like 1	698.728	575.925	598.852	683.885	641.832	592.808	562.767	513.5	433.294	434.203	457.856	581.854
ENSG00000145242	53.881	-0.842241	0.199886	-4.21361	2.51e-05	0.0153534	EPHA5	EPH receptor A5	80.007	71.7483	45.3843	84.4799	81.1205	51.8957	53.647	32.289	24.9594	37.1114	33.0412	50.8883
ENSG00000171105	3014.42	-0.33136	0.0813621	-4.07266	4.65e-05	0.0212964	INSR	insulin receptor	2994.4	3368.29	3740.33	3219.29	3358.03	3476.01	2091.18	2437.3	2779.47	2676.66	3185.17	2846.86
ENSG00000092969	164.648	-0.431731	0.108037	-3.99616	6.44e-05	0.0270895	TGFB2	transforming growth factor beta 2	202.684	208.458	150.543	200.137	192.55	178.641	186.187	135.406	139.772	124.323	126.5	130.581
ENSG00000135480	587.267	-0.414087	0.106427	-3.89081	9.99e-05	0.0344082	KRT7	keratin 7	697.661	682.578	583.354	730.147	714.93	615.762	630.089	503.084	445.275	434.203	391.774	618.34
ENSG00000159167	1130.2	-0.63573	0.165174	-3.84886	0.000118671	0.0350223	STC1	stanniocalcin 1	1082.76	1358.37	1390.31	1493.48	1586.75	1340.31	656.387	667.654	889.552	803.461	1092.25	1201.16
ENSG00000107562	57.3997	-0.667753	0.177473	-3.76256	0.00016818	0.0410976	CXCL12	C-X-C motif chemokine ligand 12	60.8053	77.5657	85.2339	84.4799	70.4233	43.9117	59.9584	46.8712	39.935	48.2448	37.7613	33.6055
ENSG00000205534	87.3577	0.515104	0.140355	3.67001	0.000242536	0.0466333	SMG1P2	SMG1 pseudogene 2	84.2741	54.296	69.7369	71.4056	68.6404	83.8315	106.242	85.4097	85.8602	89.9951	117.06	131.541
ENSG00000210196	46.2405	0.589072	0.159475	3.69383	0.000220902	0.0466333	MT-TP	mitochondrially encoded tRNA proline	43.7372	31.9959	35.4219	31.1771	42.7888	35.9278	61.0103	67.7028	55.909	48.2448	47.2016	53.7687
ENSG00000281026	100.668	0.569451	0.153941	3.69916	0.000216315	0.0466333	N4BP2L2-IT2	N4BPL2 intronic transcript 2	115.21	53.3264	75.2715	78.4456	64.1832	100.797	126.228	116.657	119.805	128.962	133.109	96.0156
ENSG00000180747	169.85	0.465873	0.124478	3.74261	0.000182118	0.043068	SMG1P3	SMG1 pseudogene 3	170.682	139.618	154.971	118.674	126.584	145.707	278.754	173.944	183.701	175.351	192.583	177.629
ENSG00000132530	184.12	0.346297	0.0923123	3.75136	0.000175878	0.0422741	XAF1	XIAP associated factor 1	172.815	155.131	164.933	131.748	179.178	169.659	175.668	194.776	194.683	227.307	227.512	216.035
ENSG00000260862	41.5095	0.813112	0.214194	3.79614	0.000146967	0.0398485	LOC101928446	uncharacterized LOC101928446	37.3366	20.361	30.9942	24.1371	18.7201	49.8997	50.4913	42.7048	52.9138	61.2338	64.1942	45.1273
ENSG00000116774	23.4851	0.873956	0.229537	3.80747	0.000140395	0.038839	OLFML3	olfactomedin like 3	11.7344	14.5436	22.1387	14.08	13.3715	23.9519	29.4532	26.0395	31.948	28.7613	26.4329	39.3664
ENSG00000232517	349.386	0.35135	0.0908343	3.86803	0.000109717	0.0350223	AC112198.2	NA	340.297	307.354	306.621	272.548	270.996	346.304	335.557	364.553	395.356	428.636	471.072	353.337
ENSG00000281896	64.8512	0.530788	0.134298	3.9523	7.74e-05	0.029865	AC018638.8	NA	62.9389	49.4481	49.812	53.3028	42.7888	60.8776	70.4774	71.8691	82.8651	81.645	84.0189	68.1711
ENSG00000235109	693.766	0.377981	0.0517739	7.30061	2.86e-13	4.2e-09	ZSCAN31	zinc finger and SCAN domain containing 31	578.184	587.56	642.022	618.513	591.912	602.788	772.096	831.182	807.685	817.378	780.715	695.153
