# Supplementary material for: Subendothelial stiffness alters endothelial cell traction force generation while exerting a minimal effect on the transcriptome
Source: Sci Rep. 2019 Dec 3;9:18209. doi: 10.1038/s41598-019-54336-2 (PMC6890669; doi:10.1038/s41598-019-54336-2)
Supplement: Supplementary file 5 — Supplementary Table 2 [file 41598_2019_54336_MOESM5_ESM.xlsx]

## Sheet: Sheet 1 - Table 2
Supplemental Table 2
ENSID	baseMean	lfc	lfcSE	stat	pvalue	padj	symbol	name	B1 HMEC-1/STIFF	B2 HMEC-1/STIFF	B3 HMEC-1/STIFF	B4 HMEC-1/STIFF	B5 HMEC-1/STIFF	B6 HMEC-1/STIFF	D1 HMEC-1/SOFT	D2 HMEC-1/SOFT	D3 HMEC-1/SOFT	D4 HMEC-1/SOFT	D5 HMEC-1/SOFT	D6 HMEC-1/SOFT
ENSG00000273542	355.055	-0.419112	0.0846911	-4.94871	7.47e-07	0.000873116	HIST1H4K	histone cluster 1 H4 family member k	393.662	425.281	338.277	410.567	452.17	421.83	252.19	268.415	268.971	358.753	359.87	310.667
ENSG00000263426	488.83	-0.332111	0.0691415	-4.80335	1.56e-06	0.0011996	RN7SL471P	RNA, 7SL, cytoplasmic 471, pseudogene	590.492	629.458	558.728	478.837	524.479	490.082	377.159	441.486	439.037	499.53	429.553	407.113
ENSG00000276180	1214.09	-0.377132	0.0793405	-4.75333	2e-06	0.0011996	HIST1H4I	histone cluster 1 H4 family member i	1284.32	1440.88	1372.11	1368.24	1399.9	1369.76	873.659	948.261	998.689	1238.83	1123.52	1150.86
ENSG00000198840	1329.36	-0.470291	0.11351	-4.14317	3.43e-05	0.00970525	ND3	NADH dehydrogenase, subunit 3 (complex I)	1618.93	1564.65	1466.18	1473.49	1604.29	1540.39	951.343	919.243	898.579	1282.43	1332.57	1300.17
ENSG00000276410	1777.18	-0.376315	0.0967444	-3.88979	0.000100332	0.0172816	HIST1H2BB	histone cluster 1 H2B family member b	1973.23	1996.28	2131.34	1929.57	2012.11	2006.78	1212.54	1382.49	1396.72	1840.99	1686.71	1757.36
ENSG00000275126	1857.66	-0.365842	0.103664	-3.52912	0.000416944	0.0432022	HIST1H4L	histone cluster 1 H4 family member l	2141.52	2227.96	2272.92	1964.65	2013.07	1934.73	1248.57	1478.87	1469.09	1945.44	1813.67	1781.47
ENSG00000131389	2153.78	0.320342	0.0691034	4.63569	3.56e-06	0.00195665	SLC6A6	solute carrier family 6 member 6	1835.45	1817.49	1998.31	1798.72	1953.3	2091.14	2396.93	2678.97	2115.58	2137.08	2370.18	2652.26
