# Supplementary material for: Subendothelial stiffness alters endothelial cell traction force generation while exerting a minimal effect on the transcriptome
Source: Sci Rep. 2019 Dec 3;9:18209. doi: 10.1038/s41598-019-54336-2 (PMC6890669; doi:10.1038/s41598-019-54336-2)
Supplement: Supplementary file 6 — Supplementary Table 3 [file 41598_2019_54336_MOESM6_ESM.xlsx]

## Sheet: Sheet 1 - Table 3
Supplemental Table 3
ENSID	baseMean	lfc	lfcSE	stat	pvalue	padj	symbol	name	A1 HUVEC/STIFF	A2 HUVEC/STIFF	A3 HUVEC/STIFF	A4 HUVEC/STIFF	A5 HUVEC/STIFF	A6 HUVEC/STIFF	B1 HMEC-1/STIFF	B2 HMEC-1/STIFF	B3 HMEC-1/STIFF	B4 HMEC-1/STIFF	B5 HMEC-1/STIFF	B6 HMEC-1/STIFF
ENSG00000110799	70791.4	-7.2643	0.0245775945175111	-295.566	0	0	VWF	von Willebrand factor	139798	141152	141124	137517	142598	141823	900.745	844.322	960.567	918.156	919.349	941.069
ENSG00000156535	14567.3	-4.10596	0.0225451342933256	-182.122	0	0	CD109	CD109 molecule	27058.4	27157.6	28412.4	27365.1	27244.9	27975.9	1649	1563.94	1568.07	1575.95	1629.41	1606.79
ENSG00000196611	29096.8	-4.94624	0.0294367019250072	-168.03	0	0	MMP1	matrix metallopeptidase 1	54249.8	59006	53546.9	58098.2	57846.4	55444.2	1909.47	1777.57	1860.29	1809.63	1851.78	1760.77
ENSG00000138722	22324.4	-7.90555	0.0471405370509496	-167.702	0	0	MMRN1	multimerin 1	44091.7	46107.2	45034.4	42950.8	44019.9	44575.3	179.96	186.037	204.651	175.719	213.02	153.977
ENSG00000087245	13028.5	-4.94331	0.0296282374096032	-166.844	0	0	MMP2	matrix metallopeptidase 2	24706	25938.1	25725.7	24283.4	25712.1	25053.2	814.554	852.499	833.352	758.076	853.948	811.548
ENSG00000142798	201149	-4.01686	0.024543213774742	-163.665	0	0	HSPG2	heparan sulfate proteoglycan 2	385119	361123	389306	363071	375955	398787	22695.7	23258.7	23508.1	24043.2	23587.3	23339.2
ENSG00000261371	42725.8	-3.67128	0.0229465345225645	-159.993	0	0	PECAM1	platelet and endothelial cell adhesion molecule 1	75052.9	80374.3	81435.7	78130.8	80503.1	79896.1	6102.52	6259.84	6328.49	6368.21	6291.56	5966.14
ENSG00000102755	7417.43	-3.9134	0.0270152827502079	-144.859	0	0	FLT1	fms related tyrosine kinase 1	13995.1	14048.7	14028.2	13580.9	13932.5	13880.1	944.314	978.228	849.945	971.515	916.546	883.102
ENSG00000164125	13763.7	-7.08922	0.0517994933547771	-136.859	0	0	GASK1B	golgi associated kinase 1B	27557.3	28431.5	29141.5	25728.3	25948.5	27151.7	230.159	203.414	185.292	209.759	197.137	179.338
ENSG00000138411	8029.67	-4.49321	0.0331609711605465	-135.497	0	0	HECW2	HECT, C2 and WW domain containing E3 ubiquitin protein ligase 2	15861.9	15193.5	15903.2	14850.7	14746.8	15704.2	652.59	683.839	650.825	729.556	695.117	683.838
ENSG00000127329	6415.23	-3.09937	0.0236380025987001	-131.118	0	0	PTPRB	protein tyrosine phosphatase receptor type B	11736	11481.5	11671.1	11299.2	11286.2	11469.1	1325.07	1303.28	1354.2	1321.11	1327.64	1408.43
ENSG00000132688	8187.27	-3.55229	0.0272853623682358	-130.19	0	0	NES	nestin	15053.2	15420	14502.4	15102.3	15751.5	14698.1	1307.07	1311.46	1313.64	1285.23	1265.04	1237.25
ENSG00000164283	9839.93	-3.66841	0.0282402425868127	-129.9	0	0	ESM1	endothelial cell specific molecule 1	18045.2	18854.3	18845.9	18266.8	17775.9	17680.5	1381.9	1471.94	1378.16	1532.71	1454.7	1391.22
ENSG00000128052	9019.82	-3.19856	0.0249351102072199	-128.275	0	0	KDR	kinase insert domain receptor	15848.7	16165	16708.1	15989.4	16495.4	16401	1805.28	1706.02	1838.17	1837.23	1774.23	1669.29
ENSG00000064989	11103.2	-3.57791	0.0282185694392424	-126.793	0	0	CALCRL	calcitonin receptor like receptor	19948.3	20800.5	21799	19970.7	20123.9	20299	1800.54	1737.71	1750.59	1690.03	1657.44	1660.23
ENSG00000118257	7943.86	-2.69681	0.0216327399280344	-124.663	0	0	NRP2	neuropilin 2	13596.2	13832.5	13877.8	13677.3	13950.3	13656	2191.72	2036.19	2176.49	2150.03	2160.1	2021.62
ENSG00000176658	5219.92	-5.52491	0.0448114868825954	-123.292	0	0	MYO1D	myosin ID	9896.67	10280.3	10506.8	9874.23	10473.8	10275.9	242.472	206.481	215.713	223.559	241.049	201.981
ENSG00000181104	9237.33	-3.27746	0.0266046691412144	-123.191	0	0	F2R	coagulation factor II thrombin receptor	16359.7	17762.8	16756.3	16402.5	16652	16549	1698.25	1777.57	1761.65	1718.55	1763.02	1646.64
ENSG00000091409	14081.3	-2.34647	0.0193588719696865	-121.209	0	0	ITGA6	integrin subunit alpha 6	23245.7	24080	23392.7	24003.5	23646.4	22838.5	4611.7	4740.88	4564.08	4735.22	4540.68	4576.73
ENSG00000137509	5918.47	-3.06174	0.0255671559414604	-119.753	0	0	PRCP	prolylcarboxypeptidase	10440.6	10992.6	10629.7	10427.9	10519.7	10413.6	1325.07	1263.42	1242.65	1256.71	1298.67	1210.98
ENSG00000165507	11208.8	-7.53382	0.0634522392518009	-118.732	0	0	DEPP1	DEPP1 autophagy regulator	20484.5	22132.8	24077	21155.6	23008.5	22926.9	117.447	108.351	128.137	108.559	120.524	137.673
ENSG00000076706	20506.4	-2.76674	0.0235508165043065	-117.48	0	0	MCAM	melanoma cell adhesion molecule	34658.7	36335.2	34493.1	36639.6	37190.6	35232.5	5105.17	5288.77	5309.85	5372.77	5356.33	5094.82
ENSG00000163762	3895.65	-4.84072	0.0419352469483674	-115.433	0	0	TM4SF18	transmembrane 4 L six family member 18	7432.12	7783.78	7785.69	7460.46	7327.42	7381.94	255.732	266.789	268.258	276.919	255.063	253.609
ENSG00000108622	4616.87	-3.9667	0.0343745037831631	-115.397	0	0	ICAM2	intercellular adhesion molecule 2	8396.84	8885.5	8677.81	8845.59	8975.64	8290.42	540.826	548.911	553.109	580.517	576.461	530.767
ENSG00000119681	11348.3	-2.32748	0.0203646183221563	-114.291	0	0	LTBP2	latent transforming growth factor beta binding protein 2	18514.4	19364.6	18810.3	18930.6	19406.3	18524.2	3753.58	3872.02	3708.6	3733.34	3869.86	3691.82
ENSG00000066056	18203.4	-2.48509	0.0219194461510344	-113.374	0	0	TIE1	tyrosine kinase with immunoglobulin like and EGF like domains 1	30278.9	31340.1	32022.3	29620.6	31039.5	31036.4	5407.31	5510.58	5717.31	5498.81	5588.97	5380.13
ENSG00000091490	3546.32	-3.7463	0.0332888050155102	-112.539	0	0	SEL1L3	SEL1L family member 3	6592.65	6692.31	6730.53	6538.78	6641.68	6408.71	498.204	496.78	535.594	462.758	460.609	497.254
ENSG00000204131	3190.23	-3.37408	0.0303694381639056	-111.101	0	0	NHSL2	NHS like 2	5792.74	5881.64	5855.63	5763.9	5765.5	5853.75	560.716	594.91	565.094	562.117	529.747	557.033
ENSG00000122378	8427.84	-2.8244	0.0254719985722128	-110.883	0	0	PRXL2A	peroxiredoxin like 2A	14073.1	15197.6	15030.6	14429.1	15139.8	14753.6	2094.16	2012.68	2139.61	2122.43	2113.38	2027.96
ENSG00000134824	9611.18	-2.52732	0.022844454745353	-110.632	0	0	FADS2	fatty acid desaturase 2	16357.5	16837.3	16122.5	16068	16828.4	16073.2	2749.59	2775.22	2895.53	2963.31	2873.9	2789.7
ENSG00000071246	5123.26	-5.11303	0.0462610169169499	-110.526	0	0	VASH1	vasohibin 1	9638.46	9799.67	10839.8	9408.67	9955.01	10109.4	304.037	303.588	286.695	270.479	294.304	269.006
ENSG00000112769	18752.1	-2.00682	0.0182732754753877	-109.823	0	0	LAMA4	laminin subunit alpha 4	29965.8	29874.5	30319.5	29152.9	29996.4	30882.2	7526.1	7336.2	7454.99	7516.36	7695.81	7303.93
ENSG00000149564	4074.56	-6.02783	0.0548899730803457	-109.817	0	0	ESAM	endothelial cell adhesion molecule	7868.33	8131.2	8063.54	8011.99	8119.17	7963.61	102.293	118.573	141.043	112.239	120.524	142.202
ENSG00000158352	3618.38	-5.50036	0.0501151319522485	-109.754	0	0	SHROOM4	shroom family member 4	7096.99	6958.77	7070.38	6990.7	7121.04	7244.22	124.077	158.438	158.558	166.519	186.859	144.013
ENSG00000171115	3582.07	-4.83054	0.0445010558374096	-108.549	0	0	GIMAP8	GTPase, IMAP family member 8	6759.67	7217.03	7057.75	6641.54	6967.19	6882.48	238.683	239.19	229.54	279.679	241.983	230.059
ENSG00000111341	4865.65	-4.58727	0.0429206882170152	-106.878	0	0	MGP	matrix Gla protein	9318.71	9761.75	9641.12	8967.23	9096.66	9266.73	420.537	428.294	367.818	389.158	409.222	320.634
ENSG00000099194	16857	-2.70656	0.0253256313482218	-106.87	0	0	SCD	stearoyl-CoA desaturase	28702.2	30198.4	28636.3	29411.9	30198	28262.7	4316.19	4519.06	4665.48	4532.82	4578.06	4262.44
ENSG00000136383	3046.62	-4.65098	0.0437548817245167	-106.296	0	0	ALPK3	alpha kinase 3	6041.07	5680.77	5980.78	5686.3	5861.19	5910.28	223.529	235.102	236.915	239.199	227.969	236.399
ENSG00000135636	9454.34	-2.80833	0.0264216599983274	-106.289	0	0	DYSF	dysferlin	16035.5	16349.5	16780.4	16085.9	16850	17177.9	2402.93	2326.48	2479.77	2428.79	2276.88	2258.02
ENSG00000187498	43015.3	-2.19953	0.0207705661045506	-105.896	0	0	COL4A1	collagen type IV alpha 1 chain	71265.5	71691.7	71516.7	67303.5	70945.9	71172	15469.9	15539.2	15708.3	15322.5	15606.5	14642.3
ENSG00000166086	3815.04	-5.96682	0.0568622603811193	-104.935	0	0	JAM3	junctional adhesion molecule 3	7303.56	7787.88	7685.8	7440.53	7459.69	7381.94	137.338	124.706	113.387	124.199	105.576	115.935
ENSG00000251322	8361.69	-3.18934	0.0305354490097231	-104.447	0	0	SHANK3	SH3 and multiple ankyrin repeat domains 3	15282.9	14787.6	15886	14106.2	14657.7	15707.3	1627.21	1670.24	1696.2	1655.07	1618.2	1645.74
ENSG00000091879	3833.15	-5.34224	0.051778172518822	-103.176	0	0	ANGPT2	angiopoietin 2	7392.56	7871.91	7227.68	7717.35	7605.09	7073.63	186.59	215.68	174.229	179.399	193.4	160.317
ENSG00000143248	5965.5	-7.26152	0.0704811211323761	-103.028	0	0	RGS5	regulator of G protein signaling 5	11117.4	12328	12115.4	12064.7	11956	11542	82.4025	63.3752	82.0446	80.0396	82.2182	72.4596
ENSG00000087303	4803.58	-3.32625	0.0323874994258816	-102.702	0	0	NID2	nidogen 2	8462.77	8507.32	9088.85	8420.93	8727.99	9210.21	852.44	856.588	848.101	872.156	902.531	893.065
ENSG00000176435	11352.9	-2.51666	0.0245741359097135	-102.411	0	0	CLEC14A	C-type lectin domain containing 14A	18997.8	20148.7	19733.5	18583.5	19358.4	19146	3511.11	3379.33	3449.56	3290.82	3398.04	3238.04
ENSG00000179776	21991.6	-2.07923	0.0203096805148253	-102.376	0	0	CDH5	cadherin 5	34605.9	36191.7	35363.4	35341.5	36473.9	35422.6	7975.05	8469.8	8597.16	8596.44	8456.32	8405.32
ENSG00000060982	17485.2	-1.84873	0.0182892144367582	-101.083	0	0	BCAT1	branched chain amino acid transaminase 1	26443.1	27675.2	28232.2	27455.3	27202.7	27216.5	7486.32	7783.91	7648.58	7631.36	7540.71	7506.82
ENSG00000197077	8148.21	-1.87756	0.0185760062950934	-101.074	0	0	KIAA1671	KIAA1671	12564.5	12612.9	13132.7	12767.2	12806.8	12979.8	3468.48	3436.57	3524.23	3539.22	3498.01	3448.17
ENSG00000129657	16766.9	-1.97425	0.0195992721803153	-100.731	0	0	SEC14L1	SEC14 like lipid binding 1	26279.4	27155.6	26466.3	26687.8	27159.6	26632.7	6539.16	6893.59	7017.12	6825.45	6954.91	6591.11
ENSG00000151012	6464.35	-3.28656	0.0327224872812204	-100.437	0	0	SLC7A11	solute carrier family 7 member 11	11811.8	11899.6	11145.2	12209.4	11662.3	11630.4	1301.39	1231.73	1243.57	1096.63	1174.41	1165.69
ENSG00000100311	3918.13	-3.2874	0.0329439696386854	-99.7876	0	0	PDGFB	platelet derived growth factor subunit B	7246.42	7448.65	7079.57	6804.06	7183.89	6887.61	724.574	704.283	775.275	710.237	744.635	708.293
ENSG00000130158	8175.72	-2.38123	0.0239951266826501	-99.2379	0	0	DOCK6	dedicator of cytokinesis 6	13254.5	13575.2	13990.4	13232.7	13956	14300.4	2634.04	2627.01	2678.89	2657.87	2606.69	2594.96
ENSG00000129422	6350.18	-2.61501	0.0263876282225696	-99.0999	0	0	MTUS1	microtubule associated scaffold protein 1	10521.9	11232.4	11301.4	10597.7	10915.6	10938.8	1872.53	1803.13	1777.33	1724.07	1731.25	1786.13
ENSG00000174059	3556.36	-4.92027	0.0497048154356234	-98.9897	0	0	CD34	CD34 molecule	6531.12	6943.39	7497.5	6701.3	6689.52	6950.3	217.846	216.702	254.43	228.159	222.363	223.719
ENSG00000157657	4923.96	-2.24643	0.0226987038618792	-98.9674	0	0	ZNF618	zinc finger protein 618	8260.59	8059.46	8194.44	7898.75	8143.56	8245.2	1710.56	1722.38	1748.75	1735.11	1725.65	1643.02
ENSG00000154133	8974.79	-2.26759	0.0229925535190259	-98.623	0	0	ROBO4	roundabout guidance receptor 4	14866.4	15030.5	14533.4	14631.5	15407.2	14705.3	2950.39	3143.21	3146.27	3155.58	3149.52	2978.09
ENSG00000143878	13739.2	-2.70828	0.0275123026560236	-98.4387	0	0	RHOB	ras homolog family member B	23455.6	25576.3	24254.9	22795.5	23846.2	23062.5	3561.31	3670.65	3786.96	3637.66	3640.96	3582.22
ENSG00000113140	44711.3	-1.745	0.0177414225183816	-98.3572	0	0	SPARC	secreted protein acidic and cysteine rich	66866	71395.5	68680.8	68453.7	69705.7	68142.4	20461.4	20846.4	20406.1	20813.1	20740.5	20024.2
ENSG00000154277	2859.54	-4.48165	0.0461149664037162	-97.1843	0	0	UCHL1	ubiquitin C-terminal hydrolase L1	5468.6	5757.64	5349.29	5586.69	5486.89	5197.06	215.951	226.924	265.493	262.199	254.129	243.645
ENSG00000153071	5089.71	-1.99507	0.0208157937939108	-95.8439	0	0	DAB2	DAB adaptor protein 2	8146.32	8198.84	8157.69	7974.25	8053.5	8299.67	2075.22	1990.19	2060.33	2026.75	2037.7	2056.04
ENSG00000099250	15510.1	-1.83313	0.0191935275346138	-95.5076	0	0	NRP1	neuropilin 1	24197.2	24838.4	23996.6	24030.7	24467.3	23800.4	7000.43	6774	6733.19	6941.37	6834.38	6507.78
ENSG00000133561	3348.83	-4.7129	0.0494046122798296	-95.394	0	0	GIMAP6	GTPase, IMAP family member 6	6094.91	6468.89	6876.34	6249.38	6556.31	6465.23	250.049	218.747	252.587	227.239	297.107	229.154
ENSG00000099204	4150.52	-3.35822	0.0359975603432486	-93.2901	0	0	ABLIM1	actin binding LIM protein 1	7567.27	7587	8139.32	7123.87	7381.83	7581.31	708.472	758.459	774.353	747.956	737.161	699.235
ENSG00000101445	3147.63	-5.1113	0.0547933931675143	-93.2832	0	0	PPP1R16B	protein phosphatase 1 regulatory subunit 16B	5648.8	6157.33	6530.75	5906.5	6213.91	6251.47	209.321	178.882	175.151	165.599	165.371	168.469
ENSG00000081189	2829.6	-4.72815	0.0508724728286908	-92.9411	0	0	MEF2C	myocyte enhancer factor 2C	5182.92	5565.99	5746.55	5415.78	5226.1	5584.5	183.748	204.436	212.947	236.439	177.516	218.285
ENSG00000198795	2443.19	-5.48273	0.0591373894058885	-92.7117	0	0	ZNF521	zinc finger protein 521	4722.54	4812.72	4744.21	4713.25	4868.69	4814.75	110.817	112.44	90.3412	124.199	107.444	96.9147
ENSG00000137801	246670	-2.61432	0.0282330270097752	-92.598	0	0	THBS1	thrombospondin 1	434933	441855	391952	429501	438168	408096	67460.2	68525	71121.6	71270.2	69878	67286
ENSG00000153162	4804.2	-2.80939	0.0306232351086869	-91.7404	0	0	BMP6	bone morphogenetic protein 6	8375.96	8834.25	8205.92	8454.48	8579.77	8000.61	1211.41	1211.28	1160.61	1217.15	1263.17	1135.8
ENSG00000173269	7378.68	-2.81442	0.0307283802297209	-91.5903	0	0	MMRN2	multimerin 2	12390.9	13258.6	13232.6	12545.9	13135.1	12958.2	1894.31	1857.3	1949.71	1801.35	1852.71	1667.48
ENSG00000164867	3046.91	-3.03454	0.0332015623262196	-91.3976	0	0	NOS3	nitric oxide synthase 3	5371.91	5512.7	5359.62	5207.12	5694.21	5438.56	643.119	681.795	625.936	674.357	696.051	657.571
ENSG00000161940	3078.13	-5.30184	0.0580806969140977	-91.2841	0	0	BCL6B	BCL6B transcription repressor	5574.09	5825.28	6110.52	5973.61	6205.46	6334.71	179.012	153.327	169.62	117.759	142.013	152.165
ENSG00000010327	6352.64	-2.12651	0.0233183300759552	-91.1947	0	0	STAB1	stabilin 1	10701	9956.47	10070.5	10274.8	10466.3	10558.5	2353.68	2348.97	2373.76	2360.71	2344.15	2422.87
ENSG00000188559	3307.76	-3.06162	0.0336807939100117	-90.901	0	0	RALGAPA2	Ral GTPase activating protein catalytic alpha subunit 2	5863.06	5961.58	6091	5609.76	5789.89	6132.26	757.725	689.972	700.605	708.397	721.277	667.534
ENSG00000099260	2906.29	-2.51201	0.0278686541577644	-90.1375	0	0	PALMD	palmdelphin	5043.38	5054.59	4893.47	4899.89	4852.74	4927.8	863.806	890.32	856.398	873.996	888.517	830.568
ENSG00000130508	20417.5	-1.76783	0.0197398180281712	-89.5567	0	0	PXDN	peroxidasin	30888.8	31799.2	32163.5	30650.3	32081.7	31808.2	9298.23	9303.9	9483.98	9304.84	9383.15	8843.7
ENSG00000106070	10409.5	-2.45831	0.027572781962398	-89.157	0	0	GRB10	growth factor receptor bound protein 10	17133.2	17846.8	18734.6	16769.5	17105.1	18095.7	3150.24	3204.54	3142.58	3316.58	3209.31	3205.43
ENSG00000125266	5351.05	-3.55004	0.0398730932091363	-89.0336	0	0	EFNB2	ephrin B2	9322.01	10049.7	10772.1	9325.83	9620.11	10071.4	852.44	847.388	871.147	864.796	853.013	762.637
ENSG00000139567	8600.78	-2.01456	0.0227043707518163	-88.7302	0	0	ACVRL1	activin A receptor like type 1	13571	13798.7	13695.3	13398.4	14305.9	13964.3	3262.95	3382.4	3503.03	3518.06	3439.15	3370.28
ENSG00000164035	2075.17	-3.98832	0.0451674438248222	-88.3008	0	0	EMCN	endomucin	3858.9	3973.36	4115.01	3862.87	3790.82	3828.17	234.895	215.68	259.961	252.079	248.523	261.76
ENSG00000196628	13556.3	-2.28284	0.0258696951564221	-88.2438	0	0	TCF4	transcription factor 4	21668.9	22415.6	23872.6	21846.6	22013.2	23130.3	4642.01	4558.93	4505.08	4816.18	4622.9	4583.07
ENSG00000197043	4334.8	-2.26379	0.025746969670434	-87.9244	0	0	ANXA6	annexin A6	7273.89	7446.6	7057.75	6998.04	7280.52	6993.47	1466.2	1532.25	1474.96	1498.67	1537.85	1457.34
ENSG00000124766	6318.95	-3.05822	0.0348626295757363	-87.7219	0	0	SOX4	SRY-box 4	10979	11775.6	11982.2	10517	11421.2	11022	1405.58	1417.77	1317.32	1374.47	1343.52	1271.67
ENSG00000179314	2506.49	-4.7774	0.0547871113620682	-87.1993	0	0	WSCD1	WSC domain containing 1	4422.57	4816.82	5144.92	4770.92	4982.2	4881.55	165.752	190.126	162.245	195.959	170.976	173.903
ENSG00000117595	1987.21	-4.53405	0.0523300293065971	-86.6435	0	0	IRF6	interferon regulatory factor 6	3761.11	3876	3954.27	3621.7	3796.45	3849.75	141.126	176.837	189.901	160.079	162.568	156.694
ENSG00000088387	10497.8	-1.54171	0.0178089553257004	-86.5691	0	0	DOCK9	dedicator of cytokinesis 9	15223.5	15605.5	16015.7	15625.5	15629.5	15664.1	5357.11	5492.18	5263.76	5265.13	5394.63	5436.28
ENSG00000162618	5924.58	-2.21092	0.0256008098254189	-86.3615	0	0	ADGRL4	adhesion G protein-coupled receptor L4	9524.18	10216.8	9736.42	9808.17	9735.5	9445.55	2172.78	2065.83	2013.32	2166.59	2133.93	2075.97
ENSG00000148180	13325	-1.82835	0.0212294643049666	-86.1234	0	0	GSN	gelsolin	20257	20973.7	21489	20189.9	20987.9	20867.4	5777.65	5984.87	5874.02	5852.09	6017.81	5629.21
ENSG00000002586	6884.79	-1.83256	0.0212794655923618	-86.1186	0	0	CD99	CD99 molecule (Xg blood group)	10637.2	11091	10671	10401.6	10910.9	10792.9	3055.52	2990.9	3043.95	2992.75	3088.79	2940.95
ENSG00000128849	2053.96	-4.47908	0.0523635040272008	-85.5383	0	0	CGNL1	cingulin like 1	3733.64	3945.69	4135.68	3921.59	3914.65	3936.07	154.386	212.614	176.995	194.119	166.305	155.788
ENSG00000120279	3603.7	-2.28898	0.0269103483495276	-85.0595	0	0	MYCT1	MYC target 1	5701.54	6130.68	6107.08	5961.02	6056.31	5941.11	1250.25	1231.73	1231.59	1241.99	1182.82	1208.26
ENSG00000170873	2353.75	-3.3375	0.0393861516057126	-84.7378	0	0	MTSS1	MTSS I-BAR domain containing 1	4143.48	4238.8	4570.83	4123.96	4280.5	4346.12	423.379	411.939	429.582	454.478	398.945	422.983
ENSG00000087086	27355	-1.95034	0.0231669801309123	-84.1862	0	0	FTL	ferritin light chain	42173.2	43846.4	43585.4	43664.9	45030.2	42474.6	11211.5	11723.4	11499.1	11223	11208.8	10619
ENSG00000006451	8399.17	-2.31933	0.0275886359167344	-84.0684	0	0	RALA	RAS like proto-oncogene A	13239.1	14310.1	14342.8	14176.4	14160.5	13738.2	2857.57	2725.14	2885.39	2929.27	2787.94	2637.53
ENSG00000185112	4225.02	-2.90181	0.0347026182268189	-83.6193	0	0	FAM43A	family with sequence similarity 43 member A	7343.11	7883.19	7592.8	7261.23	7690.46	6946.19	1004.93	987.427	1066.58	982.555	974.472	967.336
ENSG00000181019	4834.68	-2.3739	0.0284180332668869	-83.5348	0	0	NQO1	NAD(P)H quinone dehydrogenase 1	7895.8	8277.76	7973.99	8329.71	8283.33	7872.15	1600.69	1534.29	1663.02	1540.99	1579.9	1464.59
ENSG00000165716	3490.14	-3.3176	0.0401109336932931	-82.7105	0	0	DIPK1B	divergent protein kinase domain 1B	6063.04	6807.09	6637.53	5925.37	6403.4	6226.81	663.956	643.974	649.904	589.717	626.913	643.985
ENSG00000126785	3944.43	-3.06401	0.0371512120579165	-82.4741	0	0	RHOJ	ras homolog family member J	6709.12	7179.11	7362.02	6604.84	6991.58	7430.24	879.908	843.3	836.117	857.436	863.291	776.224
ENSG00000167996	36883.3	-1.7734	0.0215959353218462	-82.1173	0	0	FTH1	ferritin heavy chain 1	56088.1	57934	58250.9	56958.5	58099.7	55096.8	16641.5	17096	17268.1	16629.8	16673.5	15862.3
ENSG00000198355	4585.69	-2.99622	0.0367564654603361	-81.5155	0	0	PIM3	Pim-3 proto-oncogene, serine/threonine kinase	7960.63	8597.51	8522.81	7646.05	8206.41	7966.69	1052.29	1003.78	1120.97	972.435	996.895	981.828
ENSG00000198945	1736.89	-3.42327	0.0421300125319394	-81.2548	0	0	L3MBTL3	L3MBTL histone methyl-lysine binding protein 3	3204.03	3156.55	3290.63	3092.18	3130.41	3190.99	275.622	320.965	289.461	326.598	269.078	296.179
ENSG00000117114	1573.67	-4.43744	0.0546394808421418	-81.213	0	0	ADGRL2	adhesion G protein-coupled receptor L2	3037.01	3086.86	2968	2989.43	3047.85	2921.74	139.232	133.906	133.668	127.879	163.502	134.956
ENSG00000169291	3558.6	-2.4045	0.0296272052490317	-81.1586	0	0	SHE	Src homology 2 domain containing E	5902.62	6204.47	6161.04	5857.22	5875.26	5916.44	1142.27	1170.4	1138.48	1171.15	1126.76	1037.08
ENSG00000182621	1514.7	-4.09162	0.0504633714384875	-81.081	0	0	PLCB1	phospholipase C beta 1	2850.22	2871.64	2953.07	2809.07	2852.73	2834.38	163.858	152.305	181.604	160.999	164.436	182.055
ENSG00000120885	2360.23	-2.64253	0.0326876906793439	-80.8417	0	0	CLU	clusterin	4107.22	4104.55	4063.35	3927.88	4178.25	4031.65	699.001	631.708	687.699	632.037	635.322	624.058
ENSG00000182240	5637.3	-8.50102	0.105393561301217	-80.6597	0	0	BACE2	beta-secretase 2	10895.5	11548.1	11740	10886.1	11129.5	11262.5	34.0976	29.6433	23.0462	34.0398	29.8975	35.3241
ENSG00000204301	3138.65	-4.02341	0.0498863346520966	-80.6515	0	0	NOTCH4	notch receptor 4	6222.36	5615.18	6125.45	5451.43	5740.17	6327.52	362.761	361.852	322.647	342.238	402.682	389.47
ENSG00000031081	5414.84	-1.69212	0.0210965041824636	-80.2085	0	0	ARHGAP31	Rho GTPase activating protein 31	8039.74	8324.9	8356.33	8211.22	8402.47	8288.36	2582.89	2471.63	2582.1	2609.11	2609.49	2499.86
ENSG00000157570	3079.26	-2.82049	0.0352746041469238	-79.958	0	0	TSPAN18	tetraspanin 18	5010.42	5565.99	5564	5338.18	5523.47	5365.6	724.574	785.035	761.447	808.676	776.401	727.313
ENSG00000156453	4620.64	-2.14315	0.0268529875689525	-79.8106	0	0	PCDH1	protocadherin 1	7244.23	7486.57	7475.69	7456.26	7847.12	7702.58	1664.15	1664.11	1685.14	1806.87	1730.32	1684.69
ENSG00000004399	32905.7	-1.74232	0.0218414736780696	-79.7711	0	0	PLXND1	plexin D1	49529.5	51384.2	52348.2	48214.6	51050.8	51475.2	14823.9	15557.6	15391.2	15271.9	15085.2	14736.5
ENSG00000174804	7770.39	-1.79373	0.0225395504190122	-79.5813	0	0	FZD4	frizzled class receptor 4	12023.9	12492	12058	12060.5	12183	11551.3	3520.58	3518.35	3410.84	3566.82	3505.48	3353.97
ENSG00000164687	2127.47	-3.82132	0.0481954994840297	-79.2878	0	0	FABP5	fatty acid binding protein 5	3724.85	4290.04	4090.9	3910.05	3964.37	3865.16	280.358	243.279	305.132	280.599	287.764	287.121
ENSG00000157554	5025.33	-1.64609	0.0207627181584834	-79.2811	0	0	ERG	ETS transcription factor ERG	7538.7	7657.72	7762.73	7425.85	7644.49	7672.77	2359.36	2460.39	2459.49	2405.79	2440.38	2476.31
ENSG00000144724	3039.9	-2.35352	0.0296965800584838	-79.2521	0	0	PTPRG	protein tyrosine phosphatase receptor type G	5152.16	5206.26	5272.36	4957.56	4995.33	4927.8	1020.09	957.784	1042.61	980.715	999.698	966.43
ENSG00000125810	29745.6	-1.58343	0.0200495409428355	-78.9756	0	0	CD93	CD93 molecule	42899.5	44962.5	45525.8	43982.6	45293.8	44974	14887.4	14760.3	15046.4	15008.8	15332.8	14273.6
ENSG00000184916	3241.56	-2.15161	0.0272851745237295	-78.8565	0	0	JAG2	jagged canonical Notch ligand 2	5122.49	5517.82	5400.96	5188.24	5303.96	5218.64	1216.15	1190.84	1179.97	1167.47	1187.49	1204.64
ENSG00000164684	2062.89	-5.13995	0.065309371482607	-78.7016	0	0	ZNF704	zinc finger protein 704	4084.15	4119.92	4255.09	3715.02	3744.85	4153.94	121.236	99.1516	107.856	107.639	130.802	115.03
ENSG00000109501	1814.88	-3.33931	0.0424364140997999	-78.6897	0	0	WFS1	wolframin ER transmembrane glycoprotein	3201.83	3259.04	3451.38	3182.36	3415.59	3311.23	348.553	297.455	323.569	336.718	342.887	307.953
ENSG00000198833	5526.95	-1.92726	0.0245110489756363	-78.6284	0	0	UBE2J1	ubiquitin conjugating enzyme E2 J1	8580.34	8812.73	9199.08	8591.84	8485.02	8847.43	2367.89	2324.44	2306.47	2286.19	2238.58	2283.38
ENSG00000119630	5612.41	-2.59907	0.0330718837433134	-78.5884	0	0	PGF	placental growth factor	8991.28	9414.32	10160.1	9358.34	10106	9776.47	1613.95	1628.33	1573.6	1653.23	1514.5	1558.79
ENSG00000159023	1630.14	-3.06854	0.0390558602672586	-78.5679	0	0	EPB41	erythrocyte membrane protein band 4.1	2938.12	2887.02	2996.7	2809.07	2904.33	2943.32	356.131	342.431	353.068	352.358	351.296	327.88
ENSG00000112972	2537.44	-2.32485	0.0296597874976395	-78.3839	0	0	HMGCS1	3-hydroxy-3-methylglutaryl-CoA synthase 1	4398.4	4223.43	4175.87	4304.31	4108.83	4172.44	876.119	843.3	827.821	855.596	835.262	827.851
ENSG00000074590	2103.84	-2.75704	0.0353244346457953	-78.0491	0	0	NUAK1	NUAK family kinase 1	3730.34	3676.16	3605.23	3699.3	3615.4	3665.79	477.366	569.355	548.5	594.317	536.287	528.049
ENSG00000140945	5489.33	-1.72458	0.0221511968848242	-77.855	0	0	CDH13	cadherin 13	8330.91	8475.55	8325.33	8226.95	8640.75	8568.92	2607.52	2503.32	2542.46	2581.51	2615.1	2453.66
ENSG00000107719	3517.11	-7.50341	0.0969471520376053	-77.3969	0	0	PALD1	phosphatase domain containing paladin 1	6579.47	6975.17	7484.87	6782.04	7020.66	7132.21	39.7805	33.732	45.1706	33.1198	38.3062	40.7585
ENSG00000037280	2261.86	-4.71769	0.0610310759178467	-77.2999	0	0	FLT4	fms related tyrosine kinase 4	4272.04	4383.31	4803.91	3907.96	4296.45	4483.83	143.021	189.104	153.949	170.199	172.845	165.751
ENSG00000124019	2096.97	-4.69722	0.0612616020155154	-76.6747	0	0	FAM124B	family with sequence similarity 124 member B	3638.04	4041	4482.43	3938.37	4060.99	4068.65	174.277	153.327	142.887	163.759	150.422	149.448
ENSG00000204592	9931.29	-1.50202	0.0196875505249087	-76.2926	0	0	HLA-E	major histocompatibility complex, class I, E	14184.1	14823.5	14950.2	14464.8	14982.2	14671.4	5162.95	5202.9	5279.43	5050.78	5299.33	5103.87
ENSG00000171488	4399.47	-1.74511	0.0228809681924726	-76.2691	0	0	LRRC8C	leucine rich repeat containing 8 VRAC subunit C	6753.07	7028.46	6868.31	6734.86	6621.04	6658.44	2049.64	2021.87	2039.13	2045.15	1992.86	1980.86
ENSG00000137486	2794.13	-2.30843	0.0302966744721477	-76.1942	0	0	ARRB1	arrestin beta 1	4499.48	4611.85	4624.8	4562.25	4803.96	4793.17	928.213	951.651	962.41	976.115	938.034	877.667
ENSG00000132669	3480.58	-2.012	0.0265549351512035	-75.7675	0	0	RIN2	Ras and Rab interactor 2	5575.19	5446.08	5799.37	5426.26	5514.09	5709.88	1390.42	1355.41	1384.62	1380.91	1436.01	1348.65
ENSG00000143344	1318.33	-3.957	0.0522264071865879	-75.7663	0	0	RGL1	ral guanine nucleotide dissociation stimulator like 1	2438.18	2508.85	2519.07	2416.92	2507.51	2473.66	155.334	144.128	176.073	141.679	170.976	167.563
ENSG00000138413	2676.34	-2.15373	0.0284307897635556	-75.7536	0	0	IDH1	isocitrate dehydrogenase (NADP(+)) 1, cytosolic	4305	4417.13	4389.42	4351.5	4416.53	4343.04	979.359	991.516	966.098	1059.83	918.414	978.205
ENSG00000141429	5978.41	-1.81816	0.0241484902906666	-75.2906	0	0	GALNT1	polypeptide N-acetylgalactosaminyltransferase 1	9202.24	9623.39	9351.78	9449.56	9327.43	8935.81	2718.34	2628.03	2669.68	2692.83	2634.72	2507.1
ENSG00000148516	4110.06	-1.92651	0.025630954867621	-75.1635	0	0	ZEB1	zinc finger E-box binding homeobox 1	6439.92	6460.69	6747.75	6368.91	6459.69	6573.14	1745.61	1688.64	1800.37	1738.79	1637.82	1659.33
ENSG00000136848	2171.01	-2.37935	0.0318505951199825	-74.7034	0	0	DAB2IP	DAB2 interacting protein	3547.95	3687.43	3740.71	3537.82	3735.47	3602.07	678.163	711.438	732.87	703.797	694.183	680.215
ENSG00000138190	2942.8	-2.17657	0.0291567153369169	-74.6507	0	0	EXOC6	exocyst complex component 6	4714.84	5022.82	4921.02	4804.47	4768.31	4687.32	1130.9	1020.14	1073.03	1051.55	1056.69	1062.44
ENSG00000174718	4462.47	-2.20346	0.0295258728090617	-74.628	0	0	RESF1	retroelement silencing factor 1	7017.88	7311.32	7856.88	7194.12	7202.65	7413.79	1603.53	1624.25	1610.47	1600.79	1602.32	1511.69
ENSG00000117586	1732.39	-4.78755	0.0642335800636013	-74.5335	0	0	TNFSF4	TNF superfamily member 4	3310.61	3209.85	3325.08	3642.67	3472.81	3099.53	129.76	140.039	117.075	114.079	113.05	114.124
ENSG00000107263	7674.23	-1.57302	0.0212217689520148	-74.123	0	0	RAPGEF1	Rap guanine nucleotide exchange factor 1	11282.2	11557.3	11874.3	11083.2	11501	11627.3	3839.77	3857.71	3975.01	3870.42	3872.66	3749.78
ENSG00000138835	4538.55	-2.12618	0.0287068639227857	-74.0652	0	0	RGS3	regulator of G protein signaling 3	7204.67	7304.14	7736.32	7026.35	7380.89	7661.47	1661.31	1671.27	1679.61	1782.03	1679.87	1674.72
ENSG00000101955	1629.55	-5.61146	0.0757663096126642	-74.0627	0	0	SRPX	sushi repeat containing protein X-linked	3116.13	3211.9	3077.08	3286.17	3308.64	3163.25	61.5651	56.22	68.2168	65.3197	80.3496	59.7792
ENSG00000128512	7959.3	-1.50563	0.0203915898815818	-73.8358	0	0	DOCK4	dedicator of cytokinesis 4	11783.3	11567.5	12069.5	11479.6	11658.6	12079.5	4275.46	4084.64	4191.65	4154.7	4062.32	4104.84
ENSG00000071242	4650.06	-2.07457	0.0281323457917253	-73.7432	0	0	RPS6KA2	ribosomal protein S6 kinase A2	7260.71	7657.72	7685.8	7193.07	7771.14	7524.79	1711.51	1820.51	1853.84	1823.43	1787.31	1710.95
ENSG00000198844	2837.34	-2.195	0.0298338730683553	-73.574	0	0	ARHGEF15	Rho guanine nucleotide exchange factor 15	4496.19	4582.13	4834.91	4581.13	4647.3	4803.45	984.095	1033.43	1040.77	966.915	1038	1039.8
ENSG00000188643	7793.88	-1.87016	0.0255135605613609	-73.3006	0	0	S100A16	S100 calcium binding protein A16	11948.1	12714.4	12405.9	11944.1	12497.2	11926.4	3379.45	3395.69	3536.21	3223.66	3280.32	3275.17
ENSG00000173801	6604.96	-2.65541	0.0363774067232254	-72.996	0	0	JUP	junction plakoglobin	10771.3	11614.7	12246.3	10747.7	11277.7	11745.5	1842.22	1767.35	1962.62	1794.91	1788.24	1700.99
ENSG00000184113	2914.23	-6.8889	0.0945031513485554	-72.896	0	0	CLDN5	claudin 5	5034.59	6035.37	6351.63	5457.72	6058.18	5739.68	50.1992	58.2643	50.7017	45.0798	46.7149	42.57
ENSG00000161791	6519.31	-1.97056	0.027084185474571	-72.7568	0	0	FMNL3	formin like 3	9972.48	10013.9	10784.7	10118.5	10693.3	10747.6	2640.67	2548.3	2663.22	2715.83	2704.79	2628.47
ENSG00000071073	1555.24	-3.00095	0.0412522820102995	-72.7463	0	0	MGAT4A	alpha-1,3-mannosyl-glycoprotein 4-beta-N-acetylglucosaminyltransferase A	2654.64	2800.93	2796.92	2810.12	2834.91	2690.51	362.761	362.874	344.772	342.238	357.836	304.33
ENSG00000145911	1581.29	-4.87261	0.0669915897169538	-72.7347	0	0	N4BP3	NEDD4 binding protein 3	2857.91	2945.43	3202.23	2914.98	3164.18	3263.96	93.7684	110.396	109.7	102.12	109.313	101.443
ENSG00000054793	3284.77	-2.30548	0.0318028266818778	-72.4929	0	0	ATP9A	ATPase phospholipid transporting 9A (putative)	5256.54	5557.79	5398.66	5352.86	5714.84	5506.39	1133.75	1007.87	1150.47	1145.39	1120.22	1072.4
ENSG00000162458	5781.09	-1.50767	0.0208172353928063	-72.4239	0	0	FBLIM1	filamin binding LIM protein 1	8483.64	8634.41	8520.51	8338.09	8674.52	8671.69	3058.37	2954.1	3104.79	2987.23	3037.4	2908.35
ENSG00000143322	9727.39	-1.13657	0.0157007166855539	-72.3899	0	0	ABL2	ABL proto-oncogene 2, non-receptor tyrosine kinase	13461.1	13451.2	13228	13322.9	13500.1	13273.7	6116.73	5928.65	6083.28	6197.09	6104.7	6061.25
ENSG00000113657	4496.54	-1.76866	0.024500285987354	-72.1893	0	0	DPYSL3	dihydropyrimidinase like 3	6834.38	6893.18	7064.64	6738	7197.96	6987.3	2102.69	1990.19	2002.26	2005.59	2115.25	2027.06
ENSG00000197535	8399	-1.56911	0.0218416499876832	-71.8401	0	0	MYO5A	myosin VA	12252.4	12642.6	12225.6	12992.6	12870.6	12397.1	4175.06	4192.99	4384.31	4256.82	4261.33	4136.54
ENSG00000008283	1260.64	-4.80659	0.0669892838099556	-71.7517	0	0	CYB561	cytochrome b561	2404.12	2441.21	2474.29	2386.51	2383.69	2516.83	91.8741	75.6414	100.482	77.2796	91.5611	84.2343
ENSG00000237550	2131.2	-3.90375	0.0545622616426858	-71.5466	0	0	RPL9P9	ribosomal protein L9 pseudogene 9	3639.14	4189.61	3893.42	4277.05	4139.79	3835.36	253.838	240.213	275.633	240.119	285.895	304.33
ENSG00000279117	1437.76	-2.94057	0.0411254852074263	-71.5024	0	0	AP001972.5	NA	2410.71	2585.71	2533.99	2557.42	2591.94	2584.65	326.769	329.142	354.912	313.718	335.413	328.785
ENSG00000085276	2828.62	-2.32877	0.0325845755001413	-71.4685	0	0	MECOM	MDS1 and EVI1 complex locus	4553.32	4601.6	5078.32	4767.77	4650.11	4659.57	968.94	914.852	925.537	923.676	932.429	967.336
ENSG00000091136	22726.7	-1.02079	0.014283587524901	-71.4662	0	0	LAMB1	laminin subunit beta 1	30375.6	30446.4	30412.5	29874.3	30733.7	30842.2	14970.7	14815.5	14901.7	15110.9	15377.6	14858.7
ENSG00000129538	1694.05	-5.98539	0.0842347417836845	-71.0561	0	0	RNASE1	ribonuclease A family member 1, pancreatic	3153.48	3377.92	3441.04	3269.39	3475.62	3295.82	60.618	42.9316	42.4051	66.2397	53.2549	49.816
ENSG00000170989	3833.98	-1.68423	0.023715549275558	-71.0181	0	0	S1PR1	sphingosine-1-phosphate receptor 1	5753.19	5934.94	5826.92	5859.32	5963.44	5748.93	1835.59	1827.66	1821.57	1883.23	1829.35	1723.63
ENSG00000134871	42399.2	-1.44973	0.0204239570159069	-70.982	0	0	COL4A2	collagen type IV alpha 2 chain	62198.4	63133.1	62001.9	59599.8	63586.5	61919.7	22541.4	23053.3	23419.6	22331.1	23136.9	21869.2
ENSG00000112378	1254.99	-3.4609	0.0488116672704501	-70.9032	0	0	PERP	p53 apoptosis effector related to PMP22	2271.17	2354.09	2276.81	2388.6	2295.51	2218.79	215.004	213.636	198.198	217.119	227.969	182.961
ENSG00000185339	1984.51	-2.73387	0.0385694706231978	-70.8818	0	0	TCN2	transcobalamin 2	3288.63	3516.28	3473.19	3310.28	3666.99	3446.89	514.306	504.958	501.486	505.078	533.484	552.505
ENSG00000145990	1511.61	-3.33793	0.0472137775296502	-70.6983	0	0	GFOD1	glucose-fructose oxidoreductase domain containing 1	2631.57	2799.9	2897.96	2644.45	2725.15	2806.64	285.094	281.1	293.148	270.479	274.683	229.154
ENSG00000073849	4001.96	-2.35062	0.0333272099168984	-70.5315	0	0	ST6GAL1	ST6 beta-galactoside alpha-2,6-sialyltransferase 1	6384.98	6919.82	7046.27	6324.87	6496.27	6979.08	1319.39	1317.59	1282.29	1335.83	1347.26	1269.85
ENSG00000142552	1236.61	-3.20727	0.0455142257747439	-70.4674	0	0	RCN3	reticulocalbin 3	2175.57	2296.7	2214.81	2247.05	2266.43	2188.99	225.423	240.213	249.821	227.239	262.538	244.551
ENSG00000205542	33141.5	-1.53689	0.0218310225351958	-70.3994	0	0	TMSB4X	thymosin beta 4 X-linked	46767.2	50146.2	49021.9	50155.4	51197.2	48476.4	16860.3	17144	17513.3	17018.1	16693.1	16704.7
ENSG00000169908	10570.2	-1.66982	0.0237615806137256	-70.274	0	0	TM4SF1	transmembrane 4 L six family member 1	15960.8	16727.7	16199.4	16139.3	15926	15556.2	5215.99	5050.6	5227.81	4995.58	5066.69	4776.9
ENSG00000005249	1592.55	-5.92996	0.0843845058696102	-70.2731	0	0	PRKAR2B	protein kinase cAMP-dependent type II regulatory subunit beta	3063.39	3190.37	3105.78	3263.1	3182.94	2996.76	44.5163	50.0869	56.2328	51.5198	56.0578	49.816
ENSG00000173598	6269.22	-2.34535	0.0335815161612266	-69.8404	0	0	NUDT4	nudix hydrolase 4	9493.42	10510.9	10937.4	10248.6	11137	10531.8	2046.8	2092.41	2049.27	2079.19	2101.23	2002.6
ENSG00000136111	3853.54	-1.99476	0.0286705697981482	-69.575	0	0	TBC1D4	TBC1 domain family member 4	6484.97	6334.63	5985.37	5963.12	6149.18	6047.99	1482.3	1599.71	1580.97	1538.23	1572.42	1503.54
ENSG00000105825	2481.13	-2.84209	0.0410235404070548	-69.2796	0	0	TFPI2	tissue factor pathway inhibitor 2	4289.62	4703.06	4340.05	4318.99	4412.77	4062.48	634.594	639.886	586.296	614.557	625.979	545.259
ENSG00000164736	1613.79	-3.49475	0.0505177600535467	-69.1786	0	0	SOX17	SRY-box 17	2856.82	3114.54	3095.45	2796.49	2984.06	2937.15	276.569	297.455	261.805	246.559	279.355	219.19
ENSG00000100060	3348.42	-2.20942	0.0319922865589864	-69.061	0	0	MFNG	MFNG O-fucosylpeptide 3-beta-N-acetylglucosaminyltransferase	5336.75	5568.04	5439.99	5507	5851.8	5331.68	1107.22	1227.64	1188.26	1181.27	1258.5	1182.9
ENSG00000147202	2802.07	-1.93378	0.0280628	-68.9092	0	0	DIAPH2	diaphanous related formin 2	4395.1	4524.74	4600.69	4353.59	4314.28	4464.31	1200.05	1119.29	1118.2	1178.51	1165.07	1191.05
ENSG00000142657	5108.29	-1.99108	0.0289039010583593	-68.8861	0	0	PGD	phosphogluconate dehydrogenase	7827.67	8209.09	8107.17	8173.47	8621.98	8035.55	2197.4	2082.18	2029.91	2046.99	2014.34	1953.69
ENSG00000175471	1154.12	-3.38801	0.0492381182585891	-68.8087	0	0	MCTP1	multiple C2 and transmembrane domain containing 1	2166.78	2176.79	2117.21	2066.7	2100.38	2014.28	205.533	197.281	203.729	192.279	206.48	201.981
ENSG00000128917	1891.27	-5.87674	0.0856704716671364	-68.597	0	0	DLL4	delta like canonical Notch ligand 4	3369.94	3756.09	4157.5	3478.05	3591.01	3963.82	58.7236	55.1978	67.295	61.6397	63.5322	72.4596
ENSG00000134986	2171.97	-2.80037	0.0410018452811026	-68.2987	0	0	NREP	neuronal regeneration related protein	3502.9	3885.23	4104.68	3764.31	3742.04	3794.25	542.72	522.335	546.657	586.037	535.352	537.107
ENSG00000137710	12999.3	-1.67919	0.0245943816501306	-68.2756	0	0	RDX	radixin	19129.7	20517.6	20918.4	19439.1	19320.9	19546.8	6232.28	6273.13	6113.7	6336.01	6173.84	5989.69
ENSG00000133574	2718.3	-7.55871	0.11145	-67.8215	0	0	GIMAP4	GTPase, IMAP family member 4	5175.23	5664.38	5745.4	5265.83	5212.97	5384.1	16.1016	26.5767	36.874	21.1599	42.0434	28.9838
ENSG00000182253	2043.5	-2.50501	0.0372485474055435	-67.2512	0	0	SYNM	synemin	3428.18	3575.72	3530.6	3374.24	3372.43	3566.1	663.009	644.996	637.92	588.797	553.104	586.923
ENSG00000133056	1416.63	-3.95759	0.0588704113617286	-67.2255	0	0	PIK3C2B	phosphatidylinositol-4-phosphate 3-kinase catalytic subunit type 2 beta	2460.16	2615.43	2795.78	2516.53	2726.09	2856.99	175.224	179.904	178.839	145.359	164.436	184.772
ENSG00000147526	13379.9	-1.18387	0.0176778656847629	-66.9689	0	0	TACC1	transforming acidic coiled-coil containing protein 1	17884.8	18678	18912.5	18502.8	18920.3	18586.9	8302.77	8075.23	8228.43	8272.6	8138.66	8055.7
ENSG00000149781	1266.61	-3.66906	0.0548408352973207	-66.9039	0	0	FERMT3	fermitin family member 3	2214.03	2331.55	2251.55	2430.55	2492.5	2371.92	162.911	175.815	184.37	173.879	204.611	205.604
ENSG00000162430	8151.36	-1.36801	0.0204481091860758	-66.9016	0	0	SELENON	selenoprotein N	11464.6	11948.8	11665.3	11597	12121.1	11701.3	4440.27	4595.73	4485.72	4648.74	4672.42	4475.29
ENSG00000145335	1272.58	-3.3498	0.0501457627911824	-66.8012	0	0	SNCA	synuclein alpha	2372.26	2463.75	2254.99	2182.04	2376.18	2257.85	239.63	216.702	234.15	238.279	219.56	215.567
ENSG00000172572	1026.58	-3.56393	0.0534291440237393	-66.7038	0	0	PDE3A	phosphodiesterase 3A	1820.67	1945.18	1892.17	1901.03	1904.32	1893.01	155.334	182.97	157.636	153.639	163.502	149.448
ENSG00000143772	2574.82	-2.36388	0.0355057573080701	-66.5775	0	0	ITPKB	inositol-trisphosphate 3-kinase B	4270.94	4126.07	4609.87	4143.88	4379	4339.96	813.607	906.675	848.101	795.796	834.327	829.663
ENSG00000183688	2534.53	-1.86519	0.0280714125322912	-66.4444	0	0	RFLNB	refilin B	3907.24	4061.5	3876.2	4032.74	4027.22	3958.68	1043.77	1096.8	1131.11	1115.03	1045.48	1118.6
ENSG00000159217	1696.34	-2.69709	0.0406019861483478	-66.4275	0	0	IGF2BP1	insulin like growth factor 2 mRNA binding protein 1	2967.79	2963.88	2855.48	3083.79	2890.25	2876.52	423.379	433.405	442.488	517.038	471.82	430.229
ENSG00000197415	1296.6	-2.87582	0.0434469445668846	-66.1916	0	0	VEPH1	ventricular zone expressed PH domain containing 1	2290.95	2333.6	2189.55	2342.47	2350.85	2184.88	294.565	323.009	303.288	310.039	330.741	305.236
ENSG00000069122	2309.71	-7.32213	0.110652074689785	-66.1725	0	0	ADGRF5	adhesion G protein-coupled receptor F5	4459.93	4599.55	4941.69	4523.46	4466.25	4553.72	21.7846	26.5767	33.1866	34.9598	33.6347	21.7379
ENSG00000099282	1181.22	-3.17663	0.0480656205693815	-66.0894	0	0	TSPAN15	tetraspanin 15	2075.59	2177.82	2110.32	2061.46	2207.33	2131.44	237.736	217.725	230.462	275.999	221.428	227.342
ENSG00000130066	2753.67	-2.28343	0.0347206203089229	-65.7657	0	0	SAT1	spermidine/spermine N1-acetyltransferase 1	4209.41	4621.07	4792.43	4668.16	4571.31	4551.66	880.855	929.163	958.723	929.196	981.946	950.127
ENSG00000169242	1299.78	-3.31471	0.0504532605515411	-65.6987	0	0	EFNA1	ephrin A1	2284.35	2275.18	2438.7	2242.86	2405.26	2527.1	217.846	234.08	245.212	224.479	255.063	247.268
ENSG00000073910	1344.95	-2.93801	0.0447668144293798	-65.6292	0	0	FRY	FRY microtubule binding protein	2242.6	2431.98	2419.18	2364.49	2470.93	2346.23	311.614	315.854	274.711	319.238	341.019	301.613
ENSG00000171033	988.619	-4.20998	0.0642056921959006	-65.5702	0	0	PKIA	cAMP-dependent protein kinase inhibitor alpha	1822.87	1940.05	1869.21	1918.85	1876.18	1829.3	116.5	83.8189	108.778	100.28	93.4297	104.161
ENSG00000057704	1493.58	-2.51766	0.0383971715699834	-65.569	0	0	TMCC3	transmembrane and coiled-coil domain family 3	2453.57	2644.13	2624.7	2503.94	2511.27	2520.94	420.537	449.76	425.894	466.438	465.28	436.569
ENSG00000113555	1765.72	-6.58004	0.100797599540739	-65.2798	0	0	PCDH12	protocadherin 12	3313.91	3345.13	3749.9	3405.7	3490.63	3663.73	35.0448	40.8873	42.4051	38.6398	36.4376	26.2666
ENSG00000081803	1118.7	-2.86244	0.0438867892684102	-65.2233	0	0	CADPS2	calcium dependent secretion activator 2	1986.59	2029.21	1924.32	1946.11	1981.25	1934.12	285.094	263.723	272.867	275.079	258.8	267.195
ENSG00000144560	3331.83	-1.80294	0.0276896410820963	-65.1123	0	0	VGLL4	vestigial like family member 4	4898.34	5118.13	5338.96	5246.96	5183.88	5286.46	1496.51	1559.85	1468.51	1471.07	1464.98	1448.29
ENSG00000169100	9486.04	-1.65293	0.0253927184130456	-65.0946	0	0	SLC25A6	solute carrier family 25 member 6	13741.3	15022.3	14477.2	14195.3	14795.6	14132.9	4504.67	4684.66	4776.1	4507.98	4580.86	4413.7
ENSG00000167552	5816.49	-2.08815	0.0323262478924878	-64.5961	0	0	TUBA1A	tubulin alpha 1a	9430.79	9976.97	8972.89	9534.49	9803.04	8789.88	2227.71	2169.07	2149.75	2173.03	2246.98	2323.24
ENSG00000105974	18247.2	-1.34218	0.0208094588121151	-64.4986	0	0	CAV1	caveolin 1	25744.3	27081.8	26419.2	26230.6	26576.1	24976.1	10425.3	10303.6	10458.4	10395	10392.2	9963.2
ENSG00000175274	1454.05	-3.95836	0.0613817679864801	-64.4875	0	0	TP53I11	tumor protein p53 inducible protein 11	2459.06	2800.93	2920.93	2531.21	2868.68	2813.83	156.281	168.66	185.292	164.679	194.334	184.772
ENSG00000142875	2791.44	-2.5204	0.0391943621349385	-64.3052	0	0	PRKACB	protein kinase cAMP-activated catalytic subunit beta	4731.33	5038.19	4632.84	4992.16	4735.48	4397.51	867.595	760.503	802.009	878.596	827.787	833.286
ENSG00000168916	1141.53	-3.88312	0.0604786278251994	-64.2065	0	0	ZNF608	zinc finger protein 608	2196.45	2096.85	2246.95	1982.81	2050.66	2254.76	152.492	151.283	154.871	152.719	130.802	127.71
ENSG00000081923	3784.99	-1.76657	0.0275503748925045	-64.1215	0	0	ATP8B1	ATPase phospholipid transporting 8B1	5752.09	5922.64	6170.22	5677.92	5675.44	5905.14	1754.13	1727.49	1721.09	1713.95	1763.95	1635.78
ENSG00000162434	15468.2	-1.55433	0.0242436736225794	-64.1129	0	0	JAK1	Janus kinase 1	22643.6	23701.8	21967.8	23789.6	23952.2	22413	7888.86	7802.31	7941.73	8020.52	7910.69	7586.52
ENSG00000008394	1101.34	-3.80648	0.0594779882883935	-63.9981	0	0	MGST1	microsomal glutathione S-transferase 1	1993.18	2195.24	2087.36	2128.56	2019.71	1909.46	154.386	156.394	135.512	156.399	147.619	132.239
ENSG00000124126	6482.11	-1.28133	0.0200244127789593	-63.9882	0	0	PREX1	phosphatidylinositol-3,4,5-trisphosphate dependent Rac exchange factor 1	9027.54	9514.76	9242.71	9129.75	9233.62	8961.5	3689.17	3838.29	3808.16	3797.74	3761.48	3780.58
ENSG00000112379	1135.22	-5.44079	0.0851870328190102	-63.8687	0	0	ARFGEF3	ARFGEF family member 3	2264.58	2196.26	2190.69	2333.03	2168.86	2163.3	53.0407	45.9982	50.7017	50.5998	47.6492	57.9677
ENSG00000078018	1571	-6.56883	0.102993598687422	-63.779	0	0	MAP2	microtubule associated protein 2	3147.99	3216	3044.93	3060.73	3138.85	3047.12	30.309	32.7098	39.6395	28.5199	30.8318	34.4183
ENSG00000137177	2275.51	-1.97689	0.0310078179110369	-63.7547	0	0	KIF13A	kinesin family member 13A	3640.24	3691.53	3497.3	3695.1	3703.58	3545.55	900.745	913.83	934.755	923.676	988.487	871.327
ENSG00000157483	4403.34	-1.30723	0.0206375921880331	-63.3421	0	0	MYO1E	myosin IE	6323.45	6312.08	6333.26	6109.92	6223.29	6333.69	2564.9	2486.97	2486.23	2544.71	2536.62	2585
ENSG00000136295	11363.5	-1.72773	0.0273162542489502	-63.2492	0	0	TTYH3	tweety family member 3	17768.3	18250.6	17459	16862.8	17766.5	16630.2	5249.14	5332.72	5575.34	5172.21	5274.11	5021.45
ENSG00000125089	3270.85	-1.90558	0.0301365416867067	-63.2315	0	0	SH3TC1	SH3 domain and tetratricopeptide repeats 1	5171.94	5091.48	5255.14	4899.89	5257.06	5307.02	1399.9	1317.59	1473.11	1338.59	1407.99	1330.54
ENSG00000111275	1142.84	-2.65635	0.042059959720234	-63.1562	0	0	ALDH2	aldehyde dehydrogenase 2 family member	1926.15	1991.29	2019.62	1954.5	1994.38	1949.54	305.931	325.054	301.445	327.518	327.938	290.744
ENSG00000095370	1735.21	-2.65313	0.0420236171272468	-63.1343	0	0	SH2D3C	SH2 domain containing 3C	2912.85	2862.42	3180.41	2886.67	3041.29	3084.11	476.419	451.804	519.923	432.398	493.309	480.951
ENSG00000018408	13107.7	-1.54725	0.0245351316472931	-63.0627	0	0	WWTR1	WW domain containing transcription regulator 1	18700.1	20090.2	20370.7	19233.6	19523.5	19274.4	6787.32	6674.84	6488.9	6866.85	6863.35	6418.11
ENSG00000126882	1222.24	-5.66696	0.0899081837859989	-63.0306	0	0	FAM78A	family with sequence similarity 78 member A	2289.85	2407.39	2521.36	2259.63	2397.76	2507.58	47.3578	48.0425	47.9362	53.3597	49.5178	37.1356
ENSG00000139174	1009.84	-4.01883	0.063768067308683	-63.0226	0	0	PRICKLE1	prickle planar cell polarity protein 1	1893.19	1967.72	1752.1	1976.52	1960.61	1863.21	119.342	118.573	134.59	99.3595	121.459	111.407
ENSG00000023902	1797.24	-2.06978	0.0328654548366444	-62.9775	0	0	PLEKHO1	pleckstrin homology domain containing O1	2917.25	2958.76	2878.44	2762.94	2990.63	2908.38	699.001	702.239	658.2	689.997	705.394	695.612
ENSG00000103966	7294.9	-1.3784	0.0219067125490175	-62.9214	0	0	EHD4	EH domain containing 4	10428.5	10816.3	10442.5	10659.6	10834.9	10037.5	4027.31	4040.68	4135.42	4045.22	4080.08	3990.71
ENSG00000198911	6750.15	-1.44067	0.0229565355299268	-62.7562	0	0	SREBF2	sterol regulatory element binding transcription factor 2	9670.32	10037.4	9963.75	9794.54	10081.7	9643.89	3454.28	3758.56	3755.61	3572.34	3671.79	3597.62
ENSG00000183087	1978.45	-2.37734	0.0379796128084782	-62.5952	0	0	GAS6	growth arrest specific 6	3263.36	3454.79	3458.27	3145.66	3340.54	3247.52	590.078	652.152	676.637	612.717	620.373	679.309
ENSG00000102316	4230.36	-1.88356	0.0301795691648177	-62.4116	0	0	MAGED2	MAGE family member D2	6675.06	6956.72	6867.16	6277.69	6806.78	6356.3	1785.39	1808.24	1869.51	1795.83	1828.42	1737.22
ENSG00000166825	8057.24	-1.447	0.0232004013204331	-62.3697	0	0	ANPEP	alanyl aminopeptidase, membrane	11671.2	11766.4	11534.4	11745.9	12168.9	11852.4	4419.43	4188.9	4391.69	4361.7	4490.23	4095.78
ENSG00000135363	1112.94	-4.7103	0.0755559817993237	-62.3418	0	0	LMO2	LIM domain only 2	2097.56	2205.49	2390.47	2047.82	2017.83	2103.69	88.0855	94.0407	75.5916	85.5596	77.5467	71.5539
ENSG00000088832	14811.7	-1.38635	0.0223149543476718	-62.1265	0	0	FKBP1A	FKBP prolyl isomerase 1A	20517.4	22141	21419	21806.8	21887.5	20788.2	7978.84	8174.38	8164.82	8320.44	8454.46	8087.4
ENSG00000137507	3714.79	-1.91404	0.0308206720064487	-62.1026	0	0	LRRC32	leucine rich repeat containing 32	5705.94	6170.65	6039.33	5570.96	5924.98	5816.76	1507.87	1586.43	1531.19	1657.83	1556.54	1508.97
ENSG00000168497	3948.34	-1.58429	0.0255187316497863	-62.0834	0	0	CAVIN2	caveolae associated protein 2	5867.46	6206.52	5859.07	5804.79	5961.56	5829.09	1950.19	2008.59	2005.94	2035.03	1976.04	1875.8
ENSG00000079459	3882.9	-1.45203	0.0234235494434602	-61.9903	0	0	FDFT1	farnesyl-diphosphate farnesyltransferase 1	5745.5	5882.67	5588.11	5582.5	5775.82	5547.5	2078.06	2052.54	2066.79	2055.27	2140.48	2079.59
ENSG00000111885	998.637	-5.06748	0.0819651280315251	-61.8248	0	0	MAN1A1	mannosidase alpha class 1A member 1	1905.28	1974.9	2005.84	1825.53	1931.53	1993.73	73.8781	50.0869	60.842	60.7197	55.1235	46.193
ENSG00000052802	2315.16	-2.13034	0.0344581899875937	-61.8239	0	0	MSMO1	methylsterol monooxygenase 1	3839.12	3935.44	3712.01	3917.39	3666.06	3545.55	913.058	870.899	837.039	844.556	853.013	847.777
ENSG00000166888	2498.57	-7.92137	0.128199127538645	-61.7896	0	0	STAT6	signal transducer and activator of transcription 6	4904.93	4820.92	4946.28	4983.77	5067.56	5136.42	15.1545	19.4214	19.3588	18.3999	25.226	25.3609
ENSG00000196562	1996.7	-3.11573	0.0505556965991287	-61.6297	0	0	SULF2	sulfatase 2	3373.24	3827.83	3424.97	3625.9	3771.12	3457.17	424.326	427.272	393.63	457.238	434.448	343.277
ENSG00000117139	2293.81	-1.84795	0.0300868727087689	-61.4204	0	0	KDM5B	lysine demethylase 5B	3506.19	3707.93	3666.08	3532.58	3469.99	3658.6	1024.82	1009.92	976.238	949.435	1023.06	1000.85
ENSG00000157510	2853.49	-1.83835	0.0300295958230155	-61.2178	0	0	AFAP1L1	actin filament associated protein 1 like 1	4273.14	4454.02	4640.87	4301.17	4632.29	4457.11	1224.67	1245.02	1284.14	1195.99	1276.25	1257.17
ENSG00000157404	1058.01	-4.34294	0.0709914175477422	-61.1756	0	0	KIT	KIT proto-oncogene, receptor tyrosine kinase	1803.09	2032.29	2212.51	1981.77	2070.36	1999.9	95.6627	99.1516	107.856	101.2	100.904	91.4803
ENSG00000198668	14185.1	-1.32537	0.0216859994277928	-61.1164	0	0	CALM1	calmodulin 1	19262.6	20710.3	20863.3	20123.8	20739.3	19968.1	7965.58	8139.63	8133.47	8159.44	8259.19	7896.29
ENSG00000127920	12242.7	-3.3873	0.0555846790517341	-60.9395	0	0	GNG11	G protein subunit gamma 11	21737.1	24253.2	23517.8	21872.8	21709.3	21006.1	2349.89	2168.05	2291.72	2076.43	1995.66	1934.67
ENSG00000160285	3443.13	-1.79111	0.0294992899841693	-60.7172	0	0	LSS	lanosterol synthase	5459.81	5309.78	5164.43	5264.79	5574.13	5282.35	1510.71	1501.58	1499.85	1494.99	1654.64	1600.45
ENSG00000143127	2501.28	-2.14426	0.0353487204777717	-60.6602	0	0	ITGA10	integrin subunit alpha 10	4139.09	3870.88	4239.02	3990.79	3909.02	4330.71	974.623	904.631	944.895	896.076	907.203	908.462
ENSG00000115414	115448	-0.786044	0.0129775662656258	-60.5694	0	0	FN1	fibronectin 1	145829	143746	144953	146500	147769	148062	85532.9	83242.4	83570.2	85731.6	85425.6	85015.1
ENSG00000104067	7908.83	-1.29099	0.0213305171645372	-60.5233	0	0	TJP1	tight junction protein 1	10832.8	11353.3	11596.4	10884	11235.5	11473.2	4603.18	4474.09	4628.6	4632.18	4632.25	4560.43
ENSG00000110651	8446.74	-1.23684	0.0204798267969134	-60.3931	0	0	CD81	CD81 molecule	11507.5	12403.8	11811.1	11712.3	11997.2	11729.1	4969.73	5135.44	5055.42	4980.86	5068.56	4989.75
ENSG00000122778	869.196	-4.53373	0.075384256204129	-60.1416	0	0	KIAA1549	KIAA1549	1589.93	1693.06	1776.21	1668.25	1648.22	1623.76	79.5611	64.3974	74.6698	74.5196	62.5979	75.1768
ENSG00000006042	884.088	-4.0129	0.0667627186371826	-60.1069	0	0	TMEM98	transmembrane protein 98	1682.22	1778.12	1661.39	1567.59	1672.61	1627.87	102.293	112.44	102.325	112.239	80.3496	109.595
ENSG00000154864	962.003	-4.82935	0.0807010898661932	-59.8424	0	0	PIEZO2	piezo type mechanosensitive ion channel component 2	1899.78	1869.34	1881.84	1737.45	1764.55	1998.87	76.7196	59.2865	67.295	68.9997	71.0066	48.9102
ENSG00000107957	847.623	-4.50262	0.0754135511093008	-59.7057	0	0	SH3PXD2A	SH3 and PX domains 2A	1645.97	1510.64	1624.65	1643.08	1632.28	1685.42	69.1424	70.5305	79.279	68.0797	66.3351	76.0826
ENSG00000167291	3798.62	-1.43659	0.0241127727821168	-59.5779	0	0	TBC1D16	TBC1 domain family member 16	5407.07	5633.63	5683.4	5356.01	5629.48	5575.25	2039.23	2060.72	2080.61	2046.99	2094.69	1976.34
ENSG00000181744	1085.65	-2.53854	0.0426581225193269	-59.5089	0	0	DIPK2A	divergent protein kinase domain 2A	1867.92	1810.92	1846.25	1877.96	1911.83	1800.52	332.452	298.477	337.397	321.998	319.53	302.519
ENSG00000158769	1427.05	-2.27073	0.0381791882077662	-59.4755	0	0	F11R	F11 receptor	2285.45	2396.11	2459.36	2264.87	2387.44	2393.5	477.366	459.982	519.923	489.438	511.061	480.045
ENSG00000139182	875.625	-4.562	0.0767995266511745	-59.4014	0	0	CLSTN3	calsyntenin 3	1633.88	1620.3	1726.84	1602.19	1778.62	1719.33	65.3537	65.4196	58.0765	81.8796	83.1525	72.4596
ENSG00000138434	10240.1	-1.43569	0.0241720314213377	-59.3948	0	0	ITPRID2	ITPR interacting domain containing 2	14244.5	15023.4	15774.6	14809.8	14727.1	15139	5587.27	5416.54	5476.71	5652.45	5654.37	5375.6
ENSG00000101096	1026.35	-3.58697	0.0604085179534025	-59.3785	0	0	NFATC2	nuclear factor of activated T cells 2	1754.74	1839.62	2037.99	1839.16	1865.86	2032.78	167.647	151.283	160.402	163.759	160.699	142.202
ENSG00000069020	3871.99	-1.65617	0.0279533525682843	-59.2478	0	0	MAST4	microtubule associated serine/threonine kinase family member 4	5787.25	5737.14	5971.59	5846.73	5905.28	6023.32	1929.36	1882.86	1831.71	1991.79	1806	1750.81
ENSG00000117335	5645.38	-1.20595	0.0203621191070481	-59.2252	0	0	CD46	CD46 molecule	7943.05	8103.53	7940.69	7799.14	7785.21	7688.19	3498.79	3397.73	3351.84	3478.5	3381.22	3376.62
ENSG00000171680	1507.84	-2.37331	0.0401352736567147	-59.1328	0	0	PLEKHG5	pleckstrin homology and RhoGEF domain containing G5	2495.32	2477.08	2637.33	2471.44	2459.67	2629.87	477.366	438.516	494.111	478.398	496.112	538.918
ENSG00000172889	8561.89	-1.50686	0.0255186989700265	-59.0491	0	0	EGFL7	EGF like domain multiple 7	12800.7	12291.1	12233.7	12374	13195.2	13102.1	4534.03	4501.69	4632.29	4289.02	4371.58	4417.32
ENSG00000196411	7365.23	-1.55152	0.0262847003445229	-59.0275	0	0	EPHB4	EPH receptor B4	10921.8	11587	10781.2	10472.9	11138.9	10995.3	3628.55	3857.71	3762.99	3797.74	3842.76	3595.81
ENSG00000132274	1645.15	-2.00675	0.034003442391773	-59.0162	0	0	TRIM22	tripartite motif containing 22	2567.84	2583.66	2783.15	2625.58	2631.34	2616.51	677.216	664.418	672.028	652.277	644.665	623.153
ENSG00000114541	2463.07	-1.59333	0.0270123861769832	-58.9851	0	0	FRMD4B	FERM domain containing 4B	3724.85	3681.28	3744.16	3557.74	3718.59	3774.73	1244.56	1202.09	1226.06	1223.59	1188.43	1270.76
ENSG00000049449	7042.94	-1.46737	0.0248770623146951	-58.985	0	0	RCN1	reticulocalbin 1	10072.5	10609.3	10171.6	10491.8	10677.3	10045.7	3733.69	3637.94	3761.14	3941.26	3771.76	3601.24
ENSG00000111348	6542.66	-1.33489	0.0226588840499495	-58.9126	0	0	ARHGDIB	Rho GDP dissociation inhibitor beta	9218.72	9596.75	9197.93	9361.48	9591.97	9254.4	3602.03	3734.03	3830.28	3859.38	3673.66	3591.28
ENSG00000186480	2222.25	-1.98731	0.0337379022756769	-58.9043	0	0	INSIG1	insulin induced gene 1	3665.51	3697.68	3521.41	3609.12	3394.01	3408.87	926.318	881.12	930.146	885.956	907.203	839.626
ENSG00000111261	1613.44	-2.37252	0.0402877261879294	-58.8895	0	0	MANSC1	MANSC domain containing 1	2581.02	2729.19	2799.22	2696.88	2744.85	2676.12	491.574	519.268	553.109	499.558	588.607	481.856
ENSG00000134324	2126.72	-1.66288	0.0282809557570333	-58.7986	0	0	LPIN1	lipin 1	3305.12	3138.11	3181.56	3284.07	3273	3213.6	1032.4	1002.76	1039.85	1014.76	1044.54	990.885
ENSG00000164659	1216.54	-2.65069	0.0450865360544769	-58.7912	0	0	KIAA1324L	KIAA1324 like	2157.99	2100.95	2109.17	2143.24	2057.23	2027.64	314.456	301.544	349.381	381.798	303.647	351.429
ENSG00000163947	897.624	-4.98774	0.0850032876208989	-58.677	0	0	ARHGEF3	Rho guanine nucleotide exchange factor 3	1594.32	1815.02	1785.39	1745.84	1739.22	1762.5	64.4066	53.1534	55.3109	57.9597	47.6492	50.7217
ENSG00000203883	4603.7	-4.3695	0.0744731375855041	-58.6722	0	0	SOX18	SRY-box 18	8085.89	9205.25	9741.01	7906.09	8948.44	8807.35	441.375	455.893	472.909	367.078	437.251	375.884
ENSG00000156804	863.471	-4.82618	0.0822873622649693	-58.6503	0	0	FBXO32	F-box protein 32	1727.27	1685.89	1733.73	1577.02	1586.31	1698.78	53.0407	59.2865	58.0765	58.8797	65.4008	57.9677
ENSG00000151702	4551.31	-1.23024	0.0209816712911505	-58.6339	0	0	FLI1	Fli-1 proto-oncogene, ETS transcription factor	6282.8	6417.64	6549.12	6242.04	6292.71	6510.45	2672.87	2733.31	2727.75	2756.31	2722.54	2708.18
ENSG00000104870	1923.57	-2.1973	0.0374810879001417	-58.6243	0	0	FCGRT	Fc fragment of IgG receptor and transporter	3013.94	3291.84	3283.74	2957.97	3273	3130.36	676.269	679.751	684.012	668.837	719.409	703.764
ENSG00000166974	2799.51	-1.52377	0.0259933822636859	-58.6214	0	0	MAPRE2	microtubule associated protein RP/EB family member 2	4057.78	4223.43	4027.75	4190.02	4267.37	4157.03	1410.31	1441.28	1498.93	1435.19	1460.31	1424.74
ENSG00000161638	37193.6	-1.13723	0.019406539186119	-58.6001	0	0	ITGA5	integrin subunit alpha 5	51032.6	52826.2	49331.9	49992.9	52671.9	50966.5	23475.3	23517.3	22901.5	23061.5	23665.7	22880
ENSG00000065534	1292.68	-2.50679	0.0428464670009073	-58.5063	0	0	MYLK	myosin light chain kinase	2096.46	2204.46	2101.14	2211.4	2317.08	2257.85	397.805	405.806	380.724	364.318	410.157	365.015
ENSG00000011523	1719.67	-1.9766	0.0338092397597657	-58.4633	0	0	CEP68	centrosomal protein 68	2738.15	2683.07	2838.26	2628.72	2731.72	2835.41	676.269	701.216	711.668	718.517	709.132	663.911
ENSG00000235770	806.055	-4.51573	0.0772448309744062	-58.4599	0	0	LINC00607	long intergenic non-protein coding RNA 607	1519.61	1540.36	1507.54	1518.31	1530.96	1651.51	66.3009	59.2865	75.5916	59.7997	69.138	74.2711
ENSG00000070614	6790.69	-1.4474	0.0248142155302609	-58.3295	0	0	NDST1	N-deacetylase and N-sulfotransferase 1	9363.76	9981.07	10086.6	9872.13	10227.1	10093	3509.21	3643.05	3724.27	3584.3	3774.56	3629.32
ENSG00000168918	1523.73	-2.49967	0.0428995302593747	-58.2681	0	0	INPP5D	inositol polyphosphate-5-phosphatase D	2537.07	2615.43	2651.11	2517.58	2667.93	2548.68	404.435	449.76	495.033	450.798	519.469	427.512
ENSG00000162645	922.483	-5.39098	0.0927746975848359	-58.1083	0	0	GBP2	guanylate binding protein 2	1733.87	1841.66	1872.65	1759.47	1836.78	1767.64	46.4106	42.9316	49.7799	48.7598	32.7004	37.1356
ENSG00000175155	1269.29	-2.52352	0.0434413509502178	-58.0904	0	0	YPEL2	yippee like 2	2112.94	2248.53	2264.18	2045.73	2087.25	2216.74	363.708	380.251	376.114	350.518	392.405	393.093
ENSG00000110237	4057.05	-1.75656	0.0302482155094408	-58.0714	0	0	ARHGEF17	Rho guanine nucleotide exchange factor 17	6284.99	6127.61	6577.82	5924.33	6044.11	6608.08	1844.11	1896.15	1878.73	1828.95	1853.65	1816.02
ENSG00000078401	4483.79	-2.72593	0.0469788307170879	-58.0246	0	0	EDN1	endothelin 1	7898	8185.52	7151.9	8278.33	8227.05	6999.63	1181.1	1149.95	1302.57	1209.79	1121.16	1100.48
ENSG00000138650	3181.14	-1.89885	0.0327569319652004	-57.9677	0	0	PCDH10	protocadherin 10	4656.61	5121.2	5210.36	4867.38	5137.92	5107.65	1341.17	1330.88	1412.27	1304.55	1391.17	1292.5
ENSG00000154783	7044.5	-1.08322	0.0186868554022433	-57.9668	0	0	FGD5	FYVE, RhoGEF and PH domain containing 5	9315.42	9704.35	9715.75	9547.08	9532.87	9615.12	4429.85	4460.8	4615.7	4508.9	4619.17	4468.95
ENSG00000144749	1306.15	-3.04632	0.0526724985206253	-57.835	0	0	LRIG1	leucine rich repeats and immunoglobulin like domains 1	2143.71	2433.01	2438.7	2192.52	2469.05	2304.09	286.988	271.9	268.258	278.759	322.333	264.478
ENSG00000169418	997.552	-5.70776	0.0988098632698246	-57.7651	0	0	NPR1	natriuretic peptide receptor 1	1851.44	2003.59	1980.58	1907.32	1983.12	2019.42	32.2033	38.8429	34.1084	38.6398	54.1892	27.1724
ENSG00000152804	1383.41	-2.31741	0.0401358485254426	-57.7392	0	0	HHEX	hematopoietically expressed homeobox	2199.75	2396.11	2328.47	2369.73	2292.69	2242.43	469.789	421.139	468.299	503.238	442.857	466.459
ENSG00000074660	2345.11	-1.70162	0.0294903776046268	-57.7009	0	0	SCARF1	scavenger receptor class F member 1	3538.06	3680.26	3638.53	3468.61	3666.99	3530.13	1093.02	1129.51	1169.83	1075.47	1060.43	1090.52
ENSG00000254087	1421.76	-2.20829	0.0383194360224995	-57.6285	0	0	LYN	LYN proto-oncogene, Src family tyrosine kinase	2201.95	2424.81	2383.59	2312.06	2384.62	2317.45	519.988	513.135	490.424	495.878	537.221	480.045
ENSG00000145555	15394.6	-0.992084245723412	0.0172190433492778	-57.6155	0	0	MYO10	myosin X	20348.2	20589.3	20802.4	20022.1	20735.5	20430.6	10257.7	10499.8	10411.4	10510.9	10129.7	9997.62
ENSG00000104967	3172.4	-1.56225	0.027198328641536	-57.4392	0	0	NOVA2	NOVA alternative splicing regulator 2	4600.57	4806.57	4875.1	4522.41	4727.03	4907.25	1614.9	1593.58	1610.47	1636.67	1617.27	1556.98
ENSG00000065833	958.175	-2.86732	0.0499610436896417	-57.3912	0	0	ME1	malic enzyme 1	1683.32	1736.1	1613.17	1784.64	1674.49	1620.68	244.366	225.902	212.947	239.199	222.363	240.928
ENSG00000171444	952.534	-2.81196	0.0490067101909507	-57.3791	0	0	MCC	MCC regulator of WNT signaling pathway	1644.87	1718.68	1718.8	1686.07	1626.65	1611.43	254.785	227.946	252.587	252.079	205.545	230.965
ENSG00000130309	8077.33	-1.25556	0.0218865658536522	-57.3668	0	0	COLGALT1	collagen beta(1-O)galactosyltransferase 1	11064.7	11546	11733.1	10903.9	11559.1	11507.1	4669.48	4843.1	4852.61	4803.3	4757.44	4688.14
ENSG00000151276	1308.86	-2.33179	0.0407604949200794	-57.2072	0	0	MAGI1	membrane associated guanylate kinase, WW and PDZ domain containing 1	2267.87	2265.96	2137.88	2046.78	2137.91	2247.57	423.379	430.338	446.175	444.358	427.908	430.229
ENSG00000133639	3215.67	-2.13006	0.0372445837192239	-57.1912	0	0	BTG1	BTG anti-proliferation factor 1	5014.81	5516.8	5746.55	4955.46	5000.96	5178.56	1199.1	1202.09	1185.5	1200.59	1189.36	1198.3
ENSG00000161011	11114.6	-1.37405	0.0240741593318188	-57.0758	0	0	SQSTM1	sequestosome 1	15418	16381.3	15876.8	15804.8	16557.3	16198.5	6293.85	6425.43	6308.21	6033.33	6193.46	5883.72
ENSG00000169710	18153.3	-1.16397	0.0204027803617237	-57.0497	0	0	FASN	fatty acid synthase	25220.2	25110	24986.3	25305.8	25691.5	24304	10865.8	11381	11503.8	11434.6	11267.6	10769.3
ENSG00000136026	6394.72	-1.51517	0.0266096470744072	-56.9405	0	0	CKAP4	cytoskeleton associated protein 4	9402.22	9965.69	9214	9432.78	9830.24	9000.56	3340.62	3301.65	3321.42	3265.98	3427.94	3233.51
ENSG00000133789	6823.75	-1.29716	0.0227977433924033	-56.8986	0	0	SWAP70	switching B cell complex subunit SWAP70	9641.75	10032.3	9524.01	9928.75	9778.65	9296.53	4032.04	3844.42	4008.2	4013.94	3866.12	3918.25
ENSG00000118922	1145.9	-2.25969	0.0397501537683057	-56.8473	0	0	KLF12	Kruppel like factor 12	1854.73	1924.68	1934.65	1870.62	1926.84	1865.27	393.07	376.163	421.285	415.838	371.85	395.811
ENSG00000149557	931.678	-3.19361	0.0563408057567118	-56.6838	0	0	FEZ1	fasciculation and elongation protein zeta 1	1672.34	1763.78	1597.09	1712.29	1752.35	1580.6	216.899	171.726	178.839	180.319	170.042	183.866
ENSG00000168036	19726.1	-1.25427	0.0222142396516099	-56.4622	0	0	CTNNB1	catenin beta 1	26961.7	28150.7	29343.6	27071.5	27309.7	27957.4	11638.6	11611	11370.1	11884.5	11933.8	11480.3
ENSG00000121966	2181.34	-7.38185	0.131113339205354	-56.3013	0	0	CXCR4	C-X-C motif chemokine receptor 4	3876.48	4262.37	4898.06	4196.31	4405.27	4382.09	16.1016	22.488	33.1866	35.8798	22.4231	25.3609
ENSG00000142192	34314.2	-1.03272	0.0183443697772641	-56.2965	0	0	APP	amyloid beta precursor protein	44785	47284.8	45721	45891	47089.3	45804.4	22531.9	22791.6	22871.1	22792.9	22559.5	21648.2
ENSG00000015133	1656.71	-2.08862	0.0373353883344919	-55.942	0	0	CCDC88C	coiled-coil domain containing 88C	2601.9	2740.46	2818.74	2515.48	2772.06	2647.34	623.228	633.752	631.467	602.597	656.811	636.739
ENSG00000150907	2992.13	-1.70352	0.0304549751065838	-55.9356	0	0	FOXO1	forkhead box O1	4406.09	4662.07	4822.28	4378.76	4650.11	4549.61	1416	1455.59	1422.41	1351.47	1439.75	1351.37
ENSG00000116991	837.503	-5.00389	0.0895991104904388	-55.8476	0	0	SIPA1L2	signal induced proliferation associated 1 like 2	1480.05	1635.67	1746.36	1657.76	1604.13	1622.73	58.7236	45.9982	39.6395	55.1997	46.7149	57.0619
ENSG00000087842	808.743	-3.11594	0.0558102341239169	-55.8311	0	0	PIR	pirin	1409.73	1417.37	1435.2	1463.78	1504.7	1468.58	197.008	181.948	165.011	163.759	142.947	154.882
ENSG00000002549	1651.33	-2.24329	0.040279599869316	-55.6929	0	0	LAP3	leucine aminopeptidase 3	2543.66	2828.6	2895.67	2733.58	2726.09	2633.98	559.769	555.044	581.687	605.357	607.293	545.259
ENSG00000070087	1327.5	-2.23773	0.0402853675437805	-55.547	0	0	PFN2	profilin 2	2120.64	2268	2261.88	2179.94	2247.66	2063.61	486.838	484.514	453.55	472.878	450.331	440.192
ENSG00000171388	4682.05	-5.66796	0.102369651394636	-55.3675	0	0	APLN	apelin	8774.82	9217.55	8389.62	10680.6	10217.7	7820.76	150.598	181.948	203.729	151.799	198.071	197.452
ENSG00000115183	4943.02	-1.17056	0.0211681663795534	-55.2983	0	0	TANC1	tetratricopeptide repeat, ankyrin repeat and coiled-coil containing 1	7066.22	6645.16	6954.42	6890.04	6730.79	6785.87	3065.94	3075.74	3030.12	3072.79	3005.63	2993.49
ENSG00000198959	22852.5	-1.58792	0.0287343645949987	-55.262	0	0	TGM2	transglutaminase 2	32671	35706	34652.7	33672.2	35236.5	33838.9	10551.3	11431.1	12009.9	11332.5	11750.7	11377.1
ENSG00000144369	860.413	-4.08793	0.0740565389855499	-55.2001	0	0	FAM171B	family with sequence similarity 171 member B	1477.85	1675.64	1770.47	1563.39	1632.28	1629.92	96.6099	116.529	92.1849	92.9196	106.51	70.6481
ENSG00000026025	116715	-1.12913	0.0204616173054553	-55.1829	0	0	VIM	vimentin	154041	163511	164277	157039	163943	158338	72333.3	73707.5	75425.7	72832.4	74210.3	70922.6
ENSG00000184867	725.399	-4.4313	0.0803230129198152	-55.1684	0	0	ARMCX2	armadillo repeat containing X-linked 2	1287.76	1432.75	1391.57	1372.56	1431.53	1401.78	64.4066	73.5971	73.7479	64.3997	65.4008	45.2873
ENSG00000079257	1921.79	-2.72084	0.049351564920912	-55.1317	0	0	LXN	latexin	2956.8	3285.69	3681.01	3301.89	3393.07	3404.75	546.509	515.179	468.299	522.557	511.995	473.705
ENSG00000145632	3865.55	-1.73793	0.0315537191559771	-55.0784	0	0	PLK2	polo like kinase 2	5425.75	5966.71	6112.82	6107.82	6207.34	5866.09	1773.08	1780.64	1810.51	1828.95	1742.46	1764.39
ENSG00000184005	1030.18	-2.55822	0.0465114909216783	-55.0018	0	0	ST6GALNAC3	ST6 N-acetylgalactosaminide alpha-2,6-sialyltransferase 3	1729.47	1889.83	1767.02	1779.39	1694.19	1710.09	302.143	268.834	310.663	310.039	294.304	306.142
ENSG00000100342	744.238	-4.51053	0.0820648371870207	-54.963	0	0	APOL1	apolipoprotein L1	1451.48	1463.49	1426.02	1348.44	1360.23	1505.57	55.8822	63.3752	72.8261	65.3197	74.7438	43.4758
ENSG00000169756	4727.91	-1.62179	0.0295358616915557	-54.9091	0	0	LIMS1	LIM zinc finger domain containing 1	6695.94	6936.22	7615.76	7207.75	7025.35	7341.86	2359.36	2271.29	2338.73	2365.31	2301.17	2276.14
ENSG00000136237	1916.64	-2.01385	0.0367473362831425	-54.8026	0	0	RAPGEF5	Rap guanine nucleotide exchange factor 5	2835.94	2997.7	3238.97	3079.6	3174.5	3107.75	721.733	778.902	777.119	773.716	747.438	766.26
ENSG00000153956	733.495	-4.92224	0.0898750387214702	-54.7676	0	0	CACNA2D1	calcium voltage-gated channel auxiliary subunit alpha2delta 1	1408.63	1422.5	1372.05	1460.63	1456.85	1400.75	64.4066	34.7542	49.7799	47.8398	42.9777	40.7585
ENSG00000170365	1473.36	-2.48731	0.0454891749148811	-54.6791	0	0	SMAD1	SMAD family member 1	2264.58	2408.41	2638.48	2539.6	2598.51	2554.85	411.066	454.871	462.768	467.358	426.04	453.778
ENSG00000156103	1112.91	-2.18623	0.0399958857931735	-54.6615	0	0	MMP16	matrix metallopeptidase 16	1743.76	1868.31	1831.32	1872.72	1803.01	1829.3	382.651	415.006	414.832	412.158	392.405	389.47
ENSG00000174705	4174.46	-1.26979	0.023269974230185	-54.5676	0	0	SH3PXD2B	SH3 and PX domains 2B	5858.67	5839.63	5894.67	5898.11	6026.29	5889.72	2495.76	2438.92	2531.4	2508.83	2397.41	2314.18
ENSG00000100034	7559.73	-1.33512	0.024521811338011	-54.4463	0	0	PPM1F	protein phosphatase, Mg2+/Mn2+ dependent 1F	10356	11018.2	10702	10852.5	11317.1	10717.8	4268.83	4257.39	4472.81	4239.34	4379.05	4135.63
ENSG00000166341	8506.82	-0.983926659116939	0.0181043461152767	-54.3475	0	0	DCHS1	dachsous cadherin-related 1	11280	11281.6	11440.3	11058	11339.6	11399.2	5631.79	5831.54	5839.91	5669.93	5774.89	5535.01
ENSG00000197355	1760.4	-1.71132	0.0315047436519006	-54.3196	0	0	UAP1L1	UDP-N-acetylglucosamine pyrophosphorylase 1 like 1	2831.54	2640.03	2632.74	2670.66	2711.08	2697.7	823.078	813.656	811.227	853.756	799.758	839.626
ENSG00000136630	1659.41	-7.40647	0.136507396430586	-54.2569	0	0	HLX	H2.0 like homeobox	3141.4	3256.99	3644.27	2995.72	3328.34	3428.39	18.9431	30.6654	19.3588	15.6399	17.7516	15.3977
ENSG00000149257	6220.43	-1.36444	0.0252055040237879	-54.1325	0	0	SERPINH1	serpin family H member 1	8802.29	9192.95	9032.59	8657.9	9371.52	8702.52	3498.79	3571.5	3444.95	3562.22	3477.45	3330.42
ENSG00000147027	744.452	-4.0317	0.074507428678951	-54.1113	0	0	TMEM47	transmembrane protein 47	1319.63	1478.87	1442.09	1462.73	1387.43	1326.75	108.923	96.0851	82.0446	82.7996	67.2694	78.7998
ENSG00000157227	15330.2	-1.24931	0.023104551164286	-54.0719	0	0	MMP14	matrix metallopeptidase 14	20595.4	21432.8	21911.5	21044.5	22595.8	21908.4	9193.09	9114.79	9262.74	9035.28	9131.82	8736.82
ENSG00000164938	2928.33	-1.6336	0.0302423220406099	-54.0171	0	0	TP53INP1	tumor protein p53 inducible nuclear protein 1	4336.87	4479.64	4685.65	4288.58	4293.64	4494.11	1465.25	1359.5	1437.16	1484.87	1438.82	1375.83
ENSG00000129824	2239.19	-1.93869	0.0359326249093072	-53.9534	0	0	RPS4Y1	ribosomal protein S4 Y-linked 1	3463.34	3783.77	3578.82	3642.67	3559.11	3281.43	932.948	972.095	907.1	895.156	940.837	912.991
ENSG00000177119	5983.83	-1.00836	0.0186952995591635	-53.9366	0	0	ANO6	anoctamin 6	7946.34	8147.6	8062.4	7928.11	7920.29	7961.56	3945.85	3904.73	3928	4116.98	3966.09	3978.03
ENSG00000170485	824.364	-5.60988	0.104018	-53.9317	0	0	NPAS2	neuronal PAS domain protein 2	1614.1	1609.02	1655.65	1556.05	1633.21	1624.79	35.0448	42.9316	37.7958	33.1198	27.0946	23.5494
ENSG00000160752	4365.11	-1.2123	0.0224950004843799	-53.892	0	0	FDPS	farnesyl diphosphate synthase	6030.08	6115.31	5970.44	6203.24	6264.56	6005.85	2633.09	2569.76	2748.03	2620.15	2581.46	2639.34
ENSG00000121060	4699.01	-1.22139	0.0226731180973774	-53.8697	0	0	TRIM25	tripartite motif containing 25	6486.07	6822.46	6668.53	6325.92	6579.76	6579.31	2749.59	2877.44	2861.42	2804.15	2835.59	2797.85
ENSG00000114796	2422.3	-2.22131	0.0412706092028901	-53.8232	0	0	KLHL24	kelch like family member 24	3854.5	3929.3	4466.35	3755.92	3847.11	4083.03	896.956	840.233	867.46	871.236	822.182	833.286
ENSG00000173535	792.294	-4.11919	0.0765968893084805	-53.7775	0	0	TNFRSF10C	TNF receptor superfamily member 10c	1344.9	1544.46	1454.72	1501.53	1554.41	1588.82	67.2481	102.218	83.8883	97.5195	97.1669	70.6481
ENSG00000155849	827.295	-5.65816	0.105223	-53.7729	0	0	ELMO1	engulfment and cell motility 1	1629.48	1673.59	1605.13	1608.48	1596.63	1621.7	33.1504	26.5767	31.3429	36.7998	41.1091	23.5494
ENSG00000197461	1176.59	-2.26941	0.0422073822549601	-53.7681	0	0	PDGFA	platelet derived growth factor subunit A	1922.86	2019.99	1885.28	1987.01	1988.75	1886.85	376.021	452.826	424.051	385.478	391.471	398.528
ENSG00000173482	1720.79	-7.63367	0.142127223680114	-53.7102	0	0	PTPRM	protein tyrosine phosphatase receptor type M	3245.78	3330.78	3625.9	3242.13	3467.18	3633.93	17.996	19.4214	15.6714	20.2399	16.8174	13.5862
ENSG00000115306	37968.1	-0.866291831755376	0.0161703666800978	-53.5728	0	0	SPTBN1	spectrin beta, non-erythrocytic 1	48790	49087.5	50518	47932.5	48844.5	49052.9	26896.4	26584.9	27709.9	26986.2	26761.1	26453.2
ENSG00000108828	12057.7	-1.25501	0.0234475520733712	-53.524	0	0	VAT1	vesicle amine transport 1	16365.2	17198.1	17154.7	16819.8	17459.7	16969.3	6769.32	7147.09	7391.39	7027.85	7385.62	7004.13
ENSG00000067048	1186.22	-2.22019	0.0414834837012322	-53.5199	0	0	DDX3Y	DEAD-box helicase 3 Y-linked	1960.22	1993.34	1966.8	1961.84	1986.87	1850.88	433.797	398.651	411.145	385.478	467.149	418.454
ENSG00000198805	5347.29	-1.18397	0.022130627019909	-53.4993	0	0	PNP	purine nucleoside phosphorylase	7332.13	7548.06	7453.87	7323.1	7634.17	7264.78	3286.63	3197.38	3365.67	3346.94	3267.24	3147.46
ENSG00000142227	734.756	-3.80743	0.0711751630363707	-53.4938	0	0	EMP3	epithelial membrane protein 3	1373.47	1351.78	1251.5	1465.88	1416.52	1368.89	95.6627	109.373	85.732	116.839	98.1012	83.3286
ENSG00000158711	9519.29	-1.1124	0.0208184186721771	-53.4334	0	0	ELK4	ETS transcription factor ELK4	12788.6	13210.4	13447.3	12637.2	12743	13280.9	6125.26	6018.6	5982.8	6173.17	5921.58	5902.74
ENSG00000175130	4570.3	-1.81372	0.0340707435180467	-53.2338	0	0	MARCKSL1	MARCKS like 1	6524.53	7327.72	7460.76	6853.34	7327.42	7203.12	1973.87	2035.16	2113.8	1964.19	2108.71	1950.98
ENSG00000129467	685.371	-4.50052	0.0845693133395578	-53.2169	0	0	ADCY4	adenylate cyclase 4	1374.57	1245.2	1297.42	1294.96	1257.98	1406.91	53.9879	54.1756	61.7639	63.4797	55.1235	58.8734
ENSG00000197183	3297.55	-1.20693	0.0226809646857458	-53.2132	0	0	NOL4L	nucleolar protein 4 like	4609.36	4698.96	4468.65	4596.86	4588.2	4647.24	2025.97	1968.72	2040.05	1980.75	1968.56	1977.24
ENSG00000105429	3834.25	-1.26993	0.0238809773754425	-53.1774	0	0	MEGF8	multiple EGF like domains 8	5335.65	5395.86	5503.14	5218.65	5652.93	5414.93	2222.97	2281.51	2265.91	2238.35	2264.74	2216.36
ENSG00000148834	3471.02	-1.65745	0.0311999800233204	-53.1233	0	0	GSTO1	glutathione S-transferase omega 1	5001.62	5456.33	5329.77	5361.25	5337.73	5139.5	1686.88	1637.53	1790.23	1598.95	1723.78	1588.68
ENSG00000172667	3332.4	-1.53543	0.0289293876641293	-53.075	0	0	ZMAT3	zinc finger matrin-type 3	4743.41	4974.65	5173.62	4949.17	5024.41	4865.11	1759.82	1731.58	1685.14	1752.59	1742.46	1586.87
ENSG00000168672	908.327	-2.48795	0.0469017909662099	-53.046	0	0	LRATD2	LRAT domain containing 2	1489.94	1620.3	1530.5	1489.99	1527.21	1592.93	253.838	275.989	271.945	288.879	282.158	276.252
ENSG00000000971	699.04	-3.69307	0.0699016415887958	-52.8323	0	0	CFH	complement factor H	1259.2	1374.33	1367.46	1201.64	1279.55	1304.15	104.187	101.196	99.5597	117.759	92.4954	86.9515
ENSG00000117298	23346.8	-1.0195	0.019298451021613	-52.8282	0	0	ECE1	endothelin converting enzyme 1	30364.7	31550.2	30768.5	30527.6	32588.3	31808.2	15219.8	15617.9	15529.5	15356.6	15614	15216.5
ENSG00000072422	1540.97	-2.08344	0.0394519876072764	-52.8094	0	0	RHOBTB1	Rho related BTB domain containing 1	2479.94	2545.74	2633.88	2389.65	2476.56	2434.61	614.704	612.287	533.751	625.597	593.279	551.599
ENSG00000170006	697.953	-3.9434	0.0749562920055756	-52.6093	0	0	TMEM154	transmembrane protein 154	1305.34	1342.56	1203.27	1378.85	1395.88	1238.37	80.5082	83.8189	76.5135	95.6795	83.1525	91.4803
ENSG00000196586	5835.08	-1.18498	0.0225267319284052	-52.6034	0	0	MYO6	myosin VI	8121.05	8226.51	8328.77	7956.42	7838.68	8161.96	3621.92	3557.19	3600.74	3653.3	3560.61	3393.83
ENSG00000164161	25328.6	-1.90876	0.0363648136949368	-52.4891	0	0	HHIP	hedgehog interacting protein	41749.1	41865.3	36304.9	42610.1	40956.1	36534.6	10773.9	10421.1	10739.5	10783.3	10665	10540.2
ENSG00000164713	3201.17	-1.51191	0.0288079430219864	-52.4825	0	0	BRI3	brain protein I3	4584.09	4948	4881.99	4667.11	4782.38	4577.36	1723.82	1641.62	1706.34	1593.43	1692.01	1615.85
ENSG00000120306	777.282	-2.69346	0.0513325848061977	-52.4707	0	0	CYSTM1	cysteine rich transmembrane module containing 1	1261.39	1379.46	1377.79	1353.68	1359.29	1346.28	214.057	209.547	216.635	207.919	210.217	191.112
ENSG00000172893	2127.47	-1.65758	0.0316105903851189	-52.4376	0	0	DHCR7	7-dehydrocholesterol reductase	3221.61	3370.75	3226.34	3186.55	3275.81	3106.72	1008.72	946.54	1039.85	1059.83	1068.84	1018.06
ENSG00000132481	1332.75	-1.91819	0.0365996708817307	-52.41	0	0	TRIM47	tripartite motif containing 47	2109.65	2131.7	2164.29	2026.85	2143.54	2070.81	533.249	563.222	571.546	519.797	589.542	568.808
ENSG00000111817	734.854	-2.89322	0.0552146492660755	-52.3995	0	0	DSE	dermatan sulfate epimerase	1266.89	1353.83	1282.5	1278.19	1257.98	1333.95	164.805	163.549	183.448	162.839	171.911	198.358
ENSG00000122642	3371.92	-1.36782	0.0261330325332804	-52.3408	0	0	FKBP9	FKBP prolyl isomerase 9	4611.56	4953.13	4918.73	4849.56	4907.15	4923.69	1815.7	1841.97	1918.37	1959.59	1905.97	1857.68
ENSG00000013016	1476.68	-5.53024	0.105744	-52.2985	0	0	EHD3	EH domain containing 3	3031.52	2979.25	3198.78	2517.58	2665.11	2952.57	52.0936	62.3531	58.9983	64.3997	83.1525	54.3447
ENSG00000093072	613.967	-4.11641	0.0787270090850488	-52.2871	0	0	ADA2	adenosine deaminase 2	1158.11	1104.79	1228.53	1132.44	1180.12	1162.32	62.5123	65.4196	62.6857	71.7597	70.0723	68.8366
ENSG00000110492	2950.59	-1.82783	0.0350228413395056	-52.1897	0	0	MDK	midkine	4339.06	4804.52	4774.06	4424.89	4842.42	4438.62	1275.82	1317.59	1327.46	1296.27	1345.39	1220.94
ENSG00000070961	1588.85	-2.16353	0.041499370448138	-52.134	0	0	ATP2B1	ATPase plasma membrane Ca2+ transporting 1	2674.42	2669.75	2653.4	2525.96	2560.05	2502.44	625.123	605.131	531.907	634.797	532.549	550.693
ENSG00000198053	3729.36	-1.24969	0.0239706887292089	-52.1339	0	0	SIRPA	signal regulatory protein alpha	5185.12	5390.74	5290.73	5038.3	5350.86	5245.36	2167.09	2250.84	2241.02	2225.47	2227.36	2139.37
ENSG00000101000	2809.36	-1.65581	0.0317635071469331	-52.1294	0	0	PROCR	protein C receptor	4359.94	4399.7	4042.68	4274.95	4459.68	4051.18	1293.81	1401.41	1338.52	1363.43	1355.67	1371.3
ENSG00000139679	713.651	-3.90678	0.0751632	-51.9773	0	0	LPAR6	lysophosphatidic acid receptor 6	1251.5	1342.56	1488.02	1281.33	1306.76	1358.61	101.346	81.7745	95.8723	96.5995	89.6925	69.7424
ENSG00000130340	3630.66	-1.26525	0.0243541749074885	-51.9521	0	0	SNX9	sorting nexin 9	5040.08	5247.26	5303.36	4974.34	5109.78	5094.29	2178.46	2090.36	2129.47	2129.79	2198.4	2072.34
ENSG00000116396	660.347	-3.83995	0.0739746308816786	-51.909	0	0	KCNC4	potassium voltage-gated channel subfamily C member 4	1238.32	1158.09	1222.79	1248.83	1186.68	1352.45	90.9269	85.8632	82.0446	86.4796	75.6781	96.009
ENSG00000153208	670.327	-3.13261	0.0604913858060316	-51.7861	0	0	MERTK	MER proto-oncogene, tyrosine kinase	1171.29	1149.89	1246.9	1203.74	1257.04	1190.07	140.179	157.416	140.121	129.719	128.933	128.616
ENSG00000161835	1229.19	-2.01965	0.0391616296426772	-51.5723	0	0	GRASP	general receptor for phosphoinositides 1 associated scaffold protein	2023.94	1993.34	2062.1	1860.13	1962.48	1931.04	471.684	485.536	505.173	488.518	500.783	465.553
ENSG00000131477	773.976	-5.5456	0.107544909747586	-51.5654	0	0	RAMP2	receptor activity modifying protein 2	1452.58	1451.2	1630.39	1452.25	1560.04	1546.68	32.2033	31.6876	42.4051	24.8399	30.8318	32.6068
ENSG00000173281	2344.43	-1.34552	0.0261045756294828	-51.5434	0	0	PPP1R3B	protein phosphatase 1 regulatory subunit 3B	3406.2	3439.41	3298.67	3358.52	3409.02	3277.32	1298.55	1300.21	1342.21	1328.47	1331.37	1343.22
ENSG00000182022	930.015	-6.10459	0.118534	-51.5007	0	0	CHST15	carbohydrate sulfotransferase 15	1750.35	1756.6	1998.95	1701.8	1874.3	1918.71	27.4675	22.488	22.1244	33.1198	27.0946	27.1724
ENSG00000165949	819.72	-3.6942	0.0718495003644788	-51.4158	0	0	IFI27	interferon alpha inducible protein 27	1415.22	1692.04	1444.39	1563.39	1574.11	1442.88	102.293	108.351	121.684	103.04	126.13	143.108
ENSG00000185909	914.521	-2.44451	0.047555163344675	-51.4036	0	0	KLHDC8B	kelch domain containing 8B	1438.3	1609.02	1577.58	1500.48	1560.98	1583.68	288.882	298.477	275.633	277.839	267.209	296.179
ENSG00000197147	728.231	-5.49147	0.106963846232069	-51.3395	0	0	LRRC8B	leucine rich repeat containing 8 VRAC subunit B	1442.69	1445.05	1455.87	1441.76	1424.02	1339.09	30.309	35.7763	35.0303	32.1998	27.0946	29.8896
ENSG00000125378	786.572	-3.2698	0.0638191881293395	-51.2354	0	0	BMP4	bone morphogenetic protein 4	1477.85	1480.92	1354.83	1384.09	1530.02	1323.67	120.289	162.527	145.652	141.679	158.831	158.505
ENSG00000214717	1656.94	-1.5718	0.0307662678665642	-51.0884	0	0	ZBED1	zinc finger BED-type containing 1	2378.85	2518.07	2490.36	2486.12	2517.83	2487.02	811.712	824.9	849.023	861.116	824.05	834.191
ENSG00000130787	4087.93	-1.45063	0.0284136339768078	-51.054	0	0	HIP1R	huntingtin interacting protein 1 related	5866.36	6169.63	6249.45	5654.85	5948.43	6027.43	2217.29	2151.69	2260.37	2166.59	2253.53	2089.55
ENSG00000196730	3406.88	-1.15423	0.0226172820801425	-51.033	0	0	DAPK1	death associated protein kinase 1	4556.62	4671.29	4724.69	4727.93	4794.58	4730.48	2099.84	2148.63	2136.85	2147.27	2066.67	2077.78
ENSG00000177189	4826.62	-1.3655	0.0267791184909443	-50.9912	0	0	RPS6KA3	ribosomal protein S6 kinase A3	6813.51	7086.87	7209.31	6920.45	7063.82	6633.77	2718.34	2600.43	2701.94	2822.55	2758.98	2589.53
ENSG00000147403	17599.1	-1.14633	0.0224917231525265	-50.9667	0	0	RPL10	ribosomal protein L10	23290.7	25050.5	24323.8	23838.9	24953.2	24009	10636.6	11157.1	11038.2	10697.7	11369.5	10824.6
ENSG00000159314	1367.89	-2.00269	0.0393016	-50.9569	0	0	ARHGAP27	Rho GTPase activating protein 27	2093.17	2126.57	2341.1	2107.59	2216.71	2250.65	532.301	575.488	540.204	556.597	537.221	537.107
ENSG00000111859	2811.51	-1.63072	0.0320369097126602	-50.9013	0	0	NEDD9	neural precursor cell expressed, developmentally down-regulated 9	4220.4	4207.03	4193.09	4263.42	4258.93	4361.54	1262.56	1327.81	1329.31	1495.91	1434.15	1383.98
ENSG00000051620	1586.39	-2.44141	0.0480099651074299	-50.8522	0	0	HEBP2	heme binding protein 2	2543.66	2996.68	2826.78	2618.24	2620.08	2471.61	496.31	497.802	480.283	476.558	493.309	515.369
ENSG00000187678	1613.33	-1.56714	0.0308431173793578	-50.81	0	0	SPRY4	sprouty RTK signaling antagonist 4	2410.71	2420.71	2366.36	2420.06	2372.43	2482.91	813.607	847.388	792.79	792.116	820.313	820.605
ENSG00000107798	1663.12	-2.00622	0.0394886498401293	-50.8049	0	0	LIPA	lipase A, lysosomal acid type	2575.53	2758.91	2860.07	2603.56	2665.11	2515.8	678.163	681.795	664.653	624.677	697.92	631.304
ENSG00000185442	1221.35	-7.13672	0.140506726924186	-50.7927	0	0	FAM174B	family with sequence similarity 174 member B	2363.47	2407.39	2446.73	2393.85	2546.91	2394.53	14.2073	18.3993	15.6714	24.8399	12.1459	18.1149
ENSG00000186111	4191.83	-1.2234	0.0241357329185888	-50.6885	0	0	PIP5K1C	phosphatidylinositol-4-phosphate 5-kinase type 1 gamma	5891.63	5959.53	6006.04	5612.91	5892.14	5857.86	2436.08	2494.12	2617.13	2514.35	2564.65	2455.48
ENSG00000165434	2564.6	-1.45003	0.0286875374690918	-50.5455	0	0	PGM2L1	phosphoglucomutase 2 like 1	3622.66	3702.8	3929.01	3704.54	3712.96	3856.94	1373.38	1392.21	1375.4	1363.43	1429.47	1312.42
ENSG00000177469	30935.6	-1.07771	0.0213305944154274	-50.524	0	0	CAVIN1	caveolae associated protein 1	41775.4	43541	41006.6	41608.7	43061.1	40892	19218.7	19903.9	20700.1	20001.6	19966.9	19550.5
ENSG00000174004	611.753	-4.67514	0.0925785645646689	-50.4992	0	0	NRROS	negative regulator of reactive oxygen species	1133.94	1102.74	1242.31	1173.33	1203.57	1208.57	44.5163	45.9982	44.2488	48.7598	51.3863	41.6643
ENSG00000012232	3169.83	-1.37856	0.0273381734519242	-50.4262	0	0	EXTL3	exostosin like glycosyltransferase 3	4444.55	4717.41	4529.5	4584.27	4664.18	4528.03	1786.34	1812.33	1756.12	1670.71	1848.97	1695.55
ENSG00000119899	1362.58	-1.87373	0.037164891955001	-50.4167	0	0	SLC17A5	solute carrier family 17 member 5	2071.19	2257.76	2227.44	2078.23	2105.07	2106.78	570.188	583.666	585.374	612.717	578.33	574.242
ENSG00000140465	822.736	-5.47896	0.108800647965992	-50.3578	0	0	CYP1A1	cytochrome P450 family 1 subfamily A member 1	1554.77	1585.45	1709.61	1438.61	1560.04	1806.69	34.0976	48.0425	30.421	24.8399	47.6492	32.6068
ENSG00000132718	1900.33	-1.62652	0.0323098651474001	-50.3413	0	0	SYT11	synaptotagmin 11	2859.01	2953.63	2869.26	2798.59	2863.99	2877.55	896.956	992.538	926.458	942.075	968.866	855.023
ENSG00000198478	588.005	-3.5675	0.0708783607504373	-50.3327	0	0	SH3BGRL2	SH3 domain binding glutamate rich protein like 2	1046.03	1091.47	1051.72	1155.51	1114.45	1048.25	89.0326	84.8411	94.0286	84.6396	103.707	92.386
ENSG00000178996	944.82	-2.21938	0.0441897405837044	-50.2238	0	0	SNX18	sorting nexin 18	1571.25	1512.69	1569.54	1553.96	1624.77	1500.44	349.5	343.453	356.756	321.078	309.252	325.163
ENSG00000139132	1575.55	-1.78108	0.0355297714151369	-50.1293	0	0	FGD4	FYVE, RhoGEF and PH domain containing 4	2481.03	2425.83	2590.25	2460.95	2341.47	2349.31	720.785	680.773	699.683	701.957	710.066	744.523
ENSG00000152818	13999	-1.02092	0.0203764666362984	-50.1027	0	0	UTRN	utrophin	18663.8	18681.1	19206.5	18184	18398.8	19400.8	9374	9141.37	9473.84	9373.83	9034.65	9055.64
ENSG00000166340	6036.3	-0.925067	0.0184880924640505	-50.0358	0	0	TPP1	tripeptidyl peptidase 1	7933.16	8032.82	7993.51	7837.94	7893.09	7754.99	4139.07	4261.47	4183.35	4214.5	4123.99	4067.7
ENSG00000164294	2630.55	-1.72586	0.0345185084440764	-49.9982	0	0	GPX8	glutathione peroxidase 8 (putative)	4105.02	4272.62	4185.05	3945.71	3770.18	3959.71	1268.24	1274.66	1232.51	1168.39	1204.31	1180.19
ENSG00000134802	680.69	-2.77751	0.0555525307364349	-49.9979	0	0	SLC43A3	solute carrier family 43 member 3	1108.66	1201.13	1211.31	1210.03	1201.69	1196.24	189.431	159.46	164.089	173.879	178.451	173.903
ENSG00000064651	3924.06	-1.21513	0.0243368036764338	-49.9298	0	0	SLC12A2	solute carrier family 12 member 2	5355.43	5537.29	5700.63	5618.15	5364	5338.88	2417.14	2341.82	2386.67	2380.03	2354.43	2294.25
ENSG00000086991	934.57	-2.12039	0.0424735933673893	-49.9225	0	0	NOX4	NADPH oxidase 4	1511.91	1530.11	1521.32	1534.03	1471.86	1549.76	364.655	329.142	325.413	359.718	370.916	345.995
ENSG00000185361	2119.85	-1.92922	0.0386853613361363	-49.8696	0	0	TNFAIP8L1	TNF alpha induced protein 8 like 1	3123.82	3370.75	3489.27	3221.16	3425.9	3516.77	913.058	863.743	912.631	798.556	921.217	881.29
ENSG00000198467	1227.9	-2.25116	0.0453195906457515	-49.673	0	0	TPM2	tropomyosin 2	2016.25	2162.44	2040.28	2032.1	2031.9	1894.04	436.639	423.183	403.77	485.758	401.748	406.68
ENSG00000175264	1001.7	-6.47565	0.130406190122801	-49.6575	0	0	CHST1	carbohydrate sulfotransferase 1	1763.53	2021.01	2180.36	1838.11	2017.83	2065.67	20.8374	26.5767	27.6555	17.4799	19.6202	21.7379
ENSG00000162511	2308.01	-1.58764	0.0320865383701897	-49.4801	0	0	LAPTM5	lysosomal protein transmembrane 5	3382.03	3642.34	3445.64	3428.77	3555.36	3324.59	1121.43	1211.28	1086.86	1139.87	1194.03	1163.88
ENSG00000167191	1075.08	-2.37055	0.0479152790183743	-49.4739	0	0	GPRC5B	G protein-coupled receptor class C group 5 member B	1666.84	1886.76	1862.32	1787.78	1756.1	1850.88	310.667	355.719	391.786	341.318	345.69	345.089
ENSG00000105538	2603.49	-1.60372	0.0324457248826986	-49.4276	0	0	RASIP1	Ras interacting protein 1	3789.68	4072.77	3964.6	3858.68	4064.74	3755.2	1245.51	1313.5	1384.62	1278.79	1287.46	1226.38
ENSG00000145730	4721.88	-1.21082	0.0245036958852025	-49.4139	0	0	PAM	peptidylglycine alpha-amidating monooxygenase	6630.01	6824.51	6464.15	6523.05	6630.42	6492.98	2899.24	2883.57	2944.39	2832.67	2870.16	2667.42
ENSG00000184602	1311.35	-2.05989	0.0417301597474326	-49.3622	0	0	SNN	stannin	1974.5	2187.04	2204.47	2131.71	2168.86	2023.53	492.521	540.734	501.486	490.358	539.09	481.856
ENSG00000104549	2562.08	-1.77251	0.0359092299630071	-49.3609	0	0	SQLE	squalene epoxidase	4132.49	4102.5	3837.16	4000.23	4017.84	3693.54	1141.32	1133.6	1246.34	1192.31	1169.74	1077.84
ENSG00000145247	866.265	-2.66193	0.0539505805447138	-49.3401	0	0	OCIAD2	OCIA domain containing 2	1396.54	1559.83	1530.5	1437.57	1586.31	1464.47	242.472	258.612	217.556	217.119	225.166	259.043
ENSG00000100979	589.583	-4.36278	0.0884977281322566	-49.2982	0	0	PLTP	phospholipid transfer protein	1037.24	1082.25	1135.53	1102.03	1216.7	1173.63	58.7236	47.0203	56.2328	53.3597	57.9264	54.3447
ENSG00000157873	888.415	-2.15164	0.0436770139778872	-49.2626	0	0	TNFRSF14	TNF receptor superfamily member 14	1410.83	1451.2	1489.17	1432.32	1439.03	1480.91	319.191	317.898	327.256	303.599	336.347	353.241
ENSG00000120278	1609.34	-7.90998	0.160578272758689	-49.2593	0	0	PLEKHG1	pleckstrin homology and RhoGEF domain containing G1	3044.71	3116.58	3521.41	3192.84	3131.34	3224.91	7.57725	19.4214	15.6714	17.4799	4.67149	15.3977
ENSG00000233276	7289.71	-1.2368	0.0251225242489829	-49.2309	0	0	GPX1	glutathione peroxidase 1	9885.68	10648.2	9989.01	10351.3	10639.8	9899.79	4162.75	4362.67	4387.08	4359.86	4446.32	4343.95
ENSG00000120318	4229.69	-1.23786	0.0251552	-49.2087	0	0	ARAP3	ArfGAP with RhoGAP domain, ankyrin repeat and PH domain 3	6034.47	5829.38	5879.74	5717.76	5956.87	6226.81	2432.3	2466.52	2524.02	2538.27	2579.59	2570.5
ENSG00000033327	1692.49	-1.47736	0.0300749328653609	-49.1225	0	0	GAB2	GRB2 associated binding protein 2	2483.23	2505.77	2419.18	2439.98	2545.04	2548.68	884.643	885.209	894.194	889.636	922.151	892.159
ENSG00000188596	686.624	-2.82935	0.0576473915007034	-49.0802	0	0	CFAP54	cilia and flagella associated protein 54	1160.31	1145.79	1281.35	1197.45	1192.31	1247.62	161.964	155.372	163.167	186.759	164.436	182.961
ENSG00000153815	3760.56	-1.35792	0.027669341447674	-49.0766	0	0	CMIP	c-Maf inducing protein	5299.39	5502.45	5427.36	5098.07	5610.72	5520.78	2039.23	2167.02	2151.6	2092.99	2161.96	2055.14
ENSG00000039560	9462.62	-1.21269	0.0247168157507484	-49.0632	0	0	RAI14	retinoic acid induced 14	12998.5	13675.7	12715.9	13499.1	13669.8	12765	5667.78	5544.31	5852.82	5808.85	5813.2	5540.44
ENSG00000030582	9766.2	-1.22292	0.024929318408854	-49.0556	0	0	GRN	granulin precursor	13298.5	14091.8	13717.1	13162.5	14210.2	13562.5	5723.66	5880.61	6096.19	5707.65	6042.1	5701.67
ENSG00000117984	2011.03	-1.5069	0.0307336144141218	-49.031	0	0	CTSD	cathepsin D	2949.11	3048.94	3007.04	2890.86	3019.71	2934.07	1012.51	1067.16	1095.16	997.275	1100.6	1009.91
ENSG00000119655	1979.8	-1.5446	0.0315554535685906	-48.9487	0	0	NPC2	NPC intracellular cholesterol transporter 2	2908.46	3091.99	2862.37	2954.82	3039.41	2833.36	1037.14	1024.23	1028.78	1001.88	968.866	1006.28
ENSG00000205978	2899.31	-1.39603	0.0285380193589239	-48.9183	0	0	NYNRIN	NYN domain and retroviral integrase containing	4040.2	4264.42	4410.09	3998.13	4201.7	4297.82	1587.43	1593.58	1602.17	1577.79	1639.69	1578.71
ENSG00000137831	9383.79	-1.36019	0.0278245699275773	-48.8845	0	0	UACA	uveal autoantigen with coiled-coil domains and ankyrin repeats	13786.3	13784.3	14412.9	12635.1	13153	13269.6	5196.1	5264.23	5366.08	5357.13	5246.08	5134.67
ENSG00000146072	1011.64	-6.83682	0.139863329030614	-48.8822	0	0	TNFRSF21	TNF receptor superfamily member 21	1986.59	2055.86	1918.58	2035.24	2084.44	1953.65	16.1016	17.3771	20.2807	23.9199	14.9488	12.6804
ENSG00000164733	18289.9	-0.888259703417178	0.0181911281945361	-48.8293	0	0	CTSB	cathepsin B	23351.2	24234.8	23891	23100.7	24224.3	23686.3	12727.9	13140.1	12955.7	12809.1	12940	12417.8
ENSG00000104081	1017.32	-2.33401	0.0478268052609498	-48.8013	0	0	BMF	Bcl2 modifying factor	1633.88	1724.83	1830.17	1596.95	1650.1	1752.22	366.549	320.965	339.24	324.758	348.493	319.728
ENSG00000171105	2100.74	-2.31678	0.0475413	-48.732	0	0	INSR	insulin receptor	3084.26	3560.35	3879.64	3356.42	3533.78	3579.46	740.676	724.727	715.355	697.357	680.168	656.665
ENSG00000182871	23916.9	-1.21351	0.0249486376670918	-48.6403	0	0	COL18A1	collagen type XVIII alpha 1 chain	33299.5	34625.8	33838.6	31839.3	34222.5	32701.3	14176.1	14831.9	15028.9	14036.4	14550.7	13851.6
ENSG00000020181	2222.93	-1.79007	0.0368619029704065	-48.5614	0	0	ADGRA2	adhesion G protein-coupled receptor A2	3431.48	3543.95	3571.93	3227.45	3417.46	3498.28	937.684	1046.71	1047.22	993.595	1045.48	913.897
ENSG00000114374	645.622	-2.73133	0.0562591944836359	-48.549	0	0	USP9Y	ubiquitin specific peptidase 9 Y-linked	1117.45	1122.22	1112.57	1151.31	1076.93	1153.07	163.858	172.749	175.151	143.519	176.582	182.055
ENSG00000196782	1462.82	-2.04414	0.0421244885217039	-48.5262	0	0	MAML3	mastermind like transcriptional coactivator 3	2234.91	2273.13	2413.44	2314.16	2488.75	2403.78	617.545	534.601	542.047	574.997	618.505	538.013
ENSG00000166046	601.321	-2.96736	0.061153282065447	-48.5233	0	0	TCP11L2	t-complex 11 like 2	1082.29	1051.5	1107.98	1042.26	1032.84	1080.11	133.549	150.261	145.652	114.079	147.619	127.71
ENSG00000166681	2287.11	-1.54102	0.0317658920602771	-48.5116	0	0	BEX3	brain expressed X-linked 3	3480.92	3476.31	3490.41	3428.77	3309.58	3242.38	1129.96	1160.18	1228.82	1233.71	1123.03	1141.24
ENSG00000154930	569.927	-4.86667	0.100599650641168	-48.3766	0	0	ACSS1	acyl-CoA synthetase short chain family member 1	1089.99	1042.28	1152.76	1074.77	1103.19	1149.99	39.7805	31.6876	32.2647	41.3998	42.9777	38.0413
ENSG00000253276	2104.37	-1.83737	0.0379953403785693	-48.3578	0	0	CCDC71L	coiled-coil domain containing 71 like	3060.09	3496.81	3468.6	3258.9	3273.93	3172.5	897.904	931.207	906.178	976.115	938.034	872.233
ENSG00000064225	635.209	-2.91868	0.0604010801360982	-48.3217	0	0	ST3GAL6	ST3 beta-galactoside alpha-2,3-sialyltransferase 6	1127.34	1051.5	1103.38	1126.15	1173.55	1149.99	161.964	145.15	125.371	163.759	147.619	146.731
ENSG00000162437	557.578	-4.56058	0.0943919178748188	-48.3153	0	0	RAVER2	ribonucleoprotein, PTB binding 2	1028.45	1108.89	1155.05	1024.44	1060.04	1041.06	49.2521	56.22	43.3269	35.8798	44.8463	43.4758
ENSG00000141753	19768.2	-1.3508	0.0279875679946836	-48.2642	0	0	IGFBP4	insulin like growth factor binding protein 4	26880.4	29334.4	29252.9	27092.5	29222.4	28622.3	10459.4	11281.8	11364.6	11268.1	11454.5	10984.9
ENSG00000257093	2213.89	-1.49793	0.0310807064929638	-48.1947	0	0	KIAA1147	KIAA1147	3241.39	3258.02	3411.19	3161.39	3157.61	3392.42	1124.27	1147.91	1187.34	1211.63	1157.59	1115.88
ENSG00000178980	2381.49	-1.28905	0.0267521815333991	-48.1849	0	0	SELENOW	selenoprotein W	3343.57	3503.98	3374.45	3343.84	3397.76	3317.4	1345.91	1345.19	1400.29	1414.03	1361.27	1430.17
ENSG00000079102	613.881	-3.72572	0.0773347869270974	-48.1765	0	0	RUNX1T1	RUNX1 translocation partner 1	1187.78	1136.56	1217.05	1063.23	1035.65	1208.57	79.5611	96.0851	83.8883	88.3196	75.6781	94.1975
ENSG00000109586	1996.23	-1.5544	0.0322803013185604	-48.1533	0	0	GALNT7	polypeptide N-acetylgalactosaminyltransferase 7	2979.88	3070.47	3027.7	2905.54	2990.63	2892.96	1057.03	1073.29	992.832	999.115	1031.46	933.823
ENSG00000172915	596.268	-4.71	0.0978631980875393	-48.1284	0	0	NBEA	neurobeachin	1125.15	1192.93	1192.94	1074.77	1059.1	1247.62	46.4106	37.8207	50.7017	39.5598	41.1091	47.0987
ENSG00000135404	10892.4	-1.14185	0.0237407389749634	-48.0964	0	0	CD63	CD63 molecule	14124.8	15451.7	14934.1	15138	15238.3	15057.8	6526.85	6793.42	6670.5	6942.29	6989.48	6841.09
ENSG00000146859	590.244	-4.08527	0.084956764633129	-48.0865	0	0	TMEM140	transmembrane protein 140	1004.28	1180.63	1176.87	1041.21	1153.85	1131.49	60.618	74.6192	59.9202	57.0397	65.4008	76.9883
ENSG00000133026	8256.08	-1.26347	0.0263115641441941	-48.0196	0	0	MYH10	myosin heavy chain 10	11529.4	11798.1	12433.5	11097.9	11353.7	11731.1	4875.01	4763.37	4979.83	4986.38	4795.75	4728.9
ENSG00000067798	1537.17	-2.20944	0.0460161169663009	-48.0146	0	0	NAV3	neuron navigator 3	2557.95	2451.45	2341.1	2732.53	2640.72	2442.83	481.155	544.823	577.999	546.477	577.396	551.599
ENSG00000102606	3854.47	-1.08786	0.0226732748315951	-47.9797	0	0	ARHGEF7	Rho guanine nucleotide exchange factor 7	5156.55	5259.56	5383.73	5111.7	5179.19	5364.57	2507.12	2474.7	2466.87	2477.55	2491.77	2380.3
ENSG00000138801	1940.25	-1.46066	0.0304474760246162	-47.9729	0	0	PAPSS1	3'-phosphoadenosine 5'-phosphosulfate synthase 1	2753.53	2906.49	2934.7	2809.07	2855.55	2818.97	1046.61	1022.18	1089.63	978.875	1053.89	1013.53
ENSG00000235750	765.684	-6.14706	0.128266103095399	-47.9242	0	0	KIAA0040	KIAA0040	1431.7	1499.36	1517.87	1513.06	1585.37	1512.77	17.0488	24.5324	23.0462	25.7599	17.7516	19.9264
ENSG00000137198	754.645	-2.37967	0.0497437885754787	-47.8385	0	0	GMPR	guanosine monophosphate reductase	1228.43	1307.72	1260.68	1235.2	1229.84	1333.95	248.155	248.39	226.775	254.839	234.509	247.268
ENSG00000006756	636.915	-3.01335	0.0630525974585293	-47.7911	0	0	ARSD	arylsulfatase D	1099.87	1117.09	1174.57	1090.5	1175.43	1143.82	122.183	129.817	166.855	147.199	157.896	117.747
ENSG00000046889	2628.01	-9.19782	0.192518917097404	-47.7762	0	0	PREX2	phosphatidylinositol-3,4,5-trisphosphate dependent Rac exchange factor 2	5315.87	5305.68	5283.84	5383.27	5073.19	5121.01	7.57725	6.13309	12.9059	9.19996	7.47438	9.9632
ENSG00000108840	2088.32	-1.58292	0.0331519429151426	-47.7476	0	0	HDAC5	histone deacetylase 5	3113.93	3106.34	3250.45	3008.3	3206.39	3101.58	1093.96	1051.82	1014.03	1071.79	1086.59	954.655
ENSG00000169744	2267.57	-8.88682	0.186432485842854	-47.6677	0	0	LDB2	LIM domain binding 2	4365.43	4613.9	4653.5	4387.15	4522.53	4611.27	7.57725	8.17745	11.984	10.12	6.54008	12.6804
ENSG00000106211	14622.7	-2.54106	0.0534109365468937	-47.5756	0	0	HSPB1	heat shock protein family B (small) member 1	24921.3	26977.3	26580	22656.1	24890.3	23717.2	4548.24	4522.13	4507.84	4098.58	4123.05	3930.03
ENSG00000109790	2786.03	-1.20252	0.0252974747175365	-47.535	0	0	KLHL5	kelch like family member 5	3827.03	3836.03	4007.09	3826.17	3879.94	3927.85	1628.16	1763.26	1689.75	1707.51	1690.14	1649.36
ENSG00000178033	503.611	-3.99101	0.0841575570334477	-47.423	0	0	CALHM5	calcium homeostasis modulator family member 5	927.366	975.662	993.16	922.727	899.628	967.061	70.0895	60.3087	61.7639	61.6397	51.3863	52.5332
ENSG00000121858	541.583	-3.94116	0.0832551333827019	-47.3383	0	0	TNFSF10	TNF superfamily member 10	961.428	1074.05	1085.01	962.572	1011.26	1006.11	81.4554	78.708	68.2168	54.2797	57.9264	57.9677
ENSG00000066735	813.383	-3.48962	0.0737277130170666	-47.3312	0	0	KIF26A	kinesin family member 26A	1458.07	1557.78	1694.69	1369.41	1507.51	1375.06	110.817	139.017	147.496	142.599	148.553	109.595
ENSG00000197746	28331	-1.00364	0.0212145548758635	-47.3091	0	0	PSAP	prosaposin	35930	39075.7	37662	37534	38941	37691.8	18689.3	18883.8	19260.2	18575.6	19258.7	18470
ENSG00000128833	604.513	-4.66139	0.0985646240275671	-47.2928	0	0	MYO5C	myosin VC	1098.78	1124.27	1302.02	1090.5	1121.96	1240.43	50.1992	53.1534	55.3109	44.1598	30.8318	42.57
ENSG00000054598	595.284	-4.86508	0.103036524440747	-47.2171	0	0	FOXC1	forkhead box C1	1092.18	1212.4	1288.24	1067.43	1137.9	1108.88	35.9919	35.7763	45.1706	36.7998	36.4376	46.193
ENSG00000198561	11903.7	-0.824785526174468	0.0174809664143549	-47.1819	0	0	CTNND1	catenin delta 1	15116.9	15440.5	15307.3	15091.8	15103.2	15239.7	8740.35	8523.97	8673.68	8649.8	8733.81	8223.26
ENSG00000129925	3140.35	-1.26989	0.0269637124159178	-47.0963	0	0	TMEM8A	transmembrane protein 8A	4235.78	4573.93	4484.72	4406.02	4570.37	4365.65	1762.66	1838.9	1858.45	1880.47	1896.62	1810.58
ENSG00000113161	3329.59	-1.44652	0.0307861584263477	-46.9862	0	0	HMGCR	3-hydroxy-3-methylglutaryl-CoA reductase	5047.77	5192.94	4741.91	4938.69	4681.07	4629.77	1808.12	1734.64	1777.33	1791.23	1820.01	1791.56
ENSG00000113369	2073.44	-2.02648	0.0432397518077652	-46.8662	0	0	ARRDC3	arrestin domain containing 3	3018.34	3412.77	3526.01	3415.14	3373.37	3233.13	773.826	803.435	775.275	787.516	857.685	904.839
ENSG00000162733	2056.66	-1.35323	0.028879262228532	-46.8584	0	0	DDR2	discoidin domain receptor tyrosine kinase 2	2922.74	3027.42	3072.48	2863.6	2905.26	2946.4	1124.27	1176.53	1150.47	1181.27	1180.02	1129.46
ENSG00000102010	1247.91	-7.63027	0.163721904174431	-46.6051	0	0	BMX	BMX non-receptor tyrosine kinase	2423.9	2571.36	2408.84	2456.76	2538.47	2500.38	12.313	11.244	16.5933	8.27996	15.8831	10.8689
ENSG00000012817	480.79	-3.77633	0.0810507119806724	-46.5921	0	0	KDM5D	lysine demethylase 5D	898.798	909.047	932.308	900.707	844.281	892.04	80.5082	62.3531	65.4513	61.6397	61.6636	60.6849
ENSG00000135506	4884.92	-0.974080211482947	0.0209649909880792	-46.4622	0	0	OS9	OS9 endoplasmic reticulum lectin	6263.02	6581.62	6444.64	6452.8	6621.98	6475.51	3256.32	3373.2	3220.94	3349.7	3319.56	3259.78
ENSG00000214944	3579.94	-1.02102	0.0219992379880632	-46.4114	0	0	ARHGEF28	Rho guanine nucleotide exchange factor 28	4924.71	4720.48	4793.58	4757.29	4832.1	4753.09	2386.83	2278.44	2387.59	2354.27	2410.49	2360.37
ENSG00000101493	681.789	-2.38202	0.0513608573215023	-46.3782	0	0	ZNF516	zinc finger protein 516	1175.69	1175.51	1163.09	1090.5	1114.45	1145.88	219.74	215.68	236.915	206.999	222.363	214.662
ENSG00000111252	7793.68	-1.17302	0.0252934212740723	-46.3766	0	0	SH2B3	SH2B adaptor protein 3	10524.1	10942.4	10646.9	10815.8	11316.2	10540	4944.15	4849.23	4892.25	4807.9	4750.9	4494.31
ENSG00000116711	819.221	-6.52971	0.140866511130717	-46.3539	0	0	PLA2G4A	phospholipase A2 group IVA	1629.48	1683.84	1501.8	1610.58	1680.12	1619.65	21.7846	14.3105	19.3588	18.3999	17.7516	13.5862
ENSG00000119772	1942.04	-1.52805	0.0330679464591243	-46.2093	0	0	DNMT3A	DNA methyltransferase 3 alpha	2807.37	2840.9	2976.04	2705.27	2953.11	3021.42	998.302	993.56	1031.55	980.715	1007.17	989.074
ENSG00000168016	760.149	-2.32291	0.0505321387792666	-45.969	0	0	TRANK1	tetratricopeptide repeat and ankyrin repeat containing 1	1210.85	1368.18	1280.2	1254.07	1238.28	1249.68	267.098	263.723	247.056	256.679	253.195	232.777
ENSG00000143545	2564.9	-1.13826	0.0247766540579939	-45.9408	0	0	RAB13	RAB13, member RAS oncogene family	3464.44	3566.5	3536.34	3585	3522.53	3488	1569.44	1622.2	1644.58	1619.19	1616.33	1544.3
ENSG00000172578	551.934	-5.27828	0.114990171846752	-45.902	0	0	KLHL6	kelch like family member 6	1092.18	1052.53	1026.46	1067.43	1139.78	1078.05	30.309	28.6211	29.4992	27.5999	30.8318	19.9264
ENSG00000109265	675.5	-6.01842	0.131145271389386	-45.8913	0	0	KIAA1211	KIAA1211	1364.68	1283.12	1321.53	1265.6	1385.56	1362.72	19.8903	17.3771	17.5151	20.2399	21.4888	26.2666
ENSG00000013364	5180.08	-1.0236	0.0223145951678119	-45.8711	0	0	MVP	major vault protein	6947.56	7150.42	6800.57	6773.65	7121.04	6870.14	3371.87	3412.04	3558.34	3421.46	3397.1	3336.77
ENSG00000102024	13451	-1.07613	0.0234739403699812	-45.8437	0	0	PLS3	plastin 3	18184.7	18873.7	17984.8	18795.3	18228	17414.3	8829.38	8745.78	8750.19	8549.52	8822.57	8233.22
ENSG00000170522	690.062	-2.7877	0.0608446004508242	-45.8166	0	0	ELOVL6	ELOVL fatty acid elongase 6	1182.28	1230.85	1167.68	1284.48	1264.55	1102.72	195.114	173.771	192.666	163.759	162.568	160.317
ENSG00000158109	1991.15	-1.37655	0.0300457694998124	-45.8152	0	0	TPRG1L	tumor protein p63 regulated 1 like	2751.33	2982.33	2947.33	2834.24	2909.02	2824.11	1093.02	1135.64	1131.11	1088.35	1125.83	1071.5
ENSG00000130147	4203.05	-1.10818	0.0241961175992227	-45.7997	0	0	SH3BP4	SH3 domain binding protein 4	5770.77	5819.13	5628.29	5806.89	5869.63	5556.75	2580.05	2693.45	2711.16	2674.43	2767.39	2558.73
ENSG00000110092	10679.9	-1.75622	0.0383672161608852	-45.774	0	0	CCND1	cyclin D1	15849.8	16604.7	15439.3	18104.3	17700.8	15185.2	4727.25	4938.16	5054.5	4890.7	4843.4	4820.38
ENSG00000133872	3452.77	-1.28662	0.0281146567902317	-45.7634	0	0	SARAF	store-operated calcium entry associated regulatory factor	4646.72	4996.17	5080.62	4804.47	4951.24	4906.22	2105.53	2026.99	1941.41	2046.07	2003.13	1924.71
ENSG00000049239	3845.81	-1.48811	0.0325363089859865	-45.7368	0	0	H6PD	hexose-6-phosphate dehydrogenase/glucose 1-dehydrogenase	5453.22	5666.42	5545.62	5548.94	6091.02	5715.01	1874.42	2002.45	2069.55	2125.19	2077.88	1979.96
ENSG00000183018	1218.27	-7.65044	0.16743	-45.6934	0	0	SPNS2	sphingolipid transporter 2	2395.33	2539.59	2415.73	2293.19	2513.14	2389.39	10.4187	17.3771	11.0622	11.0399	11.2116	11.7747
ENSG00000139793	2225.6	-1.21766	0.0266486311032116	-45.6933	0	0	MBNL2	muscleblind like splicing regulator 2	3110.63	3156.55	3151.71	3132.03	3084.44	3045.06	1316.55	1284.88	1348.67	1372.63	1317.36	1386.7
ENSG00000177409	782.296	-2.40077	0.0526166032694748	-45.6277	0	0	SAMD9L	sterile alpha motif domain containing 9 like	1293.26	1350.76	1438.65	1244.63	1259.85	1307.23	233	245.324	247.056	244.719	252.26	270.818
ENSG00000005108	538.703	-5.13605	0.112675	-45.583	0	0	THSD7A	thrombospondin type 1 domain containing 7A	992.194	1003.33	1130.94	1057.99	1037.53	1063.66	36.9391	27.5989	32.2647	20.2399	34.569	27.1724
ENSG00000061273	5661.62	-1.04922	0.0230362889258642	-45.5463	0	0	HDAC7	histone deacetylase 7	7399.15	7550.11	7693.84	7546.44	7848.06	7766.29	3503.53	3719.72	3816.46	3686.42	3660.58	3748.88
ENSG00000105514	2240.15	-1.29269	0.0284096849521017	-45.5017	0	0	RAB3D	RAB3D, member RAS oncogene family	3155.68	3262.11	3136.78	3057.58	3271.12	3205.38	1322.23	1261.37	1338.52	1290.75	1326.7	1253.55
ENSG00000143537	7754.02	-1.10816	0.0243641332934864	-45.4833	0	0	ADAM15	ADAM metallopeptidase domain 15	10064.8	10930.1	10619.4	10458.3	10990.7	10494.8	4764.19	5045.49	4861.83	4907.26	5067.63	4843.93
ENSG00000099889	1218.13	-1.8204	0.0401287814531658	-45.3638	0	0	ARVCF	ARVCF delta catenin family member	1820.67	1895.98	2003.54	1791.98	1941.85	1937.21	514.306	553	529.141	530.837	574.593	524.426
ENSG00000111412	2680.46	-1.311	0.0289553048353221	-45.2766	0	0	C12orf49	chromosome 12 open reading frame 49	3743.53	3970.29	3889.97	3883.84	3803.95	3633.93	1557.12	1528.16	1559.77	1555.71	1586.44	1452.82
ENSG00000082438	809.921	-2.02571	0.0447436304741649	-45.2736	0	0	COBLL1	cordon-bleu WH2 repeat protein like 1	1284.47	1357.93	1298.57	1278.19	1282.37	1303.12	326.769	288.255	325.413	334.878	313.924	325.163
ENSG00000106537	1041.83	-7.29671	0.161221575786264	-45.2589	0	0	TSPAN13	tetraspanin 13	1964.61	2122.48	2207.92	2026.85	2004.7	2096.5	12.313	10.2218	9.21849	20.2399	19.6202	7.24596
ENSG00000152689	1946.4	-8.76341	0.194508670299678	-45.0541	0	0	RASGRP3	RAS guanyl releasing protein 3	3898.45	3933.39	4232.13	3676.23	3647.29	3915.52	8.5244	11.244	9.21849	7.35996	9.34297	8.15171
ENSG00000127990	490.789	-3.43467	0.076265926138989	-45.0355	0	0	SGCE	sarcoglycan epsilon	829.575	929.544	944.938	871.348	866.795	948.563	83.3497	83.8189	81.1227	79.1196	92.4954	78.7998
ENSG00000075618	15713.5	-1.38664	0.0308000897498478	-45.0207	0	0	FSCN1	fascin actin-bundling protein 1	22003	23912.9	24366.3	21274.1	22812.5	22027.6	8587.86	8846.98	9023.98	8601.04	8703.91	8401.69
ENSG00000128641	2843.21	-1.46358	0.0325281076830297	-44.9943	0	0	MYO1B	myosin IB	3870.99	4238.8	4353.83	4152.27	4212.96	4210.47	1434.94	1514.87	1603.1	1487.63	1565.88	1472.74
ENSG00000143198	1800.95	-1.39599	0.0310281007753951	-44.9911	0	0	MGST3	microsomal glutathione S-transferase 3	2564.54	2663.6	2621.25	2481.93	2610.7	2719.28	987.883	968.006	1001.13	969.675	1008.11	1015.34
ENSG00000235505	499.188	-4.61293	0.102622	-44.9508	0	0	CASP17P	caspase 17, pseudogene	946.045	976.687	1068.94	883.93	921.204	958.84	38.8334	34.7542	43.3269	35.8798	39.2405	42.57
ENSG00000167861	726.409	-6.23989	0.138852	-44.9393	0	0	HID1	HID1 domain containing	1419.62	1451.2	1551.17	1275.04	1402.44	1503.52	15.1545	21.4658	18.437	17.4799	20.5545	20.8321
ENSG00000174749	805.855	-2.29372	0.051066937673332	-44.9159	0	0	FAM241A	family with sequence similarity 241 member A	1359.18	1438.9	1288.24	1312.79	1363.98	1268.18	281.305	274.967	260.883	301.759	272.815	247.268
ENSG00000130517	1207.71	-1.9191	0.042925997665329	-44.7072	0	0	PGPEP1	pyroglutamyl-peptidase I	1843.74	1835.52	2026.51	1809.8	1915.58	2030.73	527.566	513.135	506.095	495.878	469.017	518.992
ENSG00000143341	970.487	-7.10954	0.159139495365336	-44.6749	0	0	HMCN1	hemicentin 1	1940.44	1847.81	2133.29	1794.07	1838.66	2008.12	18.9431	10.2218	8.29664	20.2399	13.0802	12.6804
ENSG00000143776	7487.78	-0.780902344396905	0.0174802530273524	-44.6734	0	0	CDC42BPA	CDC42 binding protein kinase alpha	9621.97	9337.46	9472.34	9300.67	9445.63	9618.2	5584.43	5552.49	5531.09	5545.73	5474.05	5369.26
ENSG00000100280	4579.68	-0.932253037113138	0.0208822166268317	-44.6434	0	0	AP1B1	adaptor related protein complex 1 subunit beta 1	5903.72	6163.48	5907.3	6071.12	5879.95	6132.26	3117.09	3185.12	3188.68	3129.82	3170.07	3107.61
ENSG00000171316	2066.98	-1.35533	0.0303897419666084	-44.5983	0	0	CHD7	chromodomain helicase DNA binding protein 7	2944.72	2865.5	2942.74	2970.55	3024.4	3086.17	1183	1122.36	1123.73	1240.15	1152.92	1147.58
ENSG00000160796	4245.53	-1.074	0.0241222335434337	-44.5231	0	0	NBEAL2	neurobeachin like 2	5657.59	5629.53	5806.26	5635.97	5870.57	5940.08	2623.62	2738.42	2795.97	2695.59	2714.13	2838.61
ENSG00000157557	2566.1	-1.15056	0.025848364178168	-44.5121	0	0	ETS2	ETS proto-oncogene 2, transcription factor	3449.06	3562.4	3672.97	3501.12	3545.04	3500.33	1626.27	1587.45	1604.94	1639.43	1549.06	1555.16
ENSG00000167680	7134.51	-1.69776	0.0382088625101839	-44.4337	0	0	SEMA6B	semaphorin 6B	10525.2	11260.1	11567.7	10318.8	10992.5	10774.4	3348.2	3596.03	3653.29	3101.31	3307.41	3169.2
ENSG00000021355	825.851	-2.28067	0.0513807294162877	-44.3877	0	0	SERPINB1	serpin family B member 1	1292.16	1362.03	1475.39	1364.17	1384.62	1339.09	246.26	318.921	289.461	292.559	276.552	269.006
ENSG00000136378	3349.07	-1.20816	0.0272279719200437	-44.3719	0	0	ADAMTS7	ADAM metallopeptidase with thrombospondin type 1 motif 7	4647.82	4641.57	4847.54	4394.49	4651.05	4867.17	2007.02	2023.92	2027.15	1988.11	2072.27	2020.72
ENSG00000044090	1348.55	-1.70381	0.0383987199389797	-44.3716	0	0	CUL7	cullin 7	2015.15	2177.82	1966.8	2033.14	2183.87	2004.01	619.44	622.508	639.763	647.677	617.57	654.854
ENSG00000169255	470.135	-3.56684	0.0806094374627273	-44.2485	0	0	B3GALNT1	beta-1,3-N-acetylgalactosaminyltransferase 1 (globoside blood group)	852.65	924.419	879.492	818.92	909.009	818.046	72.931	76.6636	65.4513	76.3596	60.7293	86.9515
ENSG00000129595	728.024	-2.07973	0.0470863437863858	-44.1685	0	0	EPB41L4A	erythrocyte membrane protein band 4.1 like 4A	1138.33	1169.36	1180.31	1157.6	1228.9	1190.07	291.724	273.945	284.851	282.439	261.603	277.158
ENSG00000102760	1313.26	-7.87605	0.178390203127765	-44.1507	0	0	RGCC	regulator of cell cycle	2511.8	2780.43	2989.81	2466.2	2511.27	2432.55	9.47156	14.3105	6.45294	6.43997	14.9488	15.3977
ENSG00000114423	672.533	-2.60295	0.0589999907027644	-44.1179	0	0	CBLB	Cbl proto-oncogene B	1162.5	1156.04	1211.31	1078.96	1095.69	1225.01	199.85	205.458	176.995	183.079	165.371	210.133
ENSG00000131634	1021.21	-2.23763	0.0507615109364168	-44.0812	0	0	TMEM204	transmembrane protein 204	1661.35	1810.92	1803.76	1567.59	1571.3	1696.73	362.761	350.608	388.098	330.278	361.573	349.618
ENSG00000103404	4068.45	-1.11034	0.0252242550182465	-44.0186	0	0	USP31	ubiquitin specific peptidase 31	5368.62	5512.7	5837.26	5368.59	5582.57	5697.54	2547.85	2583.05	2555.37	2655.11	2571.19	2541.52
ENSG00000183496	760.57	-2.35285	0.0534779027579938	-43.9966	0	0	MEX3B	mex-3 RNA binding family member B	1235.02	1247.25	1383.54	1233.1	1190.44	1344.23	240.578	251.457	262.727	254.839	237.312	246.363
ENSG00000196739	724.577	-2.49041	0.0566349297690049	-43.9731	0	0	COL27A1	collagen type XXVII alpha 1 chain	1346	1118.12	1198.68	1251.97	1227.02	1240.43	227.317	203.414	205.572	226.319	234.509	215.567
ENSG00000109654	1292.9	-2.01706	0.0458932819836092	-43.9511	0	0	TRIM2	tripartite motif containing 2	2150.3	2045.61	2307.81	1939.82	2000.95	1998.87	519.988	488.603	498.72	540.037	525.075	499.066
ENSG00000140941	3423.53	-1.0177	0.0231963634157483	-43.8732	0	0	MAP1LC3B	microtubule associated protein 1 light chain 3 beta	4467.62	4667.19	4584.61	4647.19	4635.1	4494.11	2309.17	2343.86	2220.73	2260.43	2212.42	2239.91
ENSG00000048052	712.268	-6.48963	0.148123967593523	-43.8121	0	0	HDAC9	histone deacetylase 9	1466.86	1364.08	1415.68	1391.43	1373.36	1441.86	17.0488	14.3105	16.5933	13.7999	15.8831	16.3034
ENSG00000115602	3094.79	-6.74857	0.154059211417897	-43.8051	0	0	IL1RL1	interleukin 1 receptor like 1	6822.3	6851.16	4482.43	7120.72	6613.53	4905.19	60.618	56.22	54.3891	48.7598	55.1235	67.0251
ENSG00000100968	441.357	-4.32286	0.0987070307878888	-43.7949	0	0	NFATC4	nuclear factor of activated T cells 4	854.847	786.064	839.307	804.24	848.033	911.566	45.4635	42.9316	37.7958	41.3998	42.9777	41.6643
ENSG00000064042	832.398	-2.78406	0.0635757710022596	-43.7912	0	0	LIMCH1	LIM and calponin homology domains 1	1462.47	1485.02	1571.83	1313.84	1414.64	1474.74	195.114	212.614	199.119	257.599	225.166	176.62
ENSG00000127603	38385.2	-1.27758	0.0292072827754972	-43.7418	0	0	MACF1	microtubule actin crosslinking factor 1	57641.7	51613.8	55186.4	52680.4	51987.1	57001.1	23160.8	21875.7	23072	22380.7	21618.7	22403.6
ENSG00000074657	2865.56	-1.23957	0.0283896041193963	-43.6627	0	0	ZNF532	zinc finger protein 532	3887.47	3978.49	4235.57	3860.77	4067.56	4127.22	1681.2	1694.78	1698.97	1731.43	1763.02	1660.23
ENSG00000106853	2308.21	-1.45375	0.0333031963948388	-43.6519	0	0	PTGR1	prostaglandin reductase 1	3188.65	3362.55	3265.37	3536.77	3552.55	3382.15	1256.88	1235.82	1271.23	1178.51	1272.51	1195.58
ENSG00000145743	536.925	-2.91651	0.0668555428909298	-43.6241	0	0	FBXL17	F-box and leucine rich repeat protein 17	915.28	925.444	1026.46	982.494	928.709	909.51	121.236	154.349	124.45	126.039	117.721	111.407
ENSG00000141447	516.762	-5.40592	0.123971034518631	-43.6063	0	0	OSBPL1A	oxysterol binding protein like 1A	922.971	1047.4	1016.12	1021.29	1019.7	1030.78	23.6789	21.4658	25.8118	24.8399	28.9632	18.1149
ENSG00000141448	442.755	-3.94363	0.0906602554134013	-43.499	0	0	GATA6	GATA binding protein 6	773.538	910.072	827.825	800.046	869.609	807.769	51.1464	52.1313	54.3891	62.5597	53.2549	50.7217
ENSG00000103855	3456.84	-1.1104	0.0255448516993737	-43.4685	0	0	CD276	CD276 molecule	4558.82	4792.22	4877.39	4636.7	4838.67	4645.18	2205.93	2206.89	2205.06	2172.11	2254.46	2088.65
ENSG00000104903	998.029	-2.14297	0.0494765582516905	-43.3128	0	0	LYL1	LYL1 basic helix-loop-helix family member	1637.18	1735.08	1562.65	1553.96	1735.47	1538.46	343.817	411.939	375.193	377.198	350.361	355.052
ENSG00000130052	1137.39	-1.59274	0.0369568736352371	-43.0973	0	0	STARD8	StAR related lipid transfer domain containing 8	1736.06	1756.6	1737.17	1680.83	1658.54	1681.31	597.655	567.311	582.609	563.957	553.104	533.484
ENSG00000137960	612.664	-2.41532	0.0561577299727879	-43.0096	0	0	GIPC2	GIPC PDZ domain containing family member 2	1051.53	1106.84	1052.86	985.64	1022.52	972.2	199.85	188.081	191.745	192.279	202.743	185.678
ENSG00000139178	405.272	-4.1763	0.0971107543861021	-43.0056	0	0	C1RL	complement C1r subcomponent like	754.859	787.089	773.861	736.084	774.862	781.048	41.6748	47.0203	51.6236	46.9198	39.2405	28.9838
ENSG00000140931	2237.06	-1.38006	0.0320941874847706	-43.0002	0	0	CMTM3	CKLF like MARVEL transmembrane domain containing 3	3238.09	3396.37	3327.37	3125.74	3269.24	3035.81	1231.3	1281.82	1275.84	1196.91	1239.81	1226.38
ENSG00000163697	4695.51	-1.00994	0.0234968559508659	-42.9817	0	0	APBB2	amyloid beta precursor protein binding family B member 2	5979.53	6277.24	6194.34	6277.69	6473.76	6444.68	3148.35	3071.66	3066.99	3176.74	3172.87	3062.32
ENSG00000165246	405.308	-3.76638	0.0877193800134265	-42.9367	0	0	NLGN4Y	neuroligin 4 Y-linked	746.068	735.846	779.602	724.55	751.41	793.381	53.9879	54.1756	47.9362	50.5998	67.2694	58.8734
ENSG00000185630	717.098	-6.49941	0.151434254938636	-42.919	0	0	PBX1	PBX homeobox 1	1396.54	1460.42	1556.91	1343.2	1299.25	1455.22	14.2073	13.2884	12.9059	10.12	17.7516	25.3609
ENSG00000091129	2617.46	-1.8479	0.0431378500765004	-42.8372	0	0	NRCAM	neuronal cell adhesion molecule	4265.45	4267.5	3620.16	4339.96	4272.06	3814.81	1122.38	1124.4	1159.69	1150.91	1176.28	1095.95
ENSG00000180884	708.421	-2.27365	0.0531664625420457	-42.7648	0	0	ZNF792	zinc finger protein 792	1172.39	1167.31	1125.2	1147.12	1147.28	1285.65	260.468	219.769	255.352	232.759	252.26	235.494
ENSG00000137942	2558.89	-1.46071	0.0341725994382912	-42.7449	0	0	FNBP1L	formin binding protein 1 like	3599.59	3813.49	3842.9	3684.62	3742.04	3837.41	1418.84	1442.3	1350.51	1345.03	1410.79	1219.13
ENSG00000068001	4434.21	-1.26589	0.0297096685301688	-42.6087	0	0	HYAL2	hyaluronidase 2	6068.54	6392.02	6283.89	6175.98	6564.75	6092.18	2587.63	2761.93	2733.28	2488.59	2563.71	2498.05
ENSG00000205356	2337.34	-1.34183	0.0315262932764145	-42.5624	0	0	TECPR1	tectonin beta-propeller repeat containing 1	3226	3285.69	3337.71	3287.21	3387.44	3589.74	1270.14	1293.06	1323.78	1366.19	1306.15	1374.92
ENSG00000176641	1744.89	-1.40663	0.033123093224709	-42.4667	0	0	RNF152	ring finger protein 152	2423.9	2536.52	2649.96	2531.21	2622.9	2440.78	929.16	925.074	1005.74	953.115	954.852	965.524
ENSG00000203875	1087.06	-2.0757	0.0489733368370197	-42.3842	0	0	SNHG5	small nucleolar RNA host gene 5	1619.59	1782.22	1772.76	1894.74	1820.83	1653.56	439.48	400.695	453.55	392.838	389.602	424.794
ENSG00000110906	3018.76	-0.990054653722436	0.0233662014956307	-42.3712	0	0	KCTD10	potassium channel tetramerization domain containing 10	4021.52	4028.71	3935.9	4046.37	4123.84	3936.07	1982.4	2030.05	2082.46	2029.51	1997.53	2010.75
ENSG00000132846	599.929	-2.35479	0.0556254173763238	-42.3331	0	0	ZBED3	zinc finger BED-type containing 3	957.033	1026.91	1041.38	956.281	1005.63	1034.89	208.374	190.126	195.432	172.959	201.808	208.321
ENSG00000153885	1459.78	-1.43325	0.0338758446767517	-42.3089	0	0	KCTD15	potassium channel tetramerization domain containing 15	2017.35	2192.17	2134.43	2079.28	2199.82	2158.16	776.668	810.59	778.041	814.196	790.415	766.26
ENSG00000185896	10507.1	-0.924406180849124	0.0218704773441436	-42.2673	0	0	LAMP1	lysosomal associated membrane protein 1	13536.9	14261.9	13958.2	13416.2	13978.5	13420.7	7237.22	7429.21	7199.64	7429.88	7263.23	6953.41
ENSG00000106560	437.97	-3.22229	0.0763060104526679	-42.2285	0	0	GIMAP2	GTPase, IMAP family member 2	761.451	810.661	834.714	818.92	757.977	764.605	84.2969	73.5971	101.403	83.7196	71.0066	93.2918
ENSG00000160213	2315.87	-1.35554	0.032139724787807	-42.1765	0	0	CSTB	cystatin B	3304.02	3598.27	3344.6	3274.63	3236.41	3223.88	1293.81	1306.35	1360.65	1283.39	1312.69	1251.74
ENSG00000213203	514.661	-5.57427	0.132603965855273	-42.037	0	0	GIMAP1	GTPase, IMAP family member 1	975.712	1074.05	1081.57	944.746	1022.52	950.618	20.8374	19.4214	31.3429	16.5599	16.8174	21.7379
ENSG00000148700	2344.11	-1.26476	0.0301106702695131	-42.0038	0	0	ADD3	adducin 3	3161.18	3327.71	3447.93	3245.27	3306.77	3371.87	1437.78	1426.97	1356.96	1356.07	1389.3	1301.56
ENSG00000179144	760.056	-6.87325	0.163779121139461	-41.9666	0	0	GIMAP7	GTPase, IMAP family member 7	1498.73	1618.25	1548.87	1438.61	1503.76	1434.66	15.1545	19.4214	9.21849	12.8799	9.34297	11.7747
ENSG00000173894	660.765	-2.84391	0.0678217578274708	-41.9321	0	0	CBX2	chromobox 2	1117.45	1253.4	1093.05	1117.76	1234.53	1142.8	178.065	154.349	184.37	154.559	176.582	122.276
ENSG00000188352	2813.25	-0.982700669348336	0.0234499180842473	-41.9064	0	0	FOCAD	focadhesin	3690.79	3768.39	3703.97	3728.66	3791.76	3727.45	1873.47	1979.97	1867.67	1876.79	1877	1873.08
ENSG00000163637	398.958	-3.21468	0.0767121	-41.9058	0	0	PRICKLE2	prickle planar cell polarity protein 2	702.117	747.12	744.009	696.239	709.196	723.498	72.931	76.6636	80.2009	79.1196	79.4153	76.9883
ENSG00000107443	821.476	-1.88215	0.044948631019141	-41.8733	0	0	CCNJ	cyclin J	1272.38	1259.55	1334.16	1333.76	1248.6	1305.17	351.395	365.941	332.788	367.998	366.245	319.728
ENSG00000077238	2897.45	-1.18244	0.028248670138802	-41.8582	0	0	IL4R	interleukin 4 receptor	4139.09	4020.51	4080.57	3780.03	4015.02	4101.53	1790.12	1745.89	1784.7	1682.67	1804.13	1825.08
ENSG00000213676	2011.26	-1.18048	0.028251606034545	-41.7847	0	0	ATF6B	activating transcription factor 6 beta	2733.75	2857.3	2870.41	2765.03	2783.31	2737.78	1183.94	1241.95	1247.26	1264.99	1194.97	1254.46
ENSG00000078804	1603.71	-1.53629	0.036766902709424	-41.7845	0	0	TP53INP2	tumor protein p53 inducible nuclear protein 2	2296.44	2463.75	2542.03	2279.55	2363.05	2366.78	848.651	808.545	860.085	762.676	828.722	824.228
ENSG00000135124	662.648	-2.31327	0.0553979009080263	-41.7573	0	0	P2RX4	purinergic receptor P2X 4	1116.36	1163.21	1052.86	1120.9	1112.57	1051.33	222.582	261.678	197.276	205.159	220.494	227.342
ENSG00000163412	458.347	-3.18669	0.0763322270832723	-41.7477	0	0	EIF4E3	eukaryotic translation initiation factor 4E family member 3	771.34	878.301	807.158	866.105	769.234	864.292	96.6099	81.7745	82.9664	105.799	87.8239	88.763
ENSG00000163346	1942.56	-1.51995	0.0364468215059344	-41.7033	0	0	PBXIP1	PBX homeobox interacting protein 1	3011.74	2860.37	2986.37	2621.38	2892.13	2911.46	1031.45	1030.36	1004.82	942.995	1025.86	991.791
ENSG00000175556	455.442	-5.19852	0.124671791193539	-41.6976	0	0	LONRF3	LON peptidase N-terminal domain and ring finger 3	939.453	902.898	895.567	813.677	848.971	919.787	22.7317	26.5767	28.5773	23.9199	18.6859	24.4551
ENSG00000135929	428.538	-4.77333	0.114501817804255	-41.6878	0	0	CYP27A1	cytochrome P450 family 27 subfamily A member 1	817.489	858.829	872.603	752.861	869.609	790.298	26.5204	24.5324	40.5614	28.5199	28.0289	32.6068
ENSG00000143079	3463.74	-1.0146	0.0244518104879867	-41.4938	0	0	CTTNBP2NL	CTTNBP2 N-terminal like	4596.18	4678.46	4813.1	4484.66	4632.29	4599.96	2394.41	2258	2257.61	2322.07	2293.7	2234.47
ENSG00000124772	451.364	-5.20471	0.125483329469018	-41.4773	0	0	CPNE5	copine 5	853.748	850.63	921.974	835.697	856.476	954.729	17.996	26.5767	25.8118	25.7599	25.226	21.7379
ENSG00000175414	1442.08	-1.48079	0.0357060312269032	-41.4717	0	0	ARL10	ADP ribosylation factor like GTPase 10	2068.99	2128.62	2244.66	2059.36	2143.54	2093.42	774.773	803.435	790.025	741.516	748.372	708.293
ENSG00000138771	401.582	-3.48969	0.084213634550348	-41.4386	0	0	SHROOM3	shroom family member 3	728.488	794.263	734.824	718.259	739.215	710.137	59.6708	68.4862	50.7017	64.3997	65.4008	85.14
ENSG00000182054	2365.61	-1.1656	0.0281600621063943	-41.3918	0	0	IDH2	isocitrate dehydrogenase (NADP(+)) 2, mitochondrial	3175.46	3365.62	3266.52	3263.1	3356.49	3206.41	1381.9	1453.54	1498	1491.31	1504.22	1424.74
ENSG00000188191	566.744	-2.20258	0.053250065388607	-41.363	0	0	PRKAR1B	protein kinase cAMP-dependent type I regulatory subunit beta	959.231	925.444	934.604	911.193	911.823	944.452	188.484	214.658	204.651	204.239	207.414	194.735
ENSG00000275342	1599.5	-1.38525	0.0335338469239239	-41.309	0	0	PRAG1	PEAK1 related, kinase-activating pseudokinase 1	2322.81	2314.12	2198.73	2331.98	2429.65	2280.46	845.81	902.586	932.911	884.116	890.385	860.458
ENSG00000104325	847.803	-2.08966	0.0506722382619352	-41.2387	0	0	DECR1	2,4-dienoyl-CoA reductase 1	1252.6	1437.87	1442.09	1423.94	1361.17	1320.59	303.09	325.054	323.569	356.038	324.201	303.425
ENSG00000163565	6302.18	-1.11613	0.0270698843039675	-41.2315	0	0	IFI16	interferon gamma inducible protein 16	8324.32	9131.46	8769.66	8533.13	8381.83	8611.06	4110.66	3945.62	3904.95	4048.9	4090.35	3774.24
ENSG00000033100	2416.31	-1.09247	0.0265036476068294	-41.2196	0	0	CHPF2	chondroitin polymerizing factor 2	3249.08	3263.14	3225.19	3222.2	3416.52	3358.51	1548.6	1586.43	1568.99	1536.39	1513.56	1507.16
ENSG00000119718	1481.65	-1.31226	0.0318469540051092	-41.2053	0	0	EIF2B2	eukaryotic translation initiation factor 2B subunit beta	2039.33	2166.54	2120.66	2115.98	2176.37	2055.39	866.647	851.477	854.554	841.796	829.656	861.364
ENSG00000111144	2576.15	-1.35038	0.0328275041412181	-41.1356	0	0	LTA4H	leukotriene A4 hydrolase	3493.01	3824.76	3907.2	3595.49	3576	3809.67	1532.5	1434.12	1408.59	1463.71	1431.34	1437.42
ENSG00000109686	4517.68	-1.07191	0.0260896581859942	-41.0855	0	0	SH3D19	SH3 domain containing 19	6153.14	6370.5	6150.71	5991.43	6105.09	5966.8	2730.65	2915.26	3036.57	2960.55	2973.87	2857.63
ENSG00000183828	620.871	-2.13719	0.0520446678376141	-41.0646	0	0	NUDT14	nudix hydrolase 14	980.108	1057.65	1019.57	965.717	1035.65	1010.22	230.159	251.457	227.697	232.759	213.02	226.436
ENSG00000089177	371.135	-3.50685	0.0854106749101227	-41.0586	0	0	KIF16B	kinesin family member 16B	674.648	721.498	684.305	652.2	672.61	688.556	59.6708	56.22	68.2168	59.7997	57.9264	57.9677
ENSG00000079337	730.541	-2.3455	0.0571615080672732	-41.0329	0	0	RAPGEF3	Rap guanine nucleotide exchange factor 3	1253.7	1174.48	1259.53	1141.87	1201.69	1293.87	215.004	251.457	285.773	217.119	240.114	231.871
ENSG00000102882	2803.95	-1.23217	0.0300380018905369	-41.0203	0	0	MAPK3	mitogen-activated protein kinase 3	3675.4	4082	3918.68	3935.22	4076	3912.44	1635.74	1641.62	1637.2	1683.59	1762.08	1687.4
ENSG00000163638	1159.05	-8.06579	0.196759104678589	-40.9932	0	0	ADAMTS9	ADAM metallopeptidase with thrombospondin type 1 motif 9	2284.35	2247.51	2242.36	2423.21	2315.21	2344.17	11.3659	8.17745	5.53109	11.9599	10.2773	4.52873
ENSG00000113758	7545.43	-0.767599	0.0187309696644633	-40.9802	0	0	DBN1	drebrin 1	9392.33	9636.71	9414.93	9334.22	9729.87	9528.79	5451.83	5581.11	5729.29	5553.09	5685.2	5507.84
ENSG00000140511	433.398	-3.77883	0.0922715678205322	-40.9534	0	0	HAPLN3	hyaluronan and proteoglycan link protein 3	763.649	808.611	907.048	738.181	783.305	845.793	69.1424	72.5749	47.0143	53.3597	52.3206	59.7792
ENSG00000129675	407.251	-4.02434	0.0984394914802303	-40.8814	0	0	ARHGEF6	Rac/Cdc42 guanine nucleotide exchange factor 6	663.66	757.368	839.307	784.318	774.862	785.159	45.4635	40.8873	53.4672	48.7598	44.8463	48.9102
ENSG00000188677	2348.13	-1.26414	0.0309484048552215	-40.8468	0	0	PARVB	parvin beta	3229.3	3450.69	3218.3	3256.81	3372.43	3365.7	1285.29	1381.99	1462.97	1380.91	1416.39	1356.81
ENSG00000185222	1157.17	-1.76065	0.0431590752793175	-40.7944	0	0	TCEAL9	transcription elongation factor A like 9	1870.12	1909.31	1834.76	1758.42	1679.18	1671.03	511.464	534.601	524.532	516.118	547.498	528.955
ENSG00000133943	1094.65	-1.57073	0.0385097961703579	-40.7877	0	0	DGLUCY	D-glutamate cyclase	1654.76	1583.4	1668.28	1634.69	1596.63	1689.53	516.2	586.732	570.625	532.677	531.615	570.619
ENSG00000168734	1552.76	-1.47629	0.0362671438676181	-40.7059	0	0	PKIG	cAMP-dependent protein kinase inhibitor gamma	2193.16	2319.25	2275.66	2355.05	2366.8	2197.21	803.188	777.88	858.242	790.276	886.648	809.736
ENSG00000111110	446.766	-3.65899	0.0902422663144372	-40.5463	0	0	PPM1H	protein phosphatase, Mg2+/Mn2+ dependent 1H	747.167	797.337	957.567	783.269	814.262	868.403	60.618	67.464	60.842	76.3596	65.4008	62.4964
ENSG00000116729	3576.54	-1.06167	0.0261993455977757	-40.5229	0	0	WLS	Wnt ligand secretion mediator	4702.76	4954.15	4714.35	4904.08	4966.25	4769.53	2318.64	2444.04	2374.68	2269.63	2243.25	2257.12
ENSG00000124191	438.438	-2.67928	0.0661368475733136	-40.5112	0	0	TOX2	TOX high mobility group box family member 2	762.55	753.269	757.787	725.599	772.048	777.965	117.447	139.017	105.091	117.759	116.787	115.935
ENSG00000139318	2526.28	-1.47418	0.036394543064654	-40.5056	0	0	DUSP6	dual specificity phosphatase 6	3538.06	3852.43	3630.49	3826.17	3955.92	3485.94	1394.21	1349.28	1385.54	1260.39	1341.65	1295.22
ENSG00000064601	4142.06	-0.931247761990728	0.0230239216008881	-40.447	0	0	CTSA	cathepsin A	5324.66	5491.17	5383.73	5327.7	5622.91	5451.92	2842.41	2863.13	2884.47	2932.95	2853.34	2726.29
ENSG00000167468	4627.41	-1.1538	0.028591863213344	-40.3541	0	0	GPX4	glutathione peroxidase 4	6085.02	6870.63	6445.78	6329.07	6371.51	6208.31	2898.3	2841.66	2916.73	2964.23	2791.68	2806
ENSG00000112297	1365.87	-1.45232	0.0360615443972018	-40.2735	0	0	CRYBG1	crystallin beta-gamma domain containing 1	1883.3	2009.74	2126.4	2023.71	2018.77	1942.34	752.989	725.749	752.229	722.197	713.803	719.162
ENSG00000059758	4615.42	-0.852377456013363	0.0211668183620719	-40.2695	0	0	CDK17	cyclin dependent kinase 17	5757.58	6057.92	5946.33	6100.48	5913.72	5867.11	3275.26	3254.63	3327.88	3330.38	3341.98	3211.77
ENSG00000211455	1108.32	-1.8948	0.0470878840112615	-40.2396	0	0	STK38L	serine/threonine kinase 38 like	1753.65	1782.22	1793.43	1867.47	1599.44	1685.42	469.789	492.691	424.972	503.238	443.791	483.668
ENSG00000254122	393.476	-3.05147	0.0758687855260753	-40.2203	0	0	PCDHGB7	protocadherin gamma subfamily B, 7	710.908	703.051	698.083	679.462	721.391	701.916	88.0855	63.3752	104.169	87.3996	86.8896	76.9883
ENSG00000139946	525.842	-2.38547	0.059318838602378	-40.2144	0	0	PELI2	pellino E3 ubiquitin protein ligase family member 2	913.082	837.307	943.79	881.833	878.99	841.682	181.854	170.704	163.167	159.159	170.976	167.563
ENSG00000107372	4865.89	-0.975404697607477	0.0242690035619617	-40.1914	0	0	ZFAND5	zinc finger AN1-type containing 5	6243.24	6527.3	6830.42	6360.52	6455.93	6289.5	3315.99	3265.87	3279.02	3350.62	3282.19	3190.03
ENSG00000159788	1615.11	-1.31828	0.0328084504278513	-40.181	0	0	RGS12	regulator of G protein signaling 12	2327.21	2266.98	2418.03	2186.23	2301.13	2334.92	934.843	939.385	905.256	885.036	923.086	959.184
ENSG00000116133	6957.61	-1.50994	0.0375826692209269	-40.1766	0	0	DHCR24	24-dehydrocholesterol reductase	10307.6	11059.2	9406.89	10734	10737.4	9548.32	3529.1	3491.77	3818.3	3609.14	3642.83	3606.68
ENSG00000003400	1049.03	-1.81699	0.0452921731204017	-40.1171	0	0	CASP10	caspase 10	1577.84	1665.39	1812.95	1589.61	1587.25	1574.43	455.582	449.76	436.956	488.518	473.689	476.422
ENSG00000083444	5576.75	-0.949722672752113	0.0236964430386788	-40.0787	0	0	PLOD1	procollagen-lysine,2-oxoglutarate 5-dioxygenase 1	7199.18	7429.18	7125.5	7301.08	7592.9	7439.49	3831.24	3843.4	3715.05	3898.02	3917.51	3628.42
ENSG00000003147	514.048	-6.04284	0.151110991164383	-39.9894	0	0	ICA1	islet cell autoantigen 1	966.922	1003.33	1070.09	982.494	1005.63	1048.25	16.1016	12.2662	10.1403	22.9999	14.9488	15.3977
ENSG00000102996	732.199	-2.18149	0.054624205698309	-39.9364	0	0	MMP15	matrix metallopeptidase 15	1165.8	1257.5	1315.79	1088.4	1203.57	1168.49	260.468	267.812	253.509	281.519	267.209	256.326
ENSG00000136859	1179.83	-1.88161	0.0472472454888413	-39.8248	0	0	ANGPTL2	angiopoietin like 2	1726.18	1882.66	1884.13	1766.81	1989.69	1885.82	496.31	494.736	474.752	576.837	504.521	475.516
ENSG00000003402	4929.77	-0.863526767004874	0.0217011601272026	-39.7917	0	0	CFLAR	CASP8 and FADD like apoptosis regulator	6322.35	6128.63	6490.56	6340.6	6347.12	6548.47	3445.75	3496.88	3451.4	3489.54	3477.45	3618.45
ENSG00000089351	2462.55	-1.44604	0.0363484527781604	-39.7828	0	0	GRAMD1A	GRAM domain containing 1A	3449.06	3620.81	3796.97	3319.72	3641.66	3788.09	1291.92	1361.55	1384.62	1286.15	1265.97	1344.13
ENSG00000092964	10567.2	-0.814292389840948	0.0205042707428775	-39.7133	0	0	DPYSL2	dihydropyrimidinase like 2	13406.2	13889.9	13494.4	13403.7	13624.8	13014.7	7758.15	7667.38	7784.09	7676.44	7775.22	7311.17
ENSG00000124181	5538.65	-0.856644809214957	0.0215727103566418	-39.7097	0	0	PLCG1	phospholipase C gamma 1	6877.23	7079.7	7304.61	6971.83	7329.3	7254.5	3840.72	3934.38	3972.25	3978.06	3988.52	3932.75
ENSG00000133874	401	-2.99542	0.0754562315093521	-39.6974	0	0	RNF122	ring finger protein 122	733.982	688.703	750.898	676.317	697.939	728.636	89.9798	88.9298	97.716	84.6396	71.0066	103.255
ENSG00000133800	767.951	-7.09855	0.178862616194251	-39.6872	0	0	LYVE1	lymphatic vessel endothelial hyaluronan receptor 1	1335.01	1430.7	1606.28	1531.94	1588.19	1656.64	14.2073	7.15527	12.9059	12.8799	15.8831	3.62298
ENSG00000109756	2926.86	-1.01455	0.0255707893349452	-39.6761	0	0	RAPGEF2	Rap guanine nucleotide exchange factor 2	3928.12	3887.28	4007.09	3971.92	3768.31	3934.02	2007.97	1886.95	1964.46	1885.07	1987.25	1893.91
ENSG00000148400	11977.9	-0.947726774740136	0.0239047673367143	-39.6459	0	0	NOTCH1	notch receptor 1	15394.9	15735.6	16477.3	15088.7	15742.1	16220.1	8310.34	8267.4	8339.97	7988.32	8307.77	7862.77
ENSG00000152661	9808.5	-0.80068	0.0202082845775453	-39.6214	0	0	GJA1	gap junction protein alpha 1	12256.8	12931.6	12295.7	12252.3	12560.1	12476.2	7291.2	7055.1	7061.36	7291.88	7304.34	6925.33
ENSG00000164932	385	-3.87197	0.0979377793149468	-39.535	0	0	CTHRC1	collagen triple helix repeat containing 1	671.352	754.294	797.973	687.851	754.224	658.753	42.622	52.1313	47.9362	57.0397	53.2549	42.57
ENSG00000187942	488.362	-4.00263	0.101283979551598	-39.5189	0	0	LDLRAD2	low density lipoprotein receptor class A domain containing 2	946.045	939.792	1062.05	746.57	867.733	954.729	53.0407	50.0869	70.0605	54.2797	59.795	56.1562
ENSG00000143515	3797.52	-0.853562950841908	0.0216487930365595	-39.4277	0	0	ATP8B2	ATPase phospholipid transporting 8B2	4769.78	4809.65	4864.76	4882.06	4991.58	5015.15	2710.76	2694.47	2751.72	2704.79	2724.41	2651.12
ENSG00000160991	2982.21	-1.24401	0.0316079360511649	-39.3575	0	0	ORAI2	ORAI calcium release-activated calcium modulator 2	4125.9	4229.58	4264.28	4119.77	4198.89	4224.86	1631	1760.2	1841.85	1759.95	1926.52	1703.71
ENSG00000143554	570.059	-2.17551	0.0553496623779823	-39.3049	0	0	SLC27A3	solute carrier family 27 member 3	925.169	919.295	892.122	944.746	953.099	966.034	172.382	212.614	206.494	208.839	227.969	211.944
ENSG00000095303	653.457	-6.84387	0.174206446338558	-39.286	0	0	PTGS1	prostaglandin-endoperoxide synthase 1	1332.81	1259.55	1249.2	1289.72	1382.74	1259.95	17.0488	7.15527	13.8277	5.51997	13.0802	10.8689
ENSG00000155254	2953.53	-1.04146	0.0265169129281911	-39.2755	0	0	MARVELD1	MARVEL domain containing 1	3818.24	4088.15	4038.09	3923.69	4069.43	3912.44	2004.18	1973.83	1939.57	1872.19	1932.13	1870.36
ENSG00000102409	377.46	-4.86374	0.123877433128151	-39.2625	0	0	BEX4	brain expressed X-linked 4	690.031	743.02	731.379	766.492	773.924	674.168	25.5732	24.5324	30.421	27.5999	23.3574	19.0206
ENSG00000168961	476.161	-5.84327	0.148859544475753	-39.2536	0	0	LGALS9	galectin 9	898.798	883.425	986.272	882.882	963.418	1000.98	21.7846	19.4214	17.5151	13.7999	9.34297	16.3034
ENSG00000124006	395.187	-3.13148	0.0798834024753914	-39.2006	0	0	OBSL1	obscurin like 1	732.883	686.653	778.454	674.22	698.877	685.473	87.1383	82.7967	95.8723	81.8796	70.0723	67.9309
ENSG00000138604	3037.19	-1.33347	0.0340321063235589	-39.1827	0	0	GLCE	glucuronic acid epimerase	4284.12	4577	4081.72	4496.2	4512.21	4138.53	1679.31	1745.89	1819.73	1701.99	1760.22	1649.36
ENSG00000140873	493.249	-3.64041	0.0929583659551164	-39.1617	0	0	ADAMTS18	ADAM metallopeptidase with thrombospondin type 1 motif 18	913.082	911.096	800.269	1043.31	993.437	819.073	70.0895	60.3087	93.1068	67.1597	72.8752	75.1768
ENSG00000197712	1978.19	-1.13407	0.0289616253066659	-39.1577	0	0	FAM114A1	family with sequence similarity 114 member A1	2779.9	2779.41	2627	2672.76	2790.82	2657.62	1197.2	1214.35	1273.07	1260.39	1255.7	1230
ENSG00000204386	1665.2	-1.20205	0.0307480119226764	-39.0937	0	0	NEU1	neuraminidase 1	2328.3	2418.66	2303.21	2269.07	2339.6	2268.12	1003.04	1024.23	1032.47	958.635	1038	999.037
ENSG00000153094	1035.83	-1.83256	0.0469650481551393	-39.0197	0	0	BCL2L11	BCL2 like 11	1487.74	1636.69	1791.13	1601.14	1557.23	1630.95	470.736	475.314	461.846	449.878	429.777	437.475
ENSG00000065809	5219.32	-1.24749	0.0319825865244886	-39.0053	0	0	FAM107B	family with sequence similarity 107 member B	6949.75	7776.6	7154.2	7693.23	7586.33	6909.2	2980.7	3068.59	3180.38	3086.59	3090.66	3155.62
ENSG00000235109	334.318	-3.96889	0.101784818629061	-38.993	0	0	ZSCAN31	zinc finger and SCAN domain containing 31	595.536	621.062	665.934	644.86	622.892	620.728	43.5692	38.8429	33.1866	53.3597	39.2405	32.6068
ENSG00000084207	5126.13	-1.0146	0.0260303563094654	-38.9775	0	0	GSTP1	glutathione S-transferase pi 1	6747.58	7184.24	6756.94	6756.88	6957.81	6740.65	3225.06	3514.26	3525.15	3451.82	3304.61	3348.54
ENSG00000117122	675.982	-2.20627	0.0566343346219826	-38.9564	0	0	MFAP2	microfibril associated protein 2	1063.61	1103.77	1119.46	1108.32	1141.66	1130.46	216.899	235.102	254.43	197.799	281.223	259.043
ENSG00000078687	952.4	-1.59154	0.0408630495184898	-38.9482	0	0	TNRC6C	trinucleotide repeat containing adaptor 6C	1421.82	1452.22	1366.31	1413.45	1457.79	1469.6	434.744	462.026	496.877	489.438	500.783	463.742
ENSG00000102401	1599.18	-1.24073	0.0318724009616083	-38.9282	0	0	ARMCX3	armadillo repeat containing X-linked 3	2249.19	2264.93	2341.1	2261.73	2196.07	2172.55	958.522	955.74	920.927	1005.56	941.772	922.049
ENSG00000158716	420.473	-3.45052	0.0886895820279853	-38.9055	0	0	DUSP23	dual specificity phosphatase 23	740.575	854.729	694.638	789.561	835.838	707.054	60.618	75.6414	67.295	80.9596	65.4008	73.3654
ENSG00000130479	2595.01	-1.30344	0.0335061583202854	-38.9015	0	0	MAP1S	microtubule associated protein 1S	3572.12	3795.04	3813.05	3578.71	3781.44	3622.63	1478.51	1422.88	1656.56	1483.95	1474.32	1460.97
ENSG00000152377	4722.64	-0.956955386787816	0.0246043765729019	-38.8937	0	0	SPOCK1	SPARC (osteonectin), cwcv and kazal like domains proteoglycan 1	5967.45	6399.2	6024.41	6329.07	6500.96	6179.53	3174.87	3149.34	3228.32	3200.66	3266.3	3251.63
ENSG00000185614	366.844	-3.91441	0.100685823072864	-38.8774	0	0	INKA1	inka box actin regulator 1	601.03	695.877	760.084	666.88	685.744	718.359	47.3578	50.0869	40.5614	52.4397	42.0434	41.6643
ENSG00000138760	7979.66	-0.902227909778465	0.0232579285610599	-38.7923	0	0	SCARB2	scavenger receptor class B member 2	10058.2	10742.5	10880	10305.2	10159.5	10234.8	5604.32	5630.18	5618.67	5658.89	5486.19	5377.41
ENSG00000139117	450.264	-2.45475	0.0632936277788089	-38.7836	0	0	CPNE8	copine 8	748.266	746.095	769.269	757.055	772.048	777.965	138.285	121.64	135.512	124.199	159.765	153.071
ENSG00000165886	1189.61	-1.48952	0.0384228130161758	-38.7664	0	0	UBTD1	ubiquitin domain containing 1	1700.9	1845.76	1808.36	1658.81	1782.37	1729.61	600.497	639.886	658.2	603.517	627.848	619.53
ENSG00000101331	344.646	-4.34779	0.112159908249796	-38.7642	0	0	CCM2L	CCM2 like scaffold protein	637.29	669.231	685.453	615.501	697.939	637.171	23.6789	31.6876	35.0303	26.6799	29.8975	46.193
ENSG00000136490	888.394	-1.58398	0.0408683238148355	-38.7581	0	0	LIMD2	LIM domain containing 2	1303.15	1347.68	1345.65	1296.01	1389.31	1311.34	429.062	457.937	464.612	450.798	421.368	443.815
ENSG00000188211	769.246	-1.92826	0.0497547000584058	-38.7552	0	0	NCR3LG1	natural killer cell cytotoxicity receptor 3 ligand 1	1194.37	1191.91	1219.35	1289.72	1247.66	1165.41	312.561	347.542	341.084	333.958	312.055	275.347
ENSG00000099953	333.6	-3.47144	0.0896565826054194	-38.7193	0	0	MMP11	matrix metallopeptidase 11	609.82	614.913	647.564	593.481	595.687	611.479	61.5651	44.976	64.5294	45.0798	58.8607	55.2505
ENSG00000151338	447.489	-2.40726	0.0622094198721134	-38.696	0	0	MIPOL1	mirror-image polydactyly 1	753.76	751.219	738.268	737.133	760.791	776.938	122.183	145.15	141.043	136.159	154.159	153.071
ENSG00000124098	2207.4	-1.13285	0.0293266994001902	-38.6285	0	0	FAM210B	family with sequence similarity 210 member B	2941.42	3047.92	3218.3	2897.15	3030.97	3057.39	1359.17	1405.5	1383.7	1373.55	1405.18	1368.58
ENSG00000013288	1402.52	-1.43256	0.0371008773574465	-38.6125	0	0	MAN2B2	mannosidase alpha class 2B member 2	1950.33	2144	2149.36	2009.03	2052.54	1975.23	713.208	773.791	766.978	789.356	774.532	731.842
ENSG00000134352	35376.2	-0.836910579760272	0.0216827387440229	-38.598	0	0	IL6ST	interleukin 6 signal transducer	45729.9	47088	46275.5	44793.1	44001.1	44265.9	26127.3	25525.9	25050.3	25879.5	25467.1	24311.1
ENSG00000198715	1524.17	-1.37582	0.0356940944769675	-38.5449	0	0	GLMP	glycosylated lysosomal membrane protein	2108.55	2304.9	2261.88	2076.14	2253.29	2198.24	851.493	813.656	881.288	842.716	876.371	821.511
ENSG00000111716	7927.94	-0.990169209944283	0.0256971303370314	-38.5323	0	0	LDHB	lactate dehydrogenase B	10139.5	11066.4	10506.8	10903.9	10669.8	9989.2	5339.12	5470.71	5286.8	5261.45	5285.32	5216.19
ENSG00000049130	1470.11	-1.56435	0.0407028263338322	-38.4334	0	0	KITLG	KIT ligand	2009.66	2196.26	2213.66	2348.76	2313.33	2100.61	704.684	758.459	744.854	747.956	757.715	745.428
ENSG00000100292	1682.8	-2.0684	0.053841453651708	-38.4165	0	0	HMOX1	heme oxygenase 1	2996.36	2508.85	2925.52	2820.61	2615.39	2438.72	683.846	686.906	660.966	641.237	642.797	572.431
ENSG00000172716	1894.94	-1.42261	0.037041225486236	-38.4061	0	0	SLFN11	schlafen family member 11	2799.68	2903.42	2566.14	2823.75	2844.29	2621.65	1072.18	1042.63	987.3	1078.23	1013.71	986.356
ENSG00000167617	646.985	-2.22513	0.0580719781161998	-38.3167	0	0	CDC42EP5	CDC42 effector protein 5	1005.38	1145.79	1133.24	972.009	1060.98	1079.08	215.004	222.836	256.274	225.399	220.494	227.342
ENSG00000136068	31397.1	-0.804917947785702	0.0210234081890906	-38.2867	0	0	FLNB	filamin B	40127.3	38648.3	38860.7	40149.1	41118.4	40708	21960.8	22406.2	23002.9	23491.2	23268.7	23023.1
ENSG00000178719	2702.63	-1.4191	0.0370812689022315	-38.2701	0	0	GRINA	glutamate ionotropic receptor NMDA type subunit associated protein 1	3940.21	4171.16	4121.9	3588.15	4030.03	3752.12	1425.47	1530.21	1508.15	1471.99	1484.6	1407.53
ENSG00000149948	3642.23	-1.48889	0.038911501863641	-38.2634	0	0	HMGA2	high mobility group AT-hook 2	5483.99	5620.31	4993.36	5770.19	5478.44	4879.5	1929.36	1840.95	1887.95	1908.99	1897.56	2016.19
ENSG00000166311	1322.72	-1.24965	0.0326635614104369	-38.2583	0	0	SMPD1	sphingomyelin phosphodiesterase 1	1828.36	1926.73	1860.02	1846.5	1852.73	1858.07	789.928	791.168	790.025	788.436	800.693	739.994
ENSG00000107282	417.273	-3.10071	0.081053468518489	-38.2551	0	0	APBA1	amyloid beta precursor protein binding family A member 1	707.611	797.337	660.193	749.716	785.181	783.104	78.6139	102.218	98.6379	73.5996	85.0211	86.0458
ENSG00000068383	1193.66	-1.37268	0.0358879252765785	-38.249	0	0	INPP5A	inositol polyphosphate-5-phosphatase A	1698.71	1778.12	1765.87	1706	1690.44	1693.64	695.212	676.684	641.607	633.877	698.854	644.891
ENSG00000159640	5380.9	-11.5431	0.302287855122182	-38.1858	0	0	ACE	angiotensin I converting enzyme	10710.9	10647.2	11463.3	10126.9	10532.9	11068.3	2.84147	2.04436	3.6874	1.83999	4.67149	6.34022
ENSG00000111799	603.771	-1.97261	0.0516871219376053	-38.1644	0	0	COL12A1	collagen type XII alpha 1 chain	977.91	976.687	1009.23	914.338	955.914	939.314	227.317	267.812	251.665	244.719	246.654	233.682
ENSG00000231298	438.471	-3.08851	0.0809356244004698	-38.1601	0	0	MANCR	mitotically associated long non coding RNA	819.686	704.076	723.342	794.803	799.253	867.375	108.923	78.708	80.2009	97.5195	98.1012	89.6688
ENSG00000112531	7310.18	-0.771323034625127	0.0202179660805968	-38.1504	0	0	QKI	QKI, KH domain containing RNA binding	8972.6	9544.48	9295.52	9161.21	9250.5	9088.94	5409.21	5422.67	5377.15	5590.81	5277.85	5331.22
ENSG00000184489	437.61	-5.39051	0.141451810936696	-38.1085	0	0	PTP4A3	protein tyrosine phosphatase 4A3	729.587	835.257	944.938	815.774	874.3	929.037	35.0448	18.3993	21.2025	14.7199	14.9488	18.1149
ENSG00000113504	1583.56	-1.13147	0.0296934794805377	-38.105	0	0	SLC12A7	solute carrier family 12 member 7	2186.56	2133.75	2158.55	2166.31	2182	2219.82	1007.77	996.627	1022.33	964.155	959.523	1005.38
ENSG00000132357	1245.72	-1.27445	0.0334497127678479	-38.1005	0	0	CARD6	caspase recruitment domain family member 6	1747.05	1841.66	1750.95	1742.7	1763.61	1729.61	736.887	732.904	734.714	724.956	737.161	706.481
ENSG00000071054	14103.7	-0.607578762341824	0.0159637322240145	-38.0599	0	0	MAP4K4	mitogen-activated protein kinase kinase kinase kinase 4	16669.5	17306.7	17099.6	17182.6	17082.6	16840.8	11008.8	11160.2	11418	11349.1	11127.5	10999.4
ENSG00000005893	5239.22	-0.854337	0.0224535738941211	-38.0491	0	0	LAMP2	lysosomal associated membrane protein 2	6510.24	6959.79	6815.49	6782.04	6759.88	6651.24	3657.92	3756.52	3773.13	3828.1	3788.58	3587.66
ENSG00000112137	326.985	-4.44745	0.116894016784156	-38.0469	0	0	PHACTR1	phosphatase and actin regulator 1	616.413	623.112	602.785	653.249	660.415	596.063	30.309	23.5102	27.6555	36.7998	31.7661	21.7379
ENSG00000181982	315.075	-4.10424	0.108149382574249	-37.9497	0	0	CCDC149	coiled-coil domain containing 149	575.758	571.869	592.452	631.229	580.678	621.756	36.9391	27.5989	39.6395	33.1198	33.6347	36.2298
ENSG00000112992	3125.49	-0.995352200713742	0.0262338492834395	-37.9415	0	0	NNT	nicotinamide nucleotide transhydrogenase	4063.27	4218.3	4228.68	4169.05	4229.85	4066.59	2113.1	2107.74	2018.85	2219.03	2048.91	2022.53
ENSG00000204634	3719.61	-0.972452901929927	0.0256488	-37.9142	0	0	TBC1D8	TBC1 domain family member 8	4956.58	4832.19	5048.47	4811.81	4761.74	5160.06	2502.39	2438.92	2479.77	2510.67	2603.89	2528.84
ENSG00000109458	1496.43	-1.60437	0.042325856160998	-37.9052	0	0	GAB1	GRB2 associated binding protein 1	2270.07	2197.29	2514.48	2136.95	2146.35	2249.63	759.619	734.948	737.479	774.636	744.635	691.084
ENSG00000107281	1872.47	-1.44553	0.0381468306270972	-37.8939	0	0	NPDC1	neural proliferation, differentiation and control 1	2739.25	2843.97	2834.81	2472.49	2777.68	2766.56	1013.46	1038.54	999.284	1044.19	926.823	1012.62
ENSG00000049759	1773.85	-1.22959	0.0324794279477117	-37.8576	0	0	NEDD4L	NEDD4 like E3 ubiquitin protein ligase	2520.59	2602.11	2516.77	2439.98	2461.55	2381.17	1122.38	1078.4	1065.66	1001.88	1033.33	1062.44
ENSG00000168938	718.42	-1.70267	0.0449782630610071	-37.8553	0	0	PPIC	peptidylprolyl isomerase C	1126.24	1107.87	1128.64	1062.18	1084.43	1085.25	328.663	351.63	338.319	339.478	352.23	316.105
ENSG00000113552	1845.95	-1.17978	0.0311804432494572	-37.8372	0	0	GNPDA1	glucosamine-6-phosphate deaminase 1	2507.41	2587.76	2606.33	2515.48	2645.41	2503.47	1165.95	1136.67	1162.45	1134.35	1144.51	1041.61
ENSG00000197324	6929.9	-0.862020453187921	0.0227951504627667	-37.816	0	0	LRP10	LDL receptor related protein 10	8707.79	9137.61	8923.52	8633.79	9384.65	8852.57	4889.22	4956.56	4994.58	4917.38	4977.94	4783.24
ENSG00000101004	521.178	-2.07854	0.0550195274966409	-37.7783	0	0	NINL	ninein like	875.724	822.959	846.196	845.134	803.943	864.292	195.114	189.104	198.198	212.519	198.071	202.887
ENSG00000101194	424.503	-2.83973	0.0752109160828147	-37.7569	0	0	SLC17A9	solute carrier family 17 member 9	762.55	726.622	667.082	827.308	759.853	725.553	108.923	109.373	115.231	101.2	93.4297	96.9147
ENSG00000033867	2505.96	-1.01318	0.0268749393207179	-37.6997	0	0	SLC4A7	solute carrier family 4 member 7	3312.81	3250.84	3405.45	3469.66	3330.22	3340.01	1726.66	1648.78	1592.03	1655.99	1705.09	1633.96
ENSG00000111145	7359.94	-0.987579241545208	0.0262109094366279	-37.6782	0	0	ELK3	ETS transcription factor ELK3	9589.01	10277.2	10121.1	9345.75	9802.1	9575.04	5046.45	4917.71	5082.15	4952.34	4904.13	4706.25
ENSG00000140332	2249.84	-1.18906	0.0315662339456769	-37.6686	0	0	TLE3	TLE family member 3, transcriptional corepressor	3001.85	3242.64	3209.11	2998.86	3156.67	3157.08	1306.13	1404.48	1409.51	1443.47	1333.24	1335.07
ENSG00000184584	2334.04	-1.15798	0.0307460527560017	-37.6627	0	0	TMEM173	transmembrane protein 173	3213.92	3169.88	3396.26	3008.3	3208.27	3345.15	1410.31	1468.87	1442.69	1448.07	1456.57	1440.13
ENSG00000163378	2821.7	-0.955408978375439	0.0253708685366889	-37.6577	0	0	EOGT	EGF domain specific O-linked N-acetylglucosamine transferase	3603.98	3838.08	3772.86	3785.28	3686.69	3653.46	1903.78	1901.26	1884.26	1965.11	1983.51	1882.14
ENSG00000082641	9655.24	-0.695362867970299	0.018494329071065	-37.5987	0	0	NFE2L1	nuclear factor, erythroid 2 like 1	11823.9	12322.9	11835.3	11572.9	12159.5	11910	7332.88	7390.37	7367.42	7444.6	7475.31	7227.85
ENSG00000196440	557.654	-2.00913	0.0534367402000142	-37.5983	0	0	ARMCX4	armadillo repeat containing X-linked 4	922.971	878.301	864.566	887.076	888.371	918.76	208.374	226.924	198.198	239.199	233.574	225.531
ENSG00000197892	2241.85	-1.02667	0.0273405071139113	-37.5513	0	0	KIF13B	kinesin family member 13B	3013.94	3108.39	2987.52	2938.05	3058.17	2937.15	1483.25	1488.3	1539.49	1464.63	1463.11	1420.21
ENSG00000104361	332.52	-4.77036	0.127066654790317	-37.5422	0	0	NIPAL2	NIPA like domain containing 2	673.549	633.361	625.749	620.743	620.077	676.224	24.626	17.3771	18.437	19.3199	32.7004	28.0781
ENSG00000091592	1874.57	-1.18638	0.0316512987475634	-37.4828	1.75467385123504e-307	4.87315282684381e-306	NLRP1	NLR family pyrin domain containing 1	2698.59	2524.22	2629.29	2524.92	2567.55	2684.34	1122.38	1169.38	1116.36	1141.71	1098.73	1217.32
ENSG00000034053	427.434	-2.67902	0.0714745448835157	-37.4822	1.79804566625885e-307	4.98869185887508e-306	APBA2	amyloid beta precursor protein binding family A member 2	757.056	699.976	748.602	744.473	773.924	711.165	119.342	128.795	124.45	85.5596	130.802	105.066
ENSG00000197386	5123.47	-0.863851581075647	0.0230625295010269	-37.4569	4.63242766100942e-307	1.28400691579346e-305	HTT	huntingtin	6444.32	6560.1	6639.82	6427.63	6766.44	6838.28	3476.06	3680.88	3727.96	3633.98	3656.84	3629.32
ENSG00000087274	6705.6	-0.756414143157184	0.0201948588402163	-37.4558	4.83711560530083e-307	1.33942487031262e-305	ADD1	adducin 1	8584.73	8439.68	8273.66	8228	8582.58	8437.38	5020.87	4841.05	5153.14	4937.62	5062.02	4906.42
ENSG00000167703	1263.51	-1.29499	0.0346260164224653	-37.3993	4.01405550966112e-306	1.10933539962586e-304	SLC43A2	solute carrier family 43 member 2	1755.84	1832.44	1739.47	1769.96	1843.35	1829.3	718.891	740.059	766.057	692.757	724.08	749.957
ENSG00000148730	6069.04	-0.94642	0.0253093196379894	-37.3941	4.8659482187191e-306	1.34344969968142e-304	EIF4EBP2	eukaryotic translation initiation factor 4E binding protein 2	7695.82	8273.66	8250.7	7903.99	8155.75	7665.58	4149.49	4213.43	4175.98	4164.82	4222.09	3957.2
ENSG00000149930	4706.88	-0.778559458824164	0.0208596420848361	-37.3237	6.7682748079893e-305	1.86683853779266e-303	TAOK2	TAO kinase 2	5838.89	5965.68	5992.26	5799.55	6129.48	5954.47	3423.97	3458.04	3416.37	3564.98	3437.28	3501.61
ENSG00000155463	2543.26	-1.01135	0.0271132279760486	-37.3009	1.58513445490074e-304	4.36787440363606e-303	OXA1L	OXA1L mitochondrial inner membrane protein	3246.88	3448.64	3373.3	3395.22	3533.78	3396.53	1670.78	1748.95	1649.19	1690.03	1720.98	1644.83
ENSG00000118777	527.925	-6.47213	0.173556511159811	-37.2912	2.27784906428274e-304	6.27053586651037e-303	ABCG2	ATP binding cassette subfamily G member 2 (Junior blood group)	931.761	1056.63	1148.16	1069.52	1025.33	1032.83	16.1016	12.2662	8.29664	11.0399	16.8174	6.34022
ENSG00000171056	1104.07	-1.53721	0.0413252164055728	-37.198	7.36169375658298e-303	2.0186652266957e-301	SOX7	SRY-box 7	1608.61	1599.8	1710.76	1557.1	1706.39	1672.06	608.074	534.601	591.827	568.557	523.206	567.902
ENSG00000071553	3567.52	-0.998223867117186	0.0268590533407101	-37.1653	2.4850774240527e-302	6.80775971881649e-301	ATP6AP1	ATPase H+ transporting accessory protein 1	4675.29	4945.95	4705.17	4649.28	4887.45	4661.63	2393.46	2436.88	2410.64	2470.19	2321.73	2252.59
ENSG00000158966	313.561	-4.49438	0.121129687687172	-37.1039	2.43409682269515e-301	6.6487166022242e-300	CACHD1	cache domain containing 1	602.129	588.267	597.044	620.743	581.616	613.534	22.7317	26.5767	13.8277	35.8798	19.6202	40.7585
ENSG00000058668	7335.49	-0.765973996420196	0.0206592738058659	-37.0765	6.71545570822311e-301	1.8325457982488e-299	ATP2B4	ATPase plasma membrane Ca2+ transporting 4	9087.97	9336.43	9332.26	9155.97	9038.5	9482.55	5378.9	5302.05	5278.51	5617.49	5530.11	5485.19
ENSG00000149932	1218	-1.37195	0.0370442580199406	-37.0354	3.08040925019551e-300	8.39783910577961e-299	TMEM219	transmembrane protein 219	1775.62	1805.8	1796.87	1663.01	1800.19	1700.84	706.578	671.573	705.215	677.117	677.366	635.833
ENSG00000130164	4565.37	-0.999534479372934	0.0269970775042527	-37.0238	4.74196992138185e-300	1.29151101559259e-298	LDLR	low density lipoprotein receptor	6483.87	6004.63	5885.48	5970.46	6140.74	6035.65	2919.13	2972.5	3173	3086.59	3066.36	3046.02
ENSG00000182670	7218.47	-0.676732664315407	0.0182852918911769	-37.0097	8.00366458930254e-300	2.17775387169739e-298	TTC3	tetratricopeptide repeat domain 3	8755.04	9090.47	8912.04	8763.81	8869.64	8890.59	5556.01	5734.44	5565.2	5530.09	5550.66	5403.68
ENSG00000163513	20517.6	-0.800956638004595	0.0216504819952267	-36.9949	1.38494445064764e-299	3.76472508382897e-298	TGFBR2	transforming growth factor beta receptor 2	25686.1	26739.5	25992.1	25524.9	26220.5	26260.7	15361.9	14996.4	15457.6	14978.4	14901.1	14091.6
ENSG00000176907	389.339	-2.64309	0.0714581900760875	-36.9879	1.79273793515721e-299	4.86854428267309e-298	TCIM	transcriptional and immune response regulator	626.302	661.032	704.972	706.725	658.539	669.03	105.134	121.64	100.482	119.599	97.1669	101.443
ENSG00000134954	8885.35	-1.01824	0.0275423669018886	-36.9699	3.49391383208948e-299	9.47930096369301e-298	ETS1	ETS proto-oncogene 1, transcription factor	11482.2	11987.7	12572.4	11460.7	11878.1	12004.5	5558.86	5694.57	6138.59	5899.01	5922.51	6025.02
ENSG00000198286	627.435	-2.37984	0.0643945287070491	-36.9571	5.60018917737261e-299	1.51792050693227e-297	CARD11	caspase recruitment domain family member 11	1007.58	1077.12	973.642	1091.54	1155.73	1009.2	177.118	204.436	224.931	211.599	224.231	172.092
ENSG00000144366	317.162	-3.16953	0.0857871404419646	-36.9465	8.30397850524097e-299	2.24861527458441e-297	GULP1	GULP PTB domain containing engulfment adaptor 1	535.104	568.795	597.044	587.19	579.74	558.039	58.7236	56.22	58.0765	69.9197	70.0723	67.0251
ENSG00000205269	401.861	-2.92715	0.0793715528504129	-36.8791	9.99414688415223e-298	2.69593307672122e-296	TMEM170B	transmembrane protein 170B	650.475	686.653	750.898	790.609	691.372	692.667	80.5082	93.0185	96.7942	91.9996	85.0211	112.312
ENSG00000111328	2339.27	-1.1503	0.0311926669179888	-36.8773	1.06812378190825e-297	2.87852211168372e-296	CDK2AP1	cyclin dependent kinase 2 associated protein 1	3206.23	3403.54	3302.12	3026.12	3241.1	3172.5	1451.99	1486.25	1499.85	1386.43	1433.21	1461.87
ENSG00000118960	1165.01	-1.28981	0.0349794162227608	-36.8733	1.23735943768333e-297	3.33141596837206e-296	HS1BP3	HCLS1 binding protein 3	1712.99	1633.62	1662.54	1652.52	1637.9	1623.76	692.371	653.174	692.309	695.517	683.906	639.456
ENSG00000214022	2564.16	-1.05701	0.0287006913431625	-36.8289	6.37462189152376e-297	1.71300492373845e-295	REPIN1	replication initiator 1	3428.18	3442.49	3534.04	3405.7	3530.03	3438.67	1651.84	1724.42	1727.55	1586.07	1733.12	1567.84
ENSG00000185305	682.22	-2.00706	0.0545148021065154	-36.8169	9.92203686132844e-297	2.66373616270464e-295	ARL15	ADP ribosylation factor like GTPase 15	997.688	1100.69	1213.61	1062.18	1106.01	1074.97	254.785	291.322	267.336	274.159	281.223	262.666
ENSG00000135862	20331.1	-0.662899474474156	0.0180246958316451	-36.7773	4.25983320337457e-296	1.13928309459133e-294	LAMC1	laminin subunit gamma 1	24462	25173.5	25492.7	24708.1	25032	24660.6	15666	15791.7	15995	16188.2	15664.4	15138.6
ENSG00000198589	3486.7	-0.852224912452237	0.0231745126017105	-36.7742	4.76728011570867e-296	1.27379013442381e-294	LRBA	LPS responsive beige-like anchor protein	4458.83	4489.89	4636.28	4378.76	4407.15	4556.8	2578.16	2468.57	2444.74	2508.83	2447.86	2464.53
ENSG00000109854	1112.86	-1.32774	0.0361090129836909	-36.7704	5.49033520279919e-296	1.46559714992146e-294	HTATIP2	HIV-1 Tat interactive protein 2	1555.87	1668.46	1583.32	1578.07	1617.27	1545.65	648.802	631.708	633.31	622.837	654.942	614.095
ENSG00000151692	1086.39	-8.39695	0.228461133308354	-36.7544	9.89614831351771e-296	2.63919134162489e-294	RNF144A	ring finger protein 144A	1994.28	2171.67	2338.81	2102.35	2199.82	2191.05	5.68293	8.17745	8.29664	7.35996	3.73719	5.43447
ENSG00000105983	3026.83	-1.25682	0.0342042203935176	-36.7445	1.42529906826938e-295	3.79751941733891e-294	LMBR1	limb development membrane protein 1	3992.95	4345.39	4583.46	4283.34	4204.52	4197.11	1918.94	1778.6	1734	1821.59	1757.41	1704.61
ENSG00000197943	311.855	-3.5547	0.0968890661758618	-36.6884	1.11890111978305e-294	2.97273361598155e-293	PLCG2	phospholipase C gamma 2	547.19	564.695	614.267	572.51	605.068	544.679	58.7236	53.1534	42.4051	56.1197	33.6347	49.816
ENSG00000164171	7646.76	-0.990047318262299	0.0269942463350682	-36.6762	1.74761755639134e-294	4.63875624266624e-293	ITGA2	integrin subunit alpha 2	10497.7	10310	10122.2	10260.1	9961.58	9880.26	5370.37	5236.64	5052.66	5282.61	5022.78	4764.22
ENSG00000234456	955.546	-1.50607	0.0410679042168823	-36.6726	1.99360287435546e-294	5.28670474366943e-293	MAGI2-AS3	MAGI2 antisense RNA 3	1338.31	1391.75	1436.35	1502.58	1425.9	1386.36	529.46	476.337	489.502	501.398	488.637	499.971
ENSG00000121064	876.889	-1.59652	0.0435468329425432	-36.6621	2.94096968364355e-294	7.79163481317933e-293	SCPEP1	serine carboxypeptidase 1	1254.8	1381.5	1280.2	1344.25	1369.61	1275.37	419.59	457.937	421.285	462.758	426.04	429.323
ENSG00000116106	687.07	-7.36072	0.200850520271306	-36.6477	4.97030871480018e-294	1.31556837898124e-292	EPHA4	EPH receptor A4	1360.28	1317.96	1400.76	1384.09	1369.61	1361.7	7.57725	13.2884	8.29664	6.43997	11.2116	3.62298
ENSG00000151690	498.726	-2.21307	0.0604378584659176	-36.6173	1.51586677545795e-293	4.00100828964271e-292	MFSD6	major facilitator superfamily domain containing 6	798.81	760.443	861.122	832.551	802.067	867.375	196.061	187.059	163.167	171.119	172.845	172.092
ENSG00000164096	1561.3	-1.32125	0.0361016176440575	-36.5981	3.06545660867073e-293	8.08345709465101e-292	C4orf3	chromosome 4 open reading frame 3	2150.3	2397.14	2256.14	2140.1	2272.05	2163.3	857.176	929.163	923.693	865.716	892.254	888.536
ENSG00000106688	336.771	-5.06122	0.138322751271151	-36.5899	4.14040741167657e-293	1.09078452829674e-291	SLC1A1	solute carrier family 1 member 1	642.784	712.274	611.971	671.074	661.353	623.811	17.996	23.5102	15.6714	16.5599	25.226	19.0206
ENSG00000198585	1224.73	-1.27962	0.0350341526052271	-36.5248	4.48247294339959e-292	1.17869803919301e-290	NUDT16	nudix hydrolase 16	1734.97	1782.22	1707.32	1711.24	1692.31	1781	739.729	701.216	722.73	730.476	729.686	663.911
ENSG00000077782	3412.8	-0.850263711855614	0.0232805003339636	-36.5226	4.86128894076516e-292	1.27711904893969e-290	FGFR1	fibroblast growth factor receptor 1	4290.72	4561.63	4328.57	4354.64	4408.08	4395.45	2471.13	2469.59	2465.95	2441.67	2346.02	2420.15
ENSG00000078399	598.46	-2.13121	0.0583619832511411	-36.5172	5.92065912872951e-292	1.5539800761616e-290	HOXA9	homeobox A9	950.441	1035.1	949.53	1008.71	954.975	946.507	213.11	247.368	253.509	224.479	213.02	184.772
ENSG00000074219	1360.23	-1.14948	0.0314895930574157	-36.5034	9.79895650561513e-292	2.56951427848172e-290	TEAD2	TEA domain transcription factor 2	1890.99	1910.33	1889.88	1804.56	1864.92	1889.93	850.546	856.588	846.257	835.356	848.342	835.097
ENSG00000141298	3163.21	-1.02129	0.0279840177899604	-36.4956	1.30180399557406e-291	3.41046030030085e-290	SSH2	slingshot protein phosphatase 2	4153.37	4091.22	4175.87	4301.17	4352.74	4355.37	2012.71	2024.94	2125.78	2091.15	2224.56	2049.7
ENSG00000175602	2368.71	-1.50374	0.0412445583511684	-36.4592	4.9149183149867e-291	1.28641255692813e-289	CCDC85B	coiled-coil domain containing 85B	3285.34	3794.01	3737.27	3326.01	3556.3	3314.32	1190.57	1283.86	1309.03	1226.35	1225.8	1175.66
ENSG00000091428	309.735	-3.25621	0.0893469324896643	-36.4446	8.37596298499838e-291	2.19025993120704e-289	RAPGEF4	Rap guanine nucleotide exchange factor 4	550.486	554.447	578.674	542.102	547.844	589.897	52.0936	77.6858	47.9362	64.3997	54.1892	57.0619
ENSG00000147364	347.871	-3.23874	0.0888973853621667	-36.4323	1.31214413288069e-290	3.42799174807912e-289	FBXO25	F-box protein 25	586.746	670.255	647.564	569.364	624.768	675.196	79.5611	70.5305	70.9824	67.1597	59.795	52.5332
ENSG00000151726	835.517	-1.9191	0.0526769360050949	-36.4314	1.35398248886584e-290	3.53401966468881e-289	ACSL1	acyl-CoA synthetase long chain family member 1	1205.36	1352.81	1383.54	1330.61	1396.82	1259.95	314.456	351.63	377.036	371.678	365.31	317.011
ENSG00000149212	383.755	-5.72278	0.157272397632041	-36.3877	6.67179323130865e-290	1.7381809556133e-288	SESN3	sestrin 3	729.587	793.238	758.935	730.842	740.153	766.661	16.1016	13.2884	8.29664	16.5599	19.6202	11.7747
ENSG00000125247	821.666	-1.65496	0.0454887986739726	-36.3818	8.26245066751693e-290	2.15060223330226e-288	TMTC4	transmembrane and tetratricopeptide repeat containing 4	1225.13	1272.87	1188.35	1281.33	1226.08	1289.76	396.858	391.495	374.271	447.118	370.916	395.811
ENSG00000054983	625.829	-1.80882	0.0497941019992764	-36.326	6.28491130582375e-289	1.63286050506789e-287	GALC	galactosylceramidase	976.811	967.463	1004.64	994.028	943.718	955.757	248.155	291.322	288.539	283.359	297.107	259.043
ENSG00000181381	1286.92	-1.33338	0.0367177915040904	-36.3142	9.6571146968121e-289	2.50667040689168e-287	DDX60L	DExD/H-box 60 like	1833.86	1938	1746.36	1829.73	1822.71	1883.77	755.83	725.749	684.012	763.596	749.306	710.104
ENSG00000103319	3084.85	-0.947209274459615	0.0260838513493199	-36.314	9.72431168848391e-289	2.52179045249929e-287	EEF2K	eukaryotic elongation factor 2 kinase	3928.12	3997.96	4038.09	4022.25	4320.84	4065.56	2095.11	2090.36	2107.35	2136.23	2136.74	2079.59
ENSG00000146386	1062.81	-1.66653	0.0459595709815146	-36.2609	6.69595021576192e-288	1.73485423375104e-286	ABRACL	ABRA C-terminal like	1498.73	1744.3	1637.28	1618.97	1638.84	1557.99	545.562	545.845	490.424	519.797	488.637	467.365
ENSG00000171621	978.556	-1.59406	0.0440285059771177	-36.2052	5.03485995081725e-287	1.30208868948245e-285	SPSB1	splA/ryanodine receptor domain and SOCS box containing 1	1408.63	1498.34	1531.65	1378.85	1450.29	1552.85	512.411	482.47	460.925	488.518	518.535	459.213
ENSG00000198898	4798.85	-1.03815	0.0286891893697701	-36.1862	1.00326918077217e-286	2.5898493531856e-285	CAPZA2	capping actin protein of muscle Z-line subunit alpha 2	6122.38	6794.79	6551.41	6647.83	6514.1	6097.32	3147.4	3099.25	3206.19	3231.94	3085.05	3088.59
ENSG00000110318	317.103	-3.50453	0.0968521668128734	-36.1843	1.07509989890563e-286	2.77273477129468e-285	CEP126	centrosomal protein 126	593.339	604.665	574.081	504.354	609.758	611.479	44.5163	45.9982	57.1546	54.2797	47.6492	57.9677
ENSG00000048740	1147.94	-1.41764	0.0391857690467425	-36.1775	1.37418423888232e-286	3.54084821845098e-285	CELF2	CUGBP Elav-like family member 2	1667.94	1667.44	1597.09	1709.14	1770.18	1610.4	662.062	606.154	659.122	597.077	610.096	618.624
ENSG00000146376	3288.79	-0.892116	0.0246923890813652	-36.1292	7.89838409583585e-286	2.03331095230609e-284	ARHGAP18	Rho GTPase activating protein 18	4184.14	4374.08	4421.57	4242.45	4195.14	4229.99	2316.74	2312.17	2327.67	2351.51	2323.6	2186.47
ENSG00000143434	1103.88	-1.74019	0.0482229571872523	-36.0863	3.7135278228081e-285	9.53375553707993e-284	SEMA6C	semaphorin 6C	1774.52	1712.53	1792.28	1475.31	1718.58	1721.39	519.041	519.268	498.72	489.438	540.024	485.479
ENSG00000137872	420.747	-6.00953	0.166669308917168	-36.0566	1.08683812132802e-284	2.78517089110142e-283	SEMA6D	semaphorin 6D	910.885	785.039	863.418	784.318	793.624	834.489	17.996	13.2884	8.29664	13.7999	8.40868	15.3977
ENSG00000051128	933.201	-1.75214	0.0486933802792508	-35.983	1.54048828422899e-283	3.93697409284959e-282	HOMER3	homer scaffold protein 3	1388.85	1462.47	1593.65	1348.44	1337.72	1505.57	428.114	416.028	436.035	430.558	430.711	420.266
ENSG00000099219	1181.81	-1.42259	0.0395691836057584	-35.9521	4.70099093319859e-283	1.20032820123129e-281	ERMP1	endoplasmic reticulum metallopeptidase 1	1676.73	1848.84	1738.32	1722.77	1687.62	1654.59	669.639	629.664	661.888	670.677	625.045	595.98
ENSG00000162804	934.48	-1.5227	0.0423720595454423	-35.9363	8.27582026424074e-283	2.11119545184328e-281	SNED1	sushi, nidogen and EGF like domains 1	1430.61	1410.2	1370.91	1311.74	1384.62	1410	464.106	489.625	455.393	471.958	539.09	475.516
ENSG00000131171	1835.76	-1.26987	0.035385407422994	-35.8869	4.8882284694759e-282	1.24363061666116e-280	SH3BGRL	SH3 domain binding glutamate rich protein like	2408.52	2757.89	2698.18	2595.17	2632.28	2478.8	1092.07	1087.6	1076.72	1098.47	1047.35	1056.1
ENSG00000146242	274.103	-3.98969	0.111395275930956	-35.8156	6.31048687121625e-281	1.60402447621925e-279	TPBG	trophoblast glycoprotein	535.104	509.353	529.303	508.548	495.311	516.931	29.3618	33.732	35.9521	37.7198	28.0289	29.8896
ENSG00000140319	4075.05	-0.923195109408959	0.0257785769132597	-35.8125	7.0583518577208e-281	1.79250342808371e-279	SRP14	signal recognition particle 14	5122.49	5584.44	5511.18	5390.61	5218.59	5188.83	2839.57	2878.46	2787.67	2814.27	2831.86	2732.63
ENSG00000166794	7884.93	-0.794395377669982	0.0221912264769503	-35.7977	1.19827956827567e-280	3.04035128263931e-279	PPIB	peptidylprolyl isomerase B	9928.53	10419.7	9763.97	9923.51	10302.1	9673.7	5750.18	5749.77	5834.38	5726.05	5924.38	5622.87
ENSG00000108639	1499.23	-1.34486	0.037626969625488	-35.742	8.79584028772125e-280	2.2297296930807e-278	SYNGR2	synaptogyrin 2	2023.94	2252.63	2178.06	2203.01	2201.7	2049.22	811.712	826.945	873.913	836.276	910.94	822.417
ENSG00000169083	1203.69	-1.33454	0.0373543269175371	-35.7266	1.52936235253163e-279	3.87342276329865e-278	AR	androgen receptor	1808.58	1732.01	1736.02	1602.19	1716.7	1747.08	683.846	702.239	654.513	670.677	713.803	676.592
ENSG00000128294	1433.83	-1.24155	0.0348017786178418	-35.6748	9.73064199181457e-279	2.4600633821279e-277	TPST2	tyrosylprotein sulfotransferase 2	1966.81	2087.63	2129.84	1960.79	1931.53	2016.34	856.229	861.699	839.805	879.516	862.356	813.359
ENSG00000143995	285.322	-3.64077	0.102092086577026	-35.6616	1.55732119803732e-278	3.93363147414643e-277	MEIS1	Meis homeobox 1	569.166	531.9	544.229	499.111	496.25	529.263	53.9879	39.8651	42.4051	41.3998	36.4376	39.8528
ENSG00000184497	1138.83	-1.51687	0.0425497760891745	-35.6494	2.40926431427067e-278	6.08010311145711e-277	TMEM255B	transmembrane protein 255B	1710.79	1669.49	1792.28	1567.59	1636.03	1752.22	609.968	580.599	627.779	538.197	590.476	590.546
ENSG00000196843	490.032	-2.12747	0.0597103045325279	-35.6299	4.82098781315411e-278	1.21446671550493e-276	ARID5A	AT-rich interaction domain 5A	814.192	751.219	837.01	760.201	829.271	794.409	181.854	164.571	199.119	172.039	198.071	178.432
ENSG00000196159	6707.11	-0.985256570222287	0.0276862853543045	-35.5864	2.27019339686022e-277	5.71379300572258e-276	FAT4	FAT atypical cadherin 4	8978.09	8700	9295.52	8662.1	8485.02	9357.17	4692.21	4371.87	4369.56	4571.46	4478.09	4524.2
ENSG00000171813	320.31	-3.25149	0.0914458536862139	-35.5565	6.59606785534709e-277	1.65718856305151e-275	PWWP2B	PWWP domain containing 2B	560.375	586.217	661.342	552.588	560.978	557.011	52.0936	68.4862	62.6857	52.4397	58.8607	70.6481
ENSG00000106948	607.267	-1.87707	0.0528129224402881	-35.5418	1.11144651019364e-276	2.78741687507549e-275	AKNA	AT-hook transcription factor	970.219	930.569	924.271	906.999	1016.89	979.394	268.992	232.035	258.118	254.839	284.026	260.855
ENSG00000010319	417.862	-5.84769	0.164555860948126	-35.5362	1.35825319784877e-276	3.40335994614748e-275	SEMA3G	semaphorin 3G	779.032	936.718	899.011	697.288	793.624	823.184	13.2602	13.2884	12.9059	14.7199	16.8174	14.4919
ENSG00000198794	325.312	-3.03477	0.0854160165298357	-35.5293	1.73708133681771e-276	4.34871987598173e-275	SCAMP5	secretory carrier membrane protein 5	555.98	596.466	578.674	560.976	629.458	558.039	62.5123	67.464	85.732	63.4797	60.7293	84.2343
ENSG00000011009	1806.49	-1.14149	0.0321519457297467	-35.503	4.41309314323752e-276	1.10382149613773e-274	LYPLA2	lysophospholipase 2	2452.47	2535.49	2461.66	2396.99	2616.33	2454.14	1119.54	1050.8	1144.94	1168.39	1159.46	1117.69
ENSG00000233251	325.289	-3.01918	0.085078544614911	-35.4869	7.81945004242747e-276	1.954099975585e-274	AC007743.1	NA	571.363	559.571	541.933	566.219	640.715	594.008	79.5611	74.6192	70.9824	71.7597	75.6781	57.0619
ENSG00000125648	940.709	-1.55392	0.0438137509614204	-35.4664	1.62004262912516e-275	4.04494080357919e-274	SLC25A23	solute carrier family 25 member 23	1315.23	1482.97	1444.39	1386.19	1441.84	1349.36	436.639	490.647	505.173	485.758	480.229	470.082
ENSG00000204520	569.854	-1.89211	0.0533517500524337	-35.4648	1.71377662853316e-275	4.27141020174369e-274	MICA	MHC class I polypeptide-related sequence A	874.625	866.003	849.64	898.61	939.966	956.784	244.366	245.324	248.899	245.639	241.049	227.342
ENSG00000158856	601.533	-2.08415	0.0588032692234337	-35.4428	3.74722218629985e-275	9.3313115026154e-274	DMTN	dematin actin binding protein	913.082	977.712	1050.57	924.824	1038.47	935.203	212.163	246.346	224.009	245.639	244.786	205.604
ENSG00000135677	9564.08	-0.748201662522492	0.0211533140106639	-35.3704	4.86682608149398e-274	1.20766690502847e-272	GNS	glucosamine (N-acetyl)-6-sulfatase	11614.1	12520.7	12059.1	11771.1	12074.2	11897.6	7220.17	7185.94	7219	7177.81	7180.07	6849.24
ENSG00000177663	1649.73	-1.08022	0.0305460166540146	-35.3637	6.17718782902315e-274	1.53147535367048e-272	IL17RA	interleukin 17 receptor A	2204.14	2230.09	2250.4	2232.37	2249.54	2272.23	1042.82	1085.56	1132.95	1054.31	1032.4	1009.91
ENSG00000144118	3644.37	-0.907309422497685	0.0256628251284523	-35.355	8.39756987364994e-274	2.07830638426969e-272	RALB	RAS like proto-oncogene B	4690.67	4798.37	4877.39	4609.44	4857.43	4688.35	2518.49	2594.3	2530.48	2585.19	2603.89	2378.49
ENSG00000148288	533.731	-1.84566	0.0522277113386959	-35.3386	1.49948031916915e-273	3.70779392254905e-272	GBGT1	globoside alpha-1,3-N-acetylgalactosaminyltransferase 1 (FORS blood group)	809.797	837.307	847.344	824.163	825.519	867.375	225.423	222.836	222.166	242.879	234.509	245.457
ENSG00000185088	2298.32	-1.17668	0.0333238754426048	-35.3103	4.07975846567808e-273	1.00704300690893e-271	RPS27L	ribosomal protein S27 like	3032.62	3357.43	3233.23	3256.81	3219.52	3022.45	1433.99	1366.66	1486.94	1411.27	1336.05	1422.93
ENSG00000106100	939.352	-1.40826	0.0399081897439191	-35.2875	9.12381031664161e-273	2.25014076129318e-271	NOD1	nucleotide binding oligomerization domain containing 1	1327.32	1346.66	1400.76	1322.23	1363.04	1427.47	546.509	509.046	490.424	496.798	515.732	526.238
ENSG00000157870	1828.71	-0.989457621435019	0.0280511871656139	-35.2733	1.50829563342521e-272	3.71655118973979e-271	PRXL2B	peroxiredoxin like 2B	2456.86	2419.68	2330.77	2457.81	2455.92	2470.58	1207.62	1246.04	1252.79	1201.51	1224.86	1220.04
ENSG00000256043	278.344	-3.64524	0.103375	-35.2622	2.22884397687353e-272	5.48723867808629e-271	CTSO	cathepsin O	479.066	560.596	517.821	507.5	536.587	491.238	42.622	39.8651	41.4832	45.0798	42.0434	36.2298
ENSG00000177000	1183.25	-1.29957	0.036857272349042	-35.2595	2.45333957171566e-272	6.03465874232921e-271	MTHFR	methylenetetrahydrofolate reductase	1607.51	1626.45	1746.36	1708.09	1680.12	1728.58	730.257	678.728	658.2	658.717	687.643	688.366
ENSG00000168899	1166.05	-1.46079	0.0414445464956808	-35.2469	3.82613457906152e-272	9.40321775494029e-271	VAMP5	vesicle associated membrane protein 5	1605.31	1744.3	1653.35	1783.59	1758.92	1717.28	570.188	634.775	674.794	602.597	601.687	645.796
ENSG00000196352	4031.34	-1.10267	0.031288990753747	-35.2416	4.61945510784038e-272	1.13430156824837e-270	CD55	CD55 molecule (Cromer blood group)	5412.57	5828.35	5524.96	5443.04	5572.25	5224.8	2381.15	2587.14	2555.37	2671.67	2677.7	2497.14
ENSG00000187164	956.91	-1.42711	0.0405143633537566	-35.2247	8.36088888528221e-272	2.0512192931873e-270	SHTN1	shootin 1	1433.9	1363.06	1406.5	1359.97	1355.54	1451.11	531.354	532.557	555.875	483.918	508.258	500.877
ENSG00000196743	1458.5	-1.32495	0.0376349659796748	-35.2053	1.65633211080616e-271	4.0600300757839e-270	GM2A	GM2 ganglioside activator	2006.36	2128.62	2060.95	2071.94	2154.79	2085.19	768.143	830.011	861.929	885.956	879.174	768.978
ENSG00000111846	579.807	-1.96345	0.0557857111792784	-35.1962	2.28537986206957e-271	5.59223723367007e-270	GCNT2	glucosaminyl (N-acetyl) transferase 2 (I blood group)	914.181	912.121	950.678	977.252	862.105	921.843	225.423	241.235	269.18	246.559	225.166	211.944
ENSG00000010322	2793	-0.971045356295657	0.0276248823965261	-35.1511	1.11779210953328e-270	2.73045422665804e-269	NISCH	nischarin	3746.82	3649.51	3746.45	3481.2	3696.07	3874.41	1868.74	1888.99	1840.01	1881.39	1934	1908.41
ENSG00000073060	2002.81	-1.1406	0.0324942144046967	-35.1016	6.37158849214887e-270	1.55370854675765e-268	SCARB1	scavenger receptor class B member 1	2699.69	2796.83	2723.44	2639.21	2972.81	2700.78	1240.77	1213.33	1235.28	1258.55	1294	1258.99
ENSG00000109572	3214.95	-0.849250091266505	0.0242086096056939	-35.0805	1.33703877065802e-269	3.25754415782878e-268	CLCN3	chloride voltage-gated channel 3	4059.97	4316.69	4164.39	4079.92	4155.74	4032.68	2330	2240.62	2349.79	2313.79	2278.75	2257.12
ENSG00000151474	4078.86	-0.977240758681413	0.0278631806926663	-35.0728	1.74972427480341e-269	4.25932448898389e-268	FRMD4A	FERM domain containing 4A	5358.73	5518.85	5039.28	5598.23	5617.28	5322.43	2784.64	2765	2775.69	2794.95	2644.06	2727.2
ENSG00000080845	4217.3	-0.819109260604341	0.0233566584707736	-35.0696	1.95842942623914e-269	4.76325859329208e-268	DLGAP4	DLG associated protein 4	5353.23	5445.06	5462.96	5190.34	5426.85	5423.15	2943.76	3015.44	3184.07	3130.74	3013.11	3018.85
ENSG00000184304	314.666	-3.28816	0.0941483643214198	-34.9253	3.06739042900886e-267	7.43479525394074e-266	PRKD1	protein kinase D1	572.462	529.85	610.822	528.471	598.501	585.786	68.1952	47.0203	47.9362	75.4396	62.5979	48.9102
ENSG00000164054	4276.63	-0.838714847410074	0.0240290885227735	-34.9041	6.43177931449526e-267	1.55760676199576e-265	SHISA5	shisa family member 5	5296.1	5545.49	5500.85	5422.07	5727.04	5421.09	2945.65	3072.68	3122.3	3046.11	3156.99	3063.23
ENSG00000146409	317.279	-5.2883	0.151529834684857	-34.8994	7.58713972244371e-267	1.83582731017996e-265	SLC18B1	solute carrier family 18 member B1	579.055	624.137	661.342	598.724	619.139	629.977	18.9431	15.3327	12.9059	10.12	17.7516	19.9264
ENSG00000073756	641.102	-7.40472	0.212618	-34.8265	9.66430611049592e-266	2.33042878484833e-264	PTGS2	prostaglandin-endoperoxide synthase 2	1325.12	1333.34	1198.68	1243.58	1194.19	1353.47	8.5244	4.08873	8.29664	11.0399	6.54008	6.34022
ENSG00000178175	263.56	-4.34264	0.124715194932753	-34.8204	1.19414363838595e-265	2.87706966003945e-264	ZNF366	zinc finger protein 366	493.35	511.403	514.377	484.432	511.259	499.46	29.3618	21.4658	22.1244	26.6799	26.1603	22.6436
ENSG00000143603	295.957	-4.90414	0.141075231088433	-34.7626	8.93676208672746e-265	2.14947428722492e-263	KCNN3	potassium calcium-activated channel subfamily N member 3	543.894	546.248	630.341	571.461	581.616	563.177	11.3659	20.4436	20.2807	11.9599	28.9632	21.7379
ENSG00000224078	1556.88	-1.30565	0.0375779114023419	-34.7452	1.6355131479351e-264	3.93039046267201e-263	SNHG14	small nucleolar RNA host gene 14	2396.43	2127.6	2178.06	2135.9	2131.34	2333.9	928.213	871.921	872.069	899.756	903.465	903.934
ENSG00000067082	9190.09	-0.657132856403609	0.0189156195714979	-34.7402	1.94716565439894e-264	4.67535371651208e-263	KLF6	Kruppel like factor 6	10852.6	11299	11149.8	11418.7	11534.8	11228.6	7278.89	6963.1	7092.71	7253.24	7124.02	7085.64
ENSG00000105854	1926.61	-0.983382891896683	0.0283100079455287	-34.7362	2.2373533538955e-264	5.36755350578384e-263	PON2	paraoxonase 2	2487.63	2635.93	2598.29	2494.51	2540.35	2596.99	1312.76	1277.73	1319.17	1313.75	1298.67	1243.59
ENSG00000083312	15764.9	-0.699191025544187	0.0201321071361069	-34.7301	2.76407994528998e-264	6.62556544028734e-263	TNPO1	transportin 1	18912.1	20005.2	19232.9	20141.7	19532.9	19242.6	11945.5	12273.3	11780.3	12220.3	12197.3	11695
ENSG00000138821	281.809	-3.79937	0.109419918912841	-34.7228	3.56488326238312e-264	8.53060223118147e-263	SLC39A8	solute carrier family 39 member 8	538.4	585.192	538.488	481.286	482.178	530.291	37.8862	29.6433	36.874	42.3198	41.1091	38.0413
ENSG00000172037	7372.21	-0.719786179644982	0.0207296274980157	-34.7226	3.59528503773456e-264	8.59605512541979e-263	LAMB2	laminin subunit beta 2	9371.45	9135.56	9187.6	8979.81	9182.96	9190.68	5404.47	5398.14	5643.56	5615.65	5821.61	5535.01
ENSG00000137393	2264.88	-1.19595	0.0344500282476772	-34.7156	4.5820763133953e-264	1.0946114338839e-262	RNF144B	ring finger protein 144B	3147.99	3163.73	3112.67	3343.84	3216.71	2937.15	1345.91	1306.35	1403.98	1444.39	1323.9	1431.98
ENSG00000152990	929.729	-1.55114	0.0447393069866943	-34.6705	2.19178032202783e-263	5.22266234130537e-262	ADGRA3	adhesion G protein-coupled receptor A3	1361.38	1481.94	1372.05	1423.94	1409.01	1268.18	462.212	503.935	485.814	474.718	463.411	450.155
ENSG00000130755	367.831	-2.62072	0.0755949442883214	-34.6679	2.3971442349326e-263	5.70718740190162e-262	GMFG	glia maturation factor gamma	575.758	663.081	630.341	622.841	698.877	605.313	100.398	102.218	109.7	93.8395	107.444	104.161
ENSG00000130175	6190.36	-0.695081019923366	0.0200547162709038	-34.6592	3.24328901895228e-263	7.71519613124436e-262	PRKCSH	protein kinase C substrate 80K-H	7513.43	7844.24	7676.61	7507.64	7780.52	7593.64	4697.89	4817.54	4823.11	4737.98	4731.28	4560.43
ENSG00000152518	4268.7	-1.45393	0.0419552625228825	-34.6542	3.85979997484189e-263	9.17402204812968e-262	ZFP36L2	ZFP36 ring finger protein like 2	5875.15	6620.57	6933.75	5763.9	6146.36	6185.7	2264.65	2430.75	2376.53	2272.39	2187.19	2167.45
ENSG00000113594	2854.12	-1.16552	0.033662975784378	-34.6231	1.13389957992296e-262	2.69279656768729e-261	LIFR	LIF receptor subunit alpha	3846.81	4185.51	4047.27	3856.58	3730.78	4023.43	1759.82	1715.22	1760.73	1858.39	1820.01	1644.83
ENSG00000179820	4084.91	-0.904948642117254	0.0261560273874791	-34.5981	2.69901127574323e-262	6.40424485285572e-261	MYADM	myeloid associated differentiation marker	5447.73	5542.42	5129.99	5166.22	5419.34	5246.38	2757.17	2839.62	2959.14	2849.23	2899.12	2762.52
ENSG00000213722	1467.49	-1.13443	0.0328062643231189	-34.5796	5.1257071112494e-262	1.21521074650134e-260	DDAH2	dimethylarginine dimethylaminohydrolase 2	1985.49	2059.96	2003.54	1958.7	2088.19	2000.92	892.221	930.185	973.473	906.196	934.297	876.761
ENSG00000171435	583.725	-5.2005	0.150490210931354	-34.5571	1.11550794527276e-261	2.64244146800789e-260	KSR2	kinase suppressor of ras 2	1097.68	1135.54	955.271	1327.47	1315.2	987.615	21.7846	38.8429	30.421	30.3599	36.4376	28.0781
ENSG00000118276	478.089	-2.11536	0.0612601333271994	-34.5309	2.76255003791682e-261	6.52753755396791e-260	B4GALT6	beta-1,4-galactosyltransferase 6	814.192	776.84	718.75	776.978	818.952	754.328	182.801	183.993	176.995	189.519	192.465	151.259
ENSG00000112697	9840.88	-0.827129	0.023968785808336	-34.5086	5.96246278275893e-261	1.40767054759792e-259	TMEM30A	transmembrane protein 30A	12121.7	13016.7	13161.4	12482	12576	12164.8	7112.19	7127.67	7071.5	7257.84	7187.55	6811.2
ENSG00000129946	301.119	-3.14635	0.0912381613660832	-34.485	1.34756204801487e-260	3.17612262303439e-259	SHC2	SHC adaptor protein 2	501.042	543.173	597.044	509.597	550.659	545.706	57.7765	58.2643	70.9824	47.8398	59.795	71.5539
ENSG00000170266	1884.64	-1.03573	0.0300401970724546	-34.478	1.71200300816233e-260	4.0317170256548e-259	GLB1	galactosidase beta 1	2440.38	2594.93	2499.55	2511.28	2613.52	2540.46	1220.88	1192.89	1262.93	1217.15	1308.02	1213.7
ENSG00000162337	3401.2	-0.876296328446509	0.0254594827552824	-34.4193	1.29935514268296e-259	3.04468180524438e-258	LRP5	LDL receptor related protein 5	4196.22	4483.74	4332.02	4321.09	4528.16	4557.83	2391.57	2339.77	2414.32	2414.99	2454.4	2380.3
ENSG00000165757	7307.1	-0.832703826599972	0.0242232067331232	-34.3763	5.70359196143432e-259	1.33426185726865e-257	JCAD	junctional cadherin 5 associated	8860.52	9356.93	9823.68	9274.45	9470.95	9369.5	5150.63	5273.43	5423.24	5341.49	5109.67	5230.68
ENSG00000089820	310.611	-5.36393	0.156160848597662	-34.3487	1.47037826878892e-258	3.43685680090305e-257	ARHGAP4	Rho GTPase activating protein 4	590.042	579.043	618.86	590.335	636.963	623.811	14.2073	14.3105	13.8277	13.7999	14.0145	18.1149
ENSG00000183578	2786.7	-1.02391	0.0298116182113135	-34.3459	1.6208897398474e-258	3.78552285638429e-257	TNFAIP8L3	TNF alpha induced protein 8 like 3	3761.11	3874.98	3679.86	3778.99	3789.88	3531.16	1901.89	1793.93	1868.59	1906.23	1825.62	1728.16
ENSG00000158470	4331.69	-0.864146	0.0251611540128038	-34.3444	1.70452292477066e-258	3.97754939787749e-257	B4GALT5	beta-1,4-galactosyltransferase 5	5411.47	5835.53	5592.7	5607.66	5777.7	5321.41	3065.94	3098.23	3016.29	3116.02	3083.18	3054.17
ENSG00000136231	3005.32	-1.27062	0.0369975340076419	-34.3435	1.76249220151389e-258	4.10942040268611e-257	IGF2BP3	insulin like growth factor 2 mRNA binding protein 3	4117.11	4165.01	4129.94	4647.19	4497.2	3939.16	1800.54	1716.24	1772.72	1782.95	1704.16	1791.56
ENSG00000118579	1636.31	-1.08668	0.0316627746050852	-34.3204	3.89515454409434e-258	9.07442243334506e-257	MED28	mediator complex subunit 28	2214.03	2303.87	2213.66	2240.76	2171.68	2206.46	1053.24	1049.78	978.082	1028.56	1066.97	1108.63
ENSG00000006468	264.602	-4.46681	0.130233641412982	-34.2985	8.27506863454079e-258	1.92622551394773e-256	ETV1	ETS variant 1	476.868	501.154	544.229	499.111	508.445	507.682	15.1545	27.5989	24.8899	23.9199	28.9632	17.2092
ENSG00000163820	2540.67	-0.884013528688705	0.025779903121474	-34.2908	1.07608978629336e-257	2.50279661599205e-256	FYCO1	FYVE and coiled-coil domain containing 1	3228.2	3221.12	3299.82	3306.09	3362.11	3356.45	1749.4	1747.93	1875.96	1748.91	1802.26	1789.75
ENSG00000034677	2512.94	-1.02992	0.0300443955686478	-34.2799	1.56603062537527e-257	3.63931057697474e-256	RNF19A	ring finger protein 19A, RBR E3 ubiquitin protein ligase	3296.33	3320.53	3485.82	3415.14	3315.21	3411.95	1709.62	1546.56	1682.37	1645.87	1747.14	1578.71
ENSG00000175746	386.781	-2.93634	0.0856685222861425	-34.2756	1.81330638478602e-257	4.21048547617242e-256	C15orf54	chromosome 15 open reading frame 54 (putative)	608.721	749.169	690.046	739.23	662.291	656.697	100.398	65.4196	102.325	80.0396	103.707	83.3286
ENSG00000109079	2958.23	-0.840264609520275	0.0245643301125994	-34.2067	1.92252833540558e-256	4.45309377541066e-255	TNFAIP1	TNF alpha induced protein 1	3754.51	3774.54	3800.42	3787.37	3907.14	3751.09	2025.97	2145.56	2181.1	2173.95	2131.13	2066
ENSG00000065000	6017.68	-0.653027333406237	0.0190930654511538	-34.2023	2.23254537215609e-256	5.16693115728308e-255	AP3D1	adaptor related protein complex 3 subunit delta 1	7258.51	7441.47	7347.09	7283.25	7449.37	7359.33	4759.46	4642.75	4813.9	4527.3	4701.38	4628.36
ENSG00000097033	5698.72	-0.803124621324681	0.023482711402561	-34.2007	2.3625691745721e-256	5.46336853667047e-255	SH3GLB1	SH3 domain containing GRB2 like, endophilin B1	7099.19	7538.84	7169.13	7229.77	7319.91	7110.62	4228.1	4195.03	4116.06	4269.7	4181.91	3926.41
ENSG00000183826	714.17	-1.4926	0.0436438962050947	-34.1994	2.46738181772008e-256	5.7010677098124e-255	BTBD9	BTB domain containing 9	1035.05	1067.9	1065.49	1028.63	1053.47	1071.89	373.179	381.274	370.583	350.518	397.076	374.978
ENSG00000184292	626.303	-1.87515	0.0548633846889492	-34.1786	5.02477508784602e-256	1.16006048281156e-254	TACSTD2	tumor associated calcium signal transducer 2	995.49	1025.88	1048.27	924.824	992.499	918.76	258.573	282.122	297.757	269.559	241.049	260.855
ENSG00000087253	2617.82	-1.2403	0.0363023047903667	-34.166	7.7461942374395e-256	1.78688600130264e-254	LPCAT2	lysophosphatidylcholine acyltransferase 2	3546.85	3831.93	3964.6	3442.4	3659.49	3626.74	1525.87	1556.78	1509.07	1606.31	1657.44	1486.33
ENSG00000151240	500.399	-2.08828	0.0611384443325253	-34.1566	1.0675757549524e-255	2.46066172987352e-254	DIP2C	disco interacting protein 2 homolog C	776.834	841.406	738.268	879.736	835.838	789.27	198.903	180.926	193.588	201.479	174.714	193.829
ENSG00000180964	875.29	-1.58478	0.0464374822650418	-34.1271	2.92594805238523e-255	6.7275325977722e-254	TCEAL8	transcription elongation factor A like 8	1254.8	1372.28	1405.35	1227.86	1361.17	1254.82	419.59	465.093	436.956	432.398	445.66	427.512
ENSG00000164692	539.322	-1.96355	0.0576372764451283	-34.0674	2.24531362112389e-254	5.14160403459475e-253	COL1A2	collagen type I alpha 2 chain	804.303	868.052	902.456	790.609	910.885	873.541	215.004	234.08	218.478	217.119	232.64	204.698
ENSG00000177283	406.975	-2.69082	0.0790110536281783	-34.0562	3.28067763264863e-254	7.50641410606593e-253	FZD8	frizzled class receptor 8	669.154	751.219	653.304	690.997	766.419	695.75	103.24	132.884	130.903	87.3996	103.707	98.7262
ENSG00000205502	281.361	-3.08222	0.0905260130839858	-34.0479	4.3554307132398e-254	9.94937085701108e-253	C2CD4B	C2 calcium dependent domain containing 4B	476.868	544.198	510.932	487.577	485.931	513.848	71.9838	61.3309	62.6857	50.5998	55.1235	55.2505
ENSG00000168309	264.676	-3.9439	0.115979236165506	-34.0052	1.86489362247701e-253	4.24632361260132e-252	FAM107A	family with sequence similarity 107 member A	448.3	491.931	506.34	556.782	480.302	498.432	36.9391	32.7098	25.8118	31.2798	38.3062	28.9838
ENSG00000126107	2270.55	-1.07938	0.0317452286372573	-34.0013	2.13106677513751e-253	4.84847791156992e-252	HECTD3	HECT domain E3 ubiquitin protein ligase 3	3126.02	3067.39	3078.22	2941.19	3031.91	3250.6	1377.16	1450.48	1551.47	1480.27	1475.26	1416.59
ENSG00000155368	1581.18	-1.24194	0.0366875	-33.852	3.39320493244252e-251	7.69517730013051e-250	DBI	diazepam binding inhibitor, acyl-CoA binding protein	2220.62	2353.07	2225.14	2259.63	2242.03	2034.84	940.526	942.451	961.489	974.275	934.297	885.819
ENSG00000108784	936.071	-1.39799	0.0413125653609139	-33.8393	5.20617433171593e-251	1.17782382212472e-249	NAGLU	N-acetyl-alpha-glucosaminidase	1306.44	1370.23	1407.65	1294.96	1433.4	1330.87	529.46	485.536	533.751	505.998	510.126	524.426
ENSG00000164849	292.009	-3.94611	0.116640687087539	-33.8314	6.82207509059716e-251	1.54216098419281e-249	GPR146	G protein-coupled receptor 146	484.56	512.428	623.452	525.325	580.678	564.205	43.5692	30.6654	36.874	43.2398	37.3719	21.7379
ENSG00000128487	351.684	-2.95949	0.0875543196235392	-33.8018	1.85624966307178e-250	4.19277417887263e-249	SPECC1	sperm antigen with calponin homology and coiled-coil domains 1	605.425	693.827	609.674	622.841	665.106	541.595	81.4554	93.0185	61.7639	83.7196	77.5467	84.2343
ENSG00000149600	1092.9	-1.35553	0.0401065859140505	-33.7981	2.10544051634607e-250	4.75182247520252e-249	COMMD7	COMM domain containing 7	1473.46	1602.87	1624.65	1518.31	1661.36	1547.71	593.867	629.664	647.138	622.837	596.082	596.886
ENSG00000143147	1700.33	-1.10864	0.0328096018436383	-33.7902	2.74375165769792e-250	6.18748923830773e-249	GPR161	G protein-coupled receptor 161	2268.97	2312.07	2383.59	2319.4	2363.99	2290.73	1165	1063.07	1043.53	1056.15	1122.09	1015.34
ENSG00000162944	277.823	-4.99108	0.147716	-33.7883	2.93025126063563e-250	6.60278599408934e-249	RFTN2	raftlin family member 2	535.104	521.651	586.711	517.985	539.402	531.319	17.996	17.3771	14.7496	14.7199	20.5545	16.3034
ENSG00000168827	2263.38	-0.932453641251349	0.0276063120564237	-33.7768	4.31800321785888e-250	9.71430109403224e-249	GFM1	G elongation factor mitochondrial 1	2900.77	2874.72	3041.48	3026.12	3028.15	2950.51	1596.9	1545.54	1553.32	1595.27	1568.69	1479.08
ENSG00000104805	4572.87	-0.827277	0.0245024062805692	-33.7631	6.86822847349471e-250	1.54392737192458e-248	NUCB1	nucleobindin 1	5672.98	6020	5837.26	5670.58	6031.92	5858.89	3216.54	3326.18	3281.78	3372.7	3405.51	3180.07
ENSG00000198753	313.592	-2.5628	0.0759372315450557	-33.749	1.10733941657762e-249	2.48723432780131e-248	PLXNB3	plexin B3	559.277	521.651	538.488	524.277	544.092	530.291	81.4554	100.174	78.3572	91.0796	93.4297	100.538
ENSG00000048342	567.353	-1.9955	0.0591330227770132	-33.746	1.22471520674866e-249	2.74649936062354e-248	CC2D2A	coiled-coil and C2 domain containing 2A	858.143	938.767	905.9	910.144	892.123	938.286	216.899	219.769	189.901	228.159	273.749	236.399
ENSG00000150457	2945.08	-0.862539847687704	0.0255710842197408	-33.7311	2.02648314223895e-249	4.53729414587559e-248	LATS2	large tumor suppressor kinase 2	3732.54	3854.48	3713.16	3956.19	3878.06	3664.76	2043.01	2081.16	2129.47	2103.11	2120.85	2064.19
ENSG00000047617	344.354	-5.80814	0.172472	-33.6758	1.3079090758655e-248	2.91913293266608e-247	ANO2	anoctamin 2	733.982	615.938	685.453	652.2	666.982	704.999	8.5244	17.3771	6.45294	12.8799	9.34297	18.1149
ENSG00000028137	1892.06	-1.12935	0.0335660536846767	-33.6456	3.61880964519094e-248	8.07046084559235e-247	TNFRSF1B	TNF receptor superfamily member 1B	2410.71	2770.18	2544.33	2570	2622.9	2661.73	1184.89	1195.95	1222.37	1184.03	1151.99	1185.62
ENSG00000101017	637.601	-7.58984	0.225602179442535	-33.6426	4.00449858772948e-248	8.92354234699654e-247	CD40	CD40 molecule	1296.55	1250.32	1300.87	1215.27	1225.15	1323.67	6.63009	4.08873	8.29664	5.51997	11.2116	3.62298
ENSG00000075240	619.564	-1.69934	0.0505540265696337	-33.6142	1.03893110482337e-247	2.3114782094606e-246	GRAMD4	GRAM domain containing 4	913.082	1008.46	947.234	886.027	966.233	962.951	287.935	289.277	305.132	270.479	301.778	296.179
ENSG00000131653	5355.08	-0.692728405025969	0.0206232979864068	-33.5896	2.37949777144607e-247	5.28987876019663e-246	TRAF7	TNF receptor associated factor 7	6515.74	6768.14	6626.05	6527.24	6668.88	6591.64	4076.56	4084.64	4218.38	4080.18	4173.51	3930.03
ENSG00000136261	2235.96	-1.10494	0.0329321938317764	-33.5519	8.45352499979166e-247	1.8748734556973e-245	BZW2	basic leucine zipper and W2 domains 2	2919.45	3129.91	3049.52	3050.24	3210.14	2955.65	1524.92	1358.48	1462.97	1401.15	1399.58	1369.49
ENSG00000158555	1246.09	-1.54112	0.0460421264341716	-33.4719	1.23496653183065e-245	2.73038992672739e-244	GDPD5	glycerophosphodiester phosphodiesterase domain containing 5	1829.46	1871.39	1997.8	1695.51	1852.73	1882.74	573.029	663.396	685.856	646.757	591.41	663.005
ENSG00000248429	271.714	-4.33092	0.129497224273986	-33.4441	3.1350302657596e-245	6.92581255184149e-244	FAM198B-AS1	FAM198B antisense RNA 1	590.042	485.781	537.34	480.237	475.612	537.485	31.2561	22.488	25.8118	34.0398	20.5545	19.9264
ENSG00000228474	2219.66	-1.08089	0.032337785942186	-33.4249	5.9632050004121e-245	1.31531131264958e-243	OST4	oligosaccharyltransferase complex subunit 4, non-catalytic	3000.76	3141.18	3102.33	2916.03	3045.04	2877.55	1420.73	1543.49	1424.26	1414.95	1383.69	1365.86
ENSG00000166272	2436.72	-0.931641048215949	0.0278786364551355	-33.4177	7.57515943109957e-245	1.66955566226165e-243	WBP1L	WW domain binding protein 1 like	3145.79	3253.92	3365.26	3035.56	3217.65	3166.33	1659.42	1677.4	1685.14	1643.11	1717.24	1673.82
ENSG00000137547	1562.83	-1.12176	0.0335721165977492	-33.4136	8.70484063536377e-245	1.91703713023648e-243	MRPL15	mitochondrial ribosomal protein L15	2041.52	2195.24	2136.73	2210.35	2203.57	2060.53	1015.35	977.205	1023.25	931.955	979.144	979.111
ENSG00000134590	2000.54	-1.02446	0.030703854919365	-33.3658	4.29586816889746e-244	9.44588360476214e-243	RTL8C	retrotransposon Gag like 8C	2567.84	2784.53	2745.26	2610.9	2730.78	2653.51	1260.66	1363.59	1375.4	1324.79	1294	1295.22
ENSG00000136928	521.096	-2.25854	0.067715208103722	-33.3535	6.48216457729187e-244	1.42420683764053e-242	GABBR2	gamma-aminobutyric acid type B receptor subunit 2	808.699	870.102	820.936	931.115	962.48	778.993	160.069	170.704	188.979	181.239	188.728	191.112
ENSG00000178585	835.116	-1.47233	0.0441681158356931	-33.3346	1.21621721675367e-243	2.67008933980291e-242	CTNNBIP1	catenin beta interacting protein 1	1121.85	1277.99	1233.13	1211.08	1254.23	1267.15	443.269	440.56	461.846	423.198	456.871	430.229
ENSG00000151553	2160.79	-1.05412	0.0316312973443676	-33.3251	1.67401750946754e-243	3.67228634820082e-242	FAM160B1	family with sequence similarity 160 member B1	2922.74	2977.2	2946.18	2802.78	2876.18	2977.23	1473.77	1351.32	1315.48	1372.63	1486.47	1427.45
ENSG00000263465	1116.47	-1.17775	0.0353917405974967	-33.2775	8.18306918987533e-243	1.79372113058628e-241	SRSF8	serine and arginine rich splicing factor 8	1480.05	1591.6	1568.39	1552.91	1540.34	1556.96	696.159	679.751	675.715	667.917	720.343	667.534
ENSG00000100316	29416.1	-0.794019835911567	0.0238844963151359	-33.2442	2.47981632918049e-242	5.42729367261405e-241	RPL3	ribosomal protein L3	35143.2	38500.7	37163.7	38106.5	38614.6	36344.4	20865.8	21521	21818.3	21457.1	22127.9	21330.3
ENSG00000183283	4672.05	-0.809165246286649	0.0243425357170156	-33.2408	2.77287575855632e-242	6.05927091146854e-241	DAZAP2	DAZ associated protein 2	5687.26	6113.26	6023.26	6051.2	6075.07	5740.71	3397.45	3442.71	3321.42	3429.74	3475.59	3306.88
ENSG00000188215	1149.22	-1.25448	0.0377491488237976	-33.232	3.71202728660023e-242	8.09894250634472e-241	DCUN1D3	defective in cullin neddylation 1 domain containing 3	1587.73	1593.65	1646.46	1640.99	1705.45	1542.57	673.428	688.95	709.824	657.797	639.994	703.764
ENSG00000063046	13876.9	-0.696577922839646	0.0210149255600916	-33.1468	6.29385439744431e-241	1.37213814083185e-239	EIF4B	eukaryotic translation initiation factor 4B	16203.6	17553.7	17279.8	17188.9	17450.3	17302.3	10457.5	10392.5	10610.5	10763	10863.1	10456.8
ENSG00000114480	4727.17	-0.965177780585333	0.0291219466107574	-33.1426	7.23306827273921e-241	1.57567976460777e-239	GBE1	1,4-alpha-glucan branching enzyme 1	6155.34	6233.17	6022.11	6637.34	6562.88	5898.97	3238.33	3148.32	3248.6	3162.02	3257.89	3161.05
ENSG00000139722	1535.33	-1.14478	0.0345501486299941	-33.1337	9.71096654165177e-241	2.11384120341793e-239	VPS37B	VPS37B subunit of ESCRT-I	2032.73	2171.67	2211.36	2009.03	2111.64	2148.91	937.684	994.582	981.769	904.356	980.078	940.163
ENSG00000166670	293.662	-3.17071	0.0957023740630994	-33.131	1.0649036667955e-240	2.31624764377301e-239	MMP10	matrix metallopeptidase 10	528.511	540.099	477.636	591.384	541.278	493.294	52.0936	48.0425	62.6857	67.1597	71.9409	49.816
ENSG00000179364	3017.18	-0.842283298331276	0.0254433144926497	-33.1043	2.57662554039697e-240	5.59572398753854e-239	PACS2	phosphofurin acidic cluster sorting protein 2	3812.75	3838.08	3985.27	3722.36	3940.92	3943.27	2117.84	2171.11	2220.73	2085.63	2158.23	2210.02
ENSG00000174327	339.142	-2.41926	0.073149368574554	-33.0728	7.30677380209341e-240	1.58560928950894e-238	SLC16A13	solute carrier family 16 member 13	587.845	604.665	570.637	543.151	544.092	579.62	105.134	87.9076	114.309	114.079	117.721	100.538
ENSG00000130881	573.986	-1.91962	0.0581095577317867	-33.0345	2.59807100823677e-239	5.62064648128828e-238	LRP3	LDL receptor related protein 3	827.378	994.11	920.826	878.688	955.914	869.43	249.102	252.479	250.743	229.999	235.443	223.719
ENSG00000197496	303.445	-3.11242	0.0942287734311773	-33.0304	2.97211735048462e-239	6.424924539326e-238	SLC2A10	solute carrier family 2 member 10	552.684	530.875	528.155	482.334	602.254	568.316	71.0367	51.1091	65.4513	71.7597	46.7149	70.6481
ENSG00000130303	351.49	-6.06468	0.183774427361909	-33.0007	7.94311841684879e-239	1.71446068187252e-237	BST2	bone marrow stromal cell antigen 2	669.154	754.294	695.786	685.754	679.177	671.085	8.5244	16.3549	3.6874	11.9599	12.1459	9.9632
ENSG00000140948	3272.3	-0.824788485294559	0.0250497367269163	-32.926	9.32236685337713e-238	2.00601678801411e-236	ZCCHC14	zinc finger CCHC-type containing 14	4044.59	4169.11	4338.91	4050.56	4172.62	4322.49	2348	2370.44	2333.2	2388.31	2417.96	2311.46
ENSG00000161671	3004.73	-1.1595	0.0352476374301683	-32.8957	2.52871420566167e-237	5.4330735322711e-236	EMC10	ER membrane protein complex subunit 10	4057.78	4336.16	4415.83	3980.31	4131.35	3985.4	1893.36	1895.12	1974.6	1703.83	1846.17	1836.85
ENSG00000138759	258.174	-4.89661	0.148928235743434	-32.879	4.38647787691305e-237	9.41023020337153e-236	FRAS1	Fraser extracellular matrix complex subunit 1	502.14	463.235	518.969	520.082	498.126	495.349	15.1545	14.3105	11.984	18.3999	15.8831	24.4551
ENSG00000123933	2237.21	-0.985057873351075	0.0299665580179013	-32.8719	5.54134587117606e-237	1.18787071302344e-235	MXD4	MAX dimerization protein 4	2906.26	3059.19	3117.26	2852.06	2954.04	2947.43	1492.72	1510.78	1577.28	1459.11	1523.84	1446.48
ENSG00000116157	231.85	-3.63874	0.110878602311717	-32.8173	3.33198287714508e-236	7.13717821609747e-235	GPX7	glutathione peroxidase 7	455.992	422.24	415.635	413.13	435.274	433.687	29.3618	29.6433	38.7177	32.1998	37.3719	38.947
ENSG00000242265	543.979	-1.90155	0.0580504212141418	-32.7568	2.42900366159526e-235	5.19508226226925e-234	PEG10	paternally expressed 10	848.254	896.748	870.307	838.843	822.705	871.486	224.476	249.412	251.665	240.119	230.771	182.961
ENSG00000122641	1556.66	-1.78098	0.0543741515604866	-32.7542	2.64520110160816e-235	5.65318982966129e-234	INHBA	inhibin subunit beta A	2589.81	2634.9	2166.58	2540.64	2431.53	2105.75	674.375	707.35	698.762	656.877	732.489	740.9
ENSG00000198431	14178.1	-1.23875	0.0378281008030307	-32.7469	3.35853349750023e-235	7.16682064807221e-234	TXNRD1	thioredoxin reductase 1	19794.4	21000.3	18114.6	21595	20487.9	18505.7	8533.87	8594.5	8742.82	8392.2	8405.87	7970.56
ENSG00000072786	3065.21	-0.987734496169419	0.0301689542210449	-32.7401	4.20043928988006e-235	8.95659479140915e-234	STK10	serine/threonine kinase 10	3922.63	4072.77	4296.42	3934.17	4052.55	4173.47	1956.82	2113.87	2149.75	2092.99	2046.11	1970.9
ENSG00000168994	2178.84	-0.938363934124397	0.0286668274390173	-32.7334	5.22400111334617e-235	1.11223087148123e-233	PXDC1	PX domain containing 1	2894.17	2987.45	2853.18	2801.73	2871.49	2772.72	1490.82	1481.14	1573.6	1438.87	1513.56	1467.31
ENSG00000160190	284.557	-3.31838	0.101418112594989	-32.7198	8.17819951758138e-235	1.73988880151775e-233	SLC37A1	solute carrier family 37 member 1	473.572	575.969	531.599	447.732	530.021	544.679	46.4106	51.1091	48.858	46.9198	61.6636	56.1562
ENSG00000185624	18086.1	-0.707506	0.0216515938504588	-32.6768	3.33269777790252e-234	7.0795341116273e-233	P4HB	prolyl 4-hydroxylase subunit beta	22109.6	23473.3	21913.8	22182.1	23093.9	21826.2	13541.5	13991.6	14019.5	13695.1	13847.2	13339.8
ENSG00000088756	759.37	-8.14961	0.249449915844715	-32.6703	4.12533512356968e-234	8.75011826924798e-233	ARHGAP28	Rho GTPase activating protein 28	1462.47	1541.38	1545.43	1496.29	1495.32	1539.49	6.63009	6.13309	6.45294	5.51997	2.80289	4.52873
ENSG00000128594	251.271	-3.05612	0.0935570120075855	-32.6658	4.77875330932908e-234	1.01208322341606e-232	LRRC4	leucine rich repeat containing 4	439.51	448.887	467.302	449.829	437.15	449.103	45.4635	54.1756	54.3891	68.9997	56.0578	44.3815
ENSG00000082497	346.538	-2.31949	0.0710570690361739	-32.6427	1.01812144251399e-233	2.15302515701626e-232	SERTAD4	SERTA domain containing 4	592.24	623.112	574.081	534.762	563.792	576.537	112.712	115.506	112.466	105.799	124.262	123.181
ENSG00000178718	1164.46	-1.45242	0.0445120212016575	-32.6298	1.55181565489702e-233	3.27671396972975e-232	RPP25	ribonuclease P and MRP subunit p25	1570.15	1774.02	1741.76	1721.72	1833.97	1591.9	624.176	597.976	662.81	609.037	643.731	602.321
ENSG00000182606	3446.01	-0.803517519162027	0.0246470946224155	-32.6009	3.98225150428177e-233	8.4023718304041e-232	TRAK1	trafficking kinesin protein 1	4456.63	4341.29	4576.58	4234.06	4311.46	4374.9	2452.19	2440.97	2577.49	2503.31	2557.17	2526.12
ENSG00000044115	15075.6	-0.520735853273609	0.0159795694384452	-32.5876	6.14570309410537e-233	1.2947774627783e-231	CTNNA1	catenin alpha 1	17467.2	18269.1	17789.6	17791.9	17719.6	17564.3	12246.7	12373.5	12458.8	12465.9	12624.2	12136.1
ENSG00000173511	1180.38	-1.20364	0.0369597604134455	-32.5663	1.22938516338517e-232	2.58620435601973e-231	VEGFB	vascular endothelial growth factor B	1676.73	1709.46	1665.98	1574.93	1649.16	1600.12	702.789	719.616	760.526	733.236	705.394	666.628
ENSG00000101265	1481.62	-9.61985	0.295568983786478	-32.5469	2.31721955587621e-232	4.86374549967196e-231	RASSF2	Ras association domain family member 2	2849.12	2947.48	3005.89	2987.33	2977.5	2989.57	3.78862	3.06654	2.76555	7.35996	5.60578	0
ENSG00000273749	6484.74	-0.656819207140954	0.0201907181237676	-32.5308	3.9195161203905e-232	8.21466467789501e-231	CYFIP1	cytoplasmic FMR1 interacting protein 1	7834.27	7911.88	8071.58	7826.4	8095.72	7873.17	4863.64	5137.48	5129.17	5075.62	5107.8	4890.12
ENSG00000172725	3196.92	-1.03321	0.0317692723247138	-32.5223	5.15611439711277e-232	1.07983438885744e-230	CORO1B	coronin 1B	4181.94	4325.91	4530.65	4144.93	4333.04	4254.66	2105.53	2099.56	2237.33	2150.03	2066.67	1932.86
ENSG00000186642	1374.22	-1.22831	0.0377683388048222	-32.5221	5.18951120983764e-232	1.08602176313373e-230	PDE2A	phosphodiesterase 2A	1812.98	2005.64	1871.5	1837.07	1984.06	2044.09	843.916	828.989	837.039	795.796	802.561	826.945
ENSG00000075651	2600.51	-0.859410178647902	0.0264381191614789	-32.5065	8.63619222042035e-232	1.80463767606693e-230	PLD1	phospholipase D1	3293.03	3313.36	3423.82	3324.96	3287.07	3474.64	1934.09	1891.04	1798.53	1835.39	1808.8	1821.45
ENSG00000127022	25955.1	-0.738392488492212	0.0227189340486555	-32.5012	1.025653799369e-231	2.14164110743797e-230	CANX	calnexin	32208.4	34165.6	32064.7	32862.7	32334.1	31098.1	19793.7	19450.1	19548.7	19834.2	19522.1	18578.6
ENSG00000113319	364.023	-6.30598	0.194791806909192	-32.3729	6.60332155583401e-230	1.37678277616424e-228	RASGRF2	Ras protein specific guanine nucleotide releasing factor 2	664.759	718.424	714.157	735.036	727.02	754.328	8.5244	9.19963	11.984	8.27996	8.40868	8.15171
ENSG00000102804	3225.1	-0.990371404140812	0.0306020874532832	-32.3629	9.14411706602482e-230	1.90512576477586e-228	TSC22D1	TSC22 domain family member 1	3990.75	4500.14	4478.98	4245.59	4259.87	4266.99	2242.86	2178.27	2120.25	2086.55	2210.55	2120.35
ENSG00000173327	5302.62	-0.727441609776659	0.0224848618086435	-32.3525	1.27922226079481e-229	2.66321981606684e-228	MAP3K11	mitogen-activated protein kinase kinase kinase 11	6470.69	6773.27	6837.31	6439.17	6559.12	6595.75	3972.37	3861.8	4104.07	3912.74	4047.38	4057.74
ENSG00000140848	2942.57	-0.878936292432076	0.0271946054087707	-32.3202	3.63441428346114e-229	7.56092282188089e-228	CPNE2	copine 2	3662.22	3765.32	3960.01	3661.55	3880.88	3942.24	2048.7	2106.72	2012.4	2111.39	2084.42	2075.06
ENSG00000146278	2900.2	-1.3411	0.0415297984915096	-32.2925	8.91803011025278e-229	1.85118078628804e-227	PNRC1	proline rich nuclear receptor coactivator 1	3876.48	4386.38	4673.02	3881.74	4059.11	4077.9	1636.68	1617.09	1721.09	1593.43	1653.71	1625.81
ENSG00000277443	13837.2	-0.994906213640152	0.030811363616569	-32.2902	9.59067495074022e-229	1.98934169379261e-227	MARCKS	myristoylated alanine rich protein kinase C substrate	17860.6	19590.1	19331.6	17485.7	18596.7	17701	9287.81	9480.73	9512.56	9352.67	9179.47	8667.08
ENSG00000180879	1659.71	-1.03788	0.0321863949230655	-32.2458	4.02562798289639e-228	8.33174942803719e-227	SSR4	signal sequence receptor subunit 4	2254.69	2344.87	2195.29	2256.49	2208.26	2135.55	1112.91	1025.25	1070.27	1088.35	1130.5	1094.14
ENSG00000105851	246.215	-4.78507	0.148496369129582	-32.2235	8.27341130448588e-228	1.7060657736807e-226	PIK3CG	phosphatidylinositol-4,5-bisphosphate 3-kinase catalytic subunit gamma	445.004	456.061	476.487	522.179	485.931	465.546	12.313	17.3771	23.9681	14.7199	18.6859	16.3034
ENSG00000135083	445.259	-1.88426	0.0585004955458135	-32.2093	1.3086548597988e-227	2.69661343880616e-226	CCNJL	cyclin J like	681.241	719.448	684.305	678.414	720.453	720.414	215.004	174.793	193.588	179.399	183.122	192.924
ENSG00000108861	2750	-0.860402505614435	0.0267607149188464	-32.1517	8.36163985546305e-227	1.71922878107694e-225	DUSP3	dual specificity phosphatase 3	3440.27	3656.68	3582.27	3538.87	3670.75	3390.37	1979.56	1901.26	1985.66	1976.15	1919.98	1958.22
ENSG00000131002	269.511	-3.45804	0.107580287696876	-32.1438	1.07799814248587e-226	2.21484618356663e-225	TXLNGY	taxilin gamma pseudogene, Y-linked	557.079	458.11	465.006	495.966	446.531	542.623	48.3049	33.732	37.7958	47.8398	49.5178	51.6275
ENSG00000137269	312.647	-2.36506	0.073592281932304	-32.1374	1.32609572469054e-226	2.72260104758206e-225	LRRC1	leucine rich repeat containing 1	521.918	521.651	504.043	527.422	548.783	517.958	88.0855	99.1516	110.622	101.2	114.919	96.009
ENSG00000204397	345.773	-2.64061	0.0824046334869561	-32.0444	2.62800905316367e-225	5.3759758490298e-224	CARD16	caspase recruitment domain family member 16	648.277	638.485	589.007	594.53	508.445	597.091	107.029	100.174	82.0446	89.2396	96.2326	98.7262
ENSG00000069812	270.819	-2.66688	0.0832540921805973	-32.033	3.7897809726257e-225	7.74692790698664e-224	HES2	hes family bHLH transcription factor 2	446.103	468.359	459.265	465.558	483.116	484.045	82.4025	85.8632	65.4513	67.1597	69.138	73.3654
ENSG00000170004	8874.28	-0.559653002335894	0.0174729999068413	-32.0296	4.22467486630152e-225	8.62341490269179e-224	CHD3	chromodomain helicase DNA binding protein 3	10579	10595	10660.7	10328.2	10834	10445.5	7179.44	7232.96	7304.73	7063.73	7230.53	7037.64
ENSG00000100422	4344.63	-0.655391248619717	0.0204750224515424	-32.0093	8.09328923739899e-225	1.65080846825644e-223	CERK	ceramide kinase	5243.36	5433.78	5366.51	5400.05	5295.52	5149.78	3355.77	3389.55	3385.95	3353.38	3426.07	3335.86
ENSG00000103657	6578.95	-0.720937	0.0225547343185339	-31.9639	3.46283600682765e-224	7.05812611688102e-223	HERC1	HECT and RLD domain containing E3 ubiquitin protein ligase family member 1	8502.32	7987.72	8305.81	7901.9	8011.29	8432.24	4955.52	4866.61	5068.33	4970.74	4913.47	5031.41
ENSG00000084112	3818.95	-0.799972868522544	0.025032270099006	-31.9577	4.22807719510294e-224	8.61165231595064e-223	SSH1	slingshot protein phosphatase 1	4771.98	4734.83	5001.4	4876.82	4702.64	5026.46	2788.43	2650.52	2784.91	2829.91	2828.12	2831.36
ENSG00000276107	360.588	-3.1996	0.100176	-31.9396	7.52532160067576e-224	1.53163386715848e-222	AC037198.1	NA	774.637	547.273	606.23	640.666	643.53	690.611	86.1912	59.2865	69.1387	80.0396	56.9921	72.4596
ENSG00000130304	478.55	-1.92456	0.0605104168514974	-31.8055	5.43967127600282e-222	1.10554357317407e-220	SLC27A1	solute carrier family 27 member 1	769.143	728.672	768.121	702.531	747.658	830.378	195.114	183.993	197.276	191.359	205.545	222.813
ENSG00000212747	554.599	-1.84943	0.0581775960520557	-31.7894	9.07078610560733e-222	1.84219300814816e-220	RTL8B	retrotransposon Gag like 8B	808.699	925.444	910.493	786.415	895.876	882.79	236.789	228.969	239.681	257.599	255.997	226.436
ENSG00000143870	10149.5	-0.870033791609426	0.027374131001773	-31.7831	1.10957266873246e-221	2.25181741964719e-220	PDIA6	protein disulfide isomerase family A member 6	13155.6	13961.6	12831.9	13074.4	13142.6	12553.3	7227.74	7315.75	7211.63	7295.56	7330.5	6693.46
ENSG00000163788	5555.08	-0.699131309713715	0.0220092984431882	-31.7653	1.9541588387494e-221	3.95731203344159e-220	SNRK	SNF related kinase	6570.68	7048.95	6983.12	6790.43	7062.88	6793.07	4257.46	4228.76	4266.32	4245.78	4296.83	4116.61
ENSG00000224189	1433.22	-1.03173	0.0324815808330517	-31.7635	2.06501703717395e-221	4.17880583351734e-220	HAGLR	HOXD antisense growth-associated long non-coding RNA	1890.99	1927.75	2006.99	1861.18	1886.5	1976.26	932.001	973.117	938.442	971.515	911.874	922.049
ENSG00000114353	17597.5	-0.860216062280334	0.0270823028016125	-31.763	2.09825833380232e-221	4.24302755893498e-220	GNAI2	G protein subunit alpha i2	21466.8	23138.2	22990.8	22197.9	23653	22714.1	11768.4	12430.7	12907.7	12684	12969	12249.3
ENSG00000006715	2355.76	-1.04233	0.0328219810101093	-31.7569	2.54714947653249e-221	5.14706785619889e-220	VPS41	VPS41 subunit of HOPS complex	3116.13	3304.13	3326.23	3202.28	3093.82	2986.48	1622.48	1587.45	1490.63	1487.63	1554.67	1497.2
ENSG00000156711	295.907	-2.69102	0.0847443006010494	-31.7546	2.74168946943276e-221	5.53620948809743e-220	MAPK13	mitogen-activated protein kinase 13	481.264	504.229	541.933	480.237	532.835	535.429	88.0855	63.3752	77.4353	85.5596	65.4008	95.1032
ENSG00000170537	364.342	-2.16557	0.0681978274860639	-31.7543	2.77204523688014e-221	5.59349915407404e-220	TMC7	transmembrane channel like 7	588.944	574.944	626.897	570.413	580.678	635.116	133.549	111.418	132.746	137.999	132.67	146.731
ENSG00000170955	1492.37	-1.45342	0.0457977536654657	-31.7356	5.0155173002326e-221	1.01131915004476e-219	CAVIN3	caveolae associated protein 3	1979.99	2333.6	2281.4	2097.11	2268.3	2157.13	737.834	812.634	880.366	805.916	797.89	756.297
ENSG00000226137	577.457	-1.60447	0.0505635466080126	-31.7317	5.67500614700665e-221	1.14347925859879e-219	BAIAP2-DT	BAIAP2 divergent transcript	858.143	828.083	902.456	840.94	914.638	869.43	295.513	292.344	278.398	278.759	301.778	269.006
ENSG00000196975	1460.97	-1.0132	0.0319655619941995	-31.6965	1.73560256448667e-220	3.49214137689612e-219	ANXA4	annexin A4	1909.67	1938	2023.06	2010.08	1924.96	1918.71	952.839	972.095	943.974	1024.88	962.326	951.032
ENSG00000151176	2810.58	-0.878582612222665	0.0277486334807941	-31.6622	5.15285619496324e-220	1.03383532583501e-218	PLBD2	phospholipase B domain containing 2	3498.5	3790.94	3594.9	3644.77	3637.91	3677.09	1921.78	1961.57	2053.88	2021.23	2038.64	1885.76
ENSG00000168528	533.883	-1.63172	0.0515359664325486	-31.6618	5.21517024415651e-220	1.04559341402936e-218	SERINC2	serine incorporator 2	803.205	811.685	812.899	762.298	811.448	841.682	275.622	263.723	263.649	250.239	243.852	266.289
ENSG00000138449	484.608	-7.19177	0.227224590441825	-31.6505	7.4705943637532e-220	1.49565756051022e-218	SLC40A1	solute carrier family 40 member 1	939.453	1027.93	1033.35	901.756	935.276	938.286	5.68293	4.08873	9.21849	4.59998	8.40868	7.24596
ENSG00000136114	713.992	-1.42616	0.0451035803995872	-31.6198	1.97624294823331e-219	3.95094414664885e-218	THSD1	thrombospondin type 1 domain containing 1	1070.21	1005.38	1021.86	1048.55	1058.17	1039	379.809	397.629	381.646	386.398	425.105	354.146
ENSG00000129003	7749.54	-0.820998509037819	0.0259727475087865	-31.61	2.69088612309726e-219	5.37205303994254e-218	VPS13C	vacuolar protein sorting 13 homolog C	10140.6	9507.58	10233.6	9821.8	9443.75	10238.9	5866.68	5471.74	5518.19	5636.81	5496.47	5618.34
ENSG00000106025	341.135	-6.16194	0.195006193041763	-31.5987	3.84977312734374e-219	7.68020203019764e-218	TSPAN12	tetraspanin 12	621.907	717.399	637.23	727.696	720.453	612.506	9.47156	9.19963	7.37479	10.12	11.2116	9.05745
ENSG00000177570	213.035	-4.05691	0.128471227417998	-31.5784	7.31251244703215e-219	1.45779641703953e-217	SAMD12	sterile alpha motif domain containing 12	412.041	402.768	404.153	391.11	403.379	397.718	28.4147	26.5767	12.9059	28.5199	27.0946	21.7379
ENSG00000138767	3634.88	-0.804818015012792	0.0255098481860446	-31.5493	1.83279113668399e-218	3.64605147155857e-217	CNOT6L	CCR4-NOT transcription complex subunit 6 like	4540.14	4758.4	4737.32	4717.44	4612.59	4375.93	2676.66	2579.99	2586.71	2718.59	2665.55	2649.3
ENSG00000105329	11031.7	-0.903918768224591	0.0286816200870754	-31.5156	5.30907640235446e-218	1.05466916635638e-216	TGFB1	transforming growth factor beta 1	13742.4	14866.6	15115.6	13399.5	14587.3	14561.4	7482.53	7810.49	7775.8	7828.24	7799.51	7411.71
ENSG00000170430	230.178	-4.78112	0.151947774171707	-31.4655	2.57492344631194e-217	5.1043964154773e-216	MGMT	O-6-methylguanine-DNA methyltransferase	428.522	459.135	458.117	445.635	446.531	426.494	12.313	25.5545	10.1403	19.3199	15.8831	14.4919
ENSG00000142327	3255.53	-0.812853448816748	0.0258866312213924	-31.4005	1.99113914031476e-216	3.94435848393062e-215	RNPEPL1	arginyl aminopeptidase like 1	4076.46	4294.14	4102.38	4064.19	4315.21	4039.87	2401.04	2340.8	2450.27	2290.79	2351.63	2339.54
ENSG00000182195	636.775	-1.55275	0.0494612756473268	-31.3933	2.49737648714035e-216	4.94371810365164e-215	LDOC1	LDOC1 regulator of NFKB signaling	948.243	978.737	905.9	956.281	980.304	929.037	294.565	314.832	347.537	342.238	343.821	299.802
ENSG00000163584	1009.85	-1.57295	0.0501142916981048	-31.3873	3.01687398361434e-216	5.96790601572664e-215	RPL22L1	ribosomal protein L22 like 1	1397.64	1606.97	1497.2	1625.26	1542.22	1399.72	518.094	511.091	564.172	500.478	469.017	486.385
ENSG00000188070	1253.49	-1.14164	0.0364289218761058	-31.3387	1.38565541542151e-215	2.73722778593671e-214	C11orf95	chromosome 11 open reading frame 95	1714.09	1743.28	1822.13	1648.33	1649.16	1773.8	779.509	815.701	787.259	761.756	796.956	749.957
ENSG00000181826	1486.53	-1.15461	0.0368463001860079	-31.3359	1.51603451153865e-215	2.99268185194419e-214	RELL1	RELT like 1	2016.25	2071.23	1913.99	2112.83	2219.52	1972.15	921.582	929.163	927.38	928.276	917.48	908.462
ENSG00000140988	27845	-0.709003971227273	0.0226484798744874	-31.3047	4.02672579749043e-215	7.943273163433e-214	RPS2	ribosomal protein S2	34107.1	35978.6	34246.2	33992	35666.2	33324	20874.4	20970.1	22150.2	20983.3	21234.7	20613.9
ENSG00000140105	3048.79	-0.831845530386366	0.0265769838273109	-31.2995	4.7443135975409e-215	9.3522696504252e-214	WARS	tryptophanyl-tRNA synthetase	3832.53	4082	3837.16	3921.59	3983.13	3766.5	2157.62	2185.42	2221.66	2233.75	2260.07	2104.05
ENSG00000176978	2010.2	-1.12381	0.0359130196998447	-31.2926	5.88001934856206e-215	1.15829395818739e-213	DPP7	dipeptidyl peptidase 7	2717.27	2881.89	2714.26	2621.38	2903.39	2694.62	1173.53	1301.24	1296.12	1198.75	1321.1	1298.84
ENSG00000144843	338.722	-2.20612	0.0705698513295165	-31.2615	1.55566600030089e-214	3.06020020115017e-213	ADPRH	ADP-ribosylarginine hydrolase	527.412	566.745	577.526	548.393	564.73	555.983	128.813	119.595	139.199	114.079	98.1012	124.087
ENSG00000125304	4668.49	-0.848133899167043	0.0271538642117674	-31.2344	3.63960896866543e-214	7.15459813233681e-213	TM9SF2	transmembrane 9 superfamily member 2	5869.66	6280.31	6099.04	6101.53	5908.09	5757.15	3392.71	3302.67	3290.08	3485.86	3374.68	3160.14
ENSG00000099725	311.268	-2.76373	0.0885054736269891	-31.2266	4.63859929575888e-214	9.11201920196148e-213	PRKY	protein kinase Y-linked (pseudogene)	616.413	503.204	506.34	547.345	503.754	579.62	85.244	71.5527	76.5135	73.5996	73.8095	97.8205
ENSG00000122779	1200.22	-1.03729	0.0332811534598972	-31.1674	2.94855824934395e-213	5.78003536097055e-212	TRIM24	tripartite motif containing 24	1584.43	1616.2	1616.61	1652.52	1576.93	1639.17	759.619	763.57	803.852	789.356	796.956	803.396
ENSG00000132256	1372.96	-1.11714	0.0358677000569874	-31.1462	5.71102092943088e-213	1.11797200680366e-211	TRIM5	tripartite motif containing 5	1953.62	1968.75	1775.06	1860.13	1803.95	1914.6	851.493	897.475	845.336	875.836	837.13	892.159
ENSG00000137941	226.838	-3.3167	0.106529108884542	-31.1342	8.30592447194868e-213	1.62481405232312e-211	TTLL7	tubulin tyrosine ligase like 7	466.979	395.594	394.968	408.936	410.883	396.69	38.8334	41.9094	40.5614	44.1598	33.6347	48.9102
ENSG00000146112	4534.6	-0.640643416092422	0.0205820049730647	-31.1264	1.05890304666471e-212	2.07000124704796e-211	PPP1R18	protein phosphatase 1 regulatory subunit 18	5378.5	5682.82	5514.62	5544.75	5620.1	5408.76	3546.15	3507.1	3616.41	3525.42	3537.25	3533.31
ENSG00000012660	4529.67	-0.786640721857894	0.0252745175251213	-31.1239	1.14533289115601e-212	2.23740740601503e-211	ELOVL5	ELOVL fatty acid elongase 5	5682.87	5893.94	5854.48	5770.19	5818.97	5389.23	3380.4	3276.09	3316.81	3398.46	3373.75	3200.9
ENSG00000061938	1427.1	-1.38215	0.0444177097815572	-31.1171	1.41491822824023e-212	2.76212811190194e-211	TNK2	tyrosine kinase non receptor 2	2196.45	1904.18	2016.17	1935.63	2083.5	2239.35	808.871	847.388	778.963	752.556	761.452	800.679
ENSG00000170542	3683.92	-0.786142010387635	0.0252681681793037	-31.112	1.66010061154337e-212	3.23851737984748e-211	SERPINB9	serpin family B member 9	4541.24	4814.77	4769.47	4582.18	4692.33	4581.47	2599.94	2691.4	2704.71	2817.03	2779.53	2633
ENSG00000173898	1366.69	-1.25797	0.0404734245538854	-31.0813	4.30985871991058e-212	8.40184007299858e-211	SPTBN2	spectrin beta, non-erythrocytic 2	1911.87	2017.94	1849.69	1962.89	2000.01	1820.05	737.834	847.388	852.71	827.996	814.707	757.203
ENSG00000158195	8775.7	-0.700533280906434	0.0225452129171473	-31.0724	5.689898991222e-212	1.10768344380909e-210	WASF2	WASP family member 2	10425.2	10786.6	11210.7	10558.9	11145.4	11064.2	6452.02	6813.86	6759.92	6670.89	6620.43	6800.33
ENSG00000179104	254.214	-5.38051	0.173288657532757	-31.0494	1.16158073581395e-211	2.25975150875497e-210	TMTC2	transmembrane and tetratricopeptide repeat containing 2	495.548	490.906	528.155	491.771	476.55	496.377	12.313	8.17745	12.9059	8.27996	19.6202	9.9632
ENSG00000179222	4295.56	-0.736495845057902	0.0237278683034517	-31.0393	1.59210643015317e-211	3.09516470066123e-210	MAGED1	MAGE family member D1	5243.36	5541.39	5128.84	5352.86	5460.62	5481.73	3110.46	3238.27	3267.03	3270.58	3227.06	3224.45
ENSG00000150995	607.688	-1.50353	0.0485063139342152	-30.9966	5.99177335297457e-211	1.16243702028218e-209	ITPR1	inositol 1,4,5-trisphosphate receptor type 1	899.897	913.146	905.9	923.775	853.662	894.095	330.557	336.298	285.773	310.039	314.858	324.257
ENSG00000211772	382.581	-6.65476	0.214771757895665	-30.9853	8.51282694934314e-211	1.65039944205663e-209	TRBC2	T cell receptor beta constant 2	775.735	786.064	672.823	776.978	812.386	721.442	9.47156	11.244	11.0622	8.27996	1.86859	3.62298
ENSG00000139112	1020.43	-1.15493	0.0372877377837959	-30.9735	1.22826015308256e-210	2.3779825175305e-209	GABARAPL1	GABA type A receptor associated protein like 1	1419.62	1413.28	1417.98	1339	1472.8	1387.39	648.802	614.331	634.232	609.957	643.731	643.985
ENSG00000185070	2936.37	-0.909412730537308	0.0294102448115664	-30.9216	6.11628405712967e-210	1.18090363894814e-208	FLRT2	fibronectin leucine rich transmembrane protein 2	3651.23	4019.48	3929.01	3622.75	3908.08	3862.08	2073.32	2048.45	2073.24	2064.47	2012.48	1971.81
ENSG00000156508	132234	-0.773924884162199	0.0250497068862786	-30.8956	1.37001506315813e-209	2.64335076080523e-208	EEF1A1	eukaryotic translation elongation factor 1 alpha 1	156262	172299	165815	172148	173117	161605	96681.9	95793.7	97373.1	99009.9	100546	96152.1
ENSG00000169020	871.687	-1.47063	0.0476003638789281	-30.8953	1.38139146813439e-209	2.66347770829278e-208	ATP5ME	ATP synthase membrane subunit e	1284.47	1352.81	1312.35	1251.97	1333.03	1151.02	439.48	490.647	492.267	438.838	456.871	456.496
ENSG00000113532	1089.03	-9.17413	0.296985763231684	-30.8908	1.58705353927263e-209	3.05792564720138e-208	ST8SIA4	ST8 alpha-N-acetyl-neuraminide alpha-2,8-sialyltransferase 4	2126.13	2210.61	2359.47	2109.69	2018.77	2220.85	7.57725	5.11091	3.6874	2.75999	3.73719	0
ENSG00000117362	3260.53	-0.714901237394968	0.0231433447924494	-30.8901	1.62017424729729e-209	3.11961009952618e-208	APH1A	aph-1 homolog A, gamma-secretase subunit	3989.65	4094.3	4028.9	4021.2	4159.49	4018.29	2392.52	2457.32	2506.51	2412.23	2550.63	2495.33
ENSG00000138119	20063.6	-0.548494306601434	0.0177626455970139	-30.8791	2.28031239781928e-209	4.38769461994046e-208	MYOF	myoferlin	23859.9	24054.4	23057.4	24172.3	24529.2	23315.3	16257	16153.5	16450.4	16287.6	16602.5	16023.5
ENSG00000140548	923.771	-1.2599	0.0409083044580287	-30.7981	2.77834569463189e-208	5.32780862489648e-207	ZNF710	zinc finger protein 710	1262.49	1261.6	1377.79	1331.66	1264.55	1323.67	557.875	521.313	537.438	514.278	576.461	556.128
ENSG00000105887	7556.12	-0.667666130718446	0.0216865692375623	-30.7871	3.90254631348203e-208	7.47850972336812e-207	MTPN	myotrophin	9012.15	9599.82	9417.23	9360.43	9282.4	8972.81	5724.61	5783.5	5992.94	5935.81	5899.15	5692.61
ENSG00000241717	464.961	-7.16667	0.233275061195087	-30.722	2.89492710520383e-207	5.53254916397226e-206	VWFP1	von Willebrand factor pseudogene 1	988.898	977.712	1013.83	798.998	855.538	906.427	4.73578	2.04436	12.9059	6.43997	7.47438	4.52873
ENSG00000099139	202.222	-4.11163	0.133877922890381	-30.7118	3.95967401668528e-207	7.56227986831581e-206	PCSK5	proprotein convertase subtilisin/kexin type 5	388.966	387.395	392.672	395.305	366.793	362.776	18.9431	25.5545	21.2025	23.9199	18.6859	24.4551
ENSG00000105928	485.878	-1.76362	0.0574249930371421	-30.7118	3.9640266212029e-207	7.5654669211299e-206	GSDME	gasdermin E	738.377	757.368	744.009	728.744	817.076	717.331	220.687	228.969	199.119	242.879	217.691	218.285
ENSG00000128203	290.068	-2.32055	0.0755905633926215	-30.699	5.87432885120599e-207	1.11961768753648e-205	ASPHD2	aspartate beta-hydroxylase domain containing 2	454.893	487.831	499.451	477.092	488.745	491.238	99.4513	109.373	90.3412	84.6396	99.0355	98.7262
ENSG00000102032	217.43	-4.37032	0.142409440302982	-30.6884	8.11702849369264e-207	1.54601970411285e-205	RENBP	renin binding protein	382.374	397.644	406.449	405.79	417.45	478.906	18.9431	22.488	23.9681	20.2399	15.8831	19.0206
ENSG00000170801	291.027	-2.58185	0.0841590313673538	-30.6782	1.11146728955685e-206	2.11554027179729e-205	HTRA3	HtrA serine peptidase 3	462.584	519.602	521.266	454.024	545.968	489.183	95.6627	72.5749	82.9664	79.1196	88.7582	80.6113
ENSG00000107099	212.126	-4.32107	0.140893107351955	-30.6691	1.4703771499755e-206	2.79679227264908e-205	DOCK8	dedicator of cytokinesis 8	396.658	395.594	405.301	370.139	403.379	453.214	14.2073	20.4436	24.8899	20.2399	22.4231	19.0206
ENSG00000174032	855.172	-1.34138	0.0437428929944044	-30.6651	1.66099440224396e-206	3.1572333921008e-205	SLC25A30	solute carrier family 25 member 30	1240.52	1307.72	1196.39	1234.15	1200.75	1178.77	493.468	473.27	531.907	463.678	486.769	454.684
ENSG00000110002	220.427	-3.42438	0.111829919468695	-30.6213	6.37002564324066e-206	1.20918958153071e-204	VWA5A	von Willebrand factor A domain containing 5A	394.46	360.749	409.894	404.742	445.593	404.912	35.0448	30.6654	41.4832	46.9198	29.8975	40.7585
ENSG00000114573	4112.27	-0.842264366040089	0.0275244332258764	-30.6006	1.2014043593119e-205	2.27596690084968e-204	ATP6V1A	ATPase H+ transporting V1 subunit A	5113.7	5629.53	5281.55	5375.93	5203.58	5074.76	2964.6	2863.13	2975.73	3035.99	2972	2856.72
ENSG00000118508	1311.43	-1.24323	0.0406346742389026	-30.5953	1.41192390451927e-205	2.67298340795794e-204	RAB32	RAB32, member RAS oncogene family	1774.52	1950.3	1842.8	1865.38	1942.78	1685.42	778.562	818.767	798.321	781.076	747.438	751.768
ENSG00000148468	2342.18	-0.934096167409822	0.0305462098662087	-30.5798	2.27387479539016e-205	4.29612979941375e-204	FAM171A1	family with sequence similarity 171 member A1	3072.18	3093.01	2974.89	3126.79	3279.56	2901.18	1585.54	1594.6	1640.89	1610.91	1640.63	1585.96
ENSG00000185619	1879.07	-0.945538312270436	0.0309204239053621	-30.5797	2.27665800632964e-205	4.29850720297563e-204	PCGF3	polycomb group ring finger 3	2508.5	2486.3	2497.25	2330.93	2586.31	2431.53	1308.02	1298.17	1243.57	1323.87	1247.29	1287.06
ENSG00000085871	691.781	-1.4628	0.0478377631950334	-30.5783	2.37932903016786e-205	4.48935113998673e-204	MGST2	microsomal glutathione S-transferase 2	950.441	1075.07	1073.53	1012.9	1000	979.394	393.07	373.096	352.146	370.758	355.033	365.921
ENSG00000141524	859.126	-1.39997	0.0458010982372428	-30.5663	3.43160128068806e-205	6.47046210711141e-204	TMC6	transmembrane channel like 6	1274.58	1248.27	1327.28	1188.01	1184.81	1254.82	455.582	487.581	478.44	431.478	459.674	518.992
ENSG00000158683	358.44	-6.5281	0.213616793015847	-30.5599	4.18079485006648e-205	7.87783596447353e-204	PKD1L1	polycystin 1 like 1, transient receptor potential channel interacting	729.587	643.609	727.935	658.491	700.753	794.409	8.5244	11.244	3.6874	7.35996	9.34297	6.34022
ENSG00000164647	568.845	-2.07738	0.0681748910357007	-30.4713	6.25995364393871e-204	1.17719701980646e-202	STEAP1	STEAP family member 1	947.144	999.234	814.047	1008.71	948.409	800.575	221.634	215.68	205.572	238.279	215.823	211.039
ENSG00000166557	2211.86	-0.882348047855697	0.0290246615267526	-30.3999	5.50250796185607e-203	1.03269105816752e-201	TMED3	transmembrane p24 trafficking protein 3	2866.7	2896.24	2785.44	2886.67	3004.7	2766.56	1536.29	1504.65	1569.91	1562.15	1635.95	1527.09
ENSG00000118640	281.384	-5.90403	0.194297201577119	-30.3866	8.2534253295195e-203	1.54794282510862e-201	VAMP8	vesicle associated membrane protein 8	571.363	564.695	529.303	551.539	576.925	527.208	10.4187	11.244	9.21849	10.12	2.80289	11.7747
ENSG00000107521	1709.06	-0.907798538983793	0.0298909805234772	-30.3703	1.35498221582265e-202	2.53791320145015e-201	HPS1	HPS1 biogenesis of lysosomal organelles complex 3 subunit 1	2131.62	2247.51	2331.92	2232.37	2191.38	2244.49	1154.58	1196.97	1194.72	1220.83	1189.36	1172.94
ENSG00000172890	1362.89	-1.07776	0.0354876941928044	-30.37	1.36627029952454e-202	2.5573568043358e-201	NADSYN1	NAD synthetase 1	1901.98	1812.97	1809.5	1834.97	1857.42	1879.65	816.448	918.941	837.961	867.556	871.699	945.598
ENSG00000111912	2243.94	-0.876447365721586	0.0288868891540715	-30.3407	3.3364687484528e-202	6.23271819417734e-201	NCOA7	nuclear receptor coactivator 7	2969.99	2956.71	2956.52	2816.41	2883.69	2848.77	1676.47	1576.2	1537.64	1600.79	1602.32	1501.73
ENSG00000064763	1472.14	-1.04075	0.0343042701516479	-30.3388	3.53454357558063e-202	6.59836085112864e-201	FAR2	fatty acyl-CoA reductase 2	1962.41	2105.05	1934.65	1974.43	1965.3	1945.43	943.367	962.895	960.567	1035.91	913.743	961.901
ENSG00000122644	734.779	-1.36233	0.0449580536139725	-30.3022	1.07275270012458e-201	2.00131210217154e-200	ARL4A	ADP ribosylation factor like GTPase 4A	1000.98	1141.69	1062.05	1076.86	1032.84	1033.86	403.488	407.85	420.363	422.278	412.025	403.057
ENSG00000185291	552.375	-7.73116	0.255248357855868	-30.2888	1.610728410347e-201	3.00097971971391e-200	IL3RA	interleukin 3 receptor subunit alpha	1161.41	1145.79	1166.53	1017.1	1066.61	1040.03	3.78862	5.11091	4.60925	8.27996	6.54008	2.71724
ENSG00000186994	908.297	-1.27352	0.0420768997370395	-30.2666	3.15890829453652e-201	5.86990546570137e-200	KANK3	KN motif and ankyrin repeat domains 3	1226.23	1328.21	1373.2	1216.32	1305.82	1259.95	521.883	551.978	544.813	506.918	532.549	531.672
ENSG00000183255	11797.8	-0.682309724995537	0.0225645783406296	-30.2381	7.48282406929682e-201	1.38954761323721e-199	PTTG1IP	PTTG1 interacting protein	13965.4	15293.9	14838.9	14366.2	14630.4	14123.6	8967.67	9230.3	9223.1	9054.6	9018.77	8860.9
ENSG00000162496	631.338	-1.64692	0.0544759981876768	-30.2321	8.98253072304312e-201	1.66694245261266e-199	DHRS3	dehydrogenase/reductase 3	918.576	935.693	1054.01	900.707	949.347	984.532	274.675	314.832	296.835	290.719	338.216	317.917
ENSG00000151694	2451.06	-0.882175721411811	0.0291958239795468	-30.2158	1.46803143504053e-200	2.72252224489194e-199	ADAM17	ADAM metallopeptidase domain 17	3034.82	3156.55	3259.63	3177.12	3135.1	3305.07	1748.45	1686.6	1746.9	1784.79	1754.61	1623.1
ENSG00000108219	7791.27	-0.542127351800437	0.0179453101363134	-30.21	1.75189708973512e-200	3.24469297388588e-199	TSPAN14	tetraspanin 14	9018.75	9262.64	9173.82	9338.41	9488.78	9139.29	6281.54	6502.1	6282.4	6297.37	6394.33	6315.76
ENSG00000198492	3140.21	-0.753485503413381	0.0249545012430066	-30.1944	2.80784060314743e-200	5.19699400933178e-199	YTHDF2	YTH N6-methyladenosine RNA binding protein 2	3765.5	4016.41	4012.83	3967.73	4001.89	3886.74	2348.95	2339.77	2241.94	2385.55	2396.47	2318.71
ENSG00000253719	2287.04	-0.875192497967108	0.0290008938954556	-30.1781	4.58829297567684e-200	8.48683665953769e-199	ATXN7L3B	ataxin 7 like 3B	2821.65	3138.11	2948.48	2952.73	3023.46	2875.49	1602.59	1594.6	1598.49	1629.31	1654.64	1604.98
ENSG00000182179	785.544	-1.3617	0.0451250551925464	-30.1761	4.87710212379916e-200	9.01512339460816e-199	UBA7	ubiquitin like modifier activating enzyme 7	1146.02	1140.66	1129.79	1100.98	1083.49	1185.96	472.631	429.316	438.8	405.718	417.631	475.516
ENSG00000140564	6431.71	-0.714907926729023	0.0236926902951481	-30.1742	5.1656659954232e-200	9.54226466218772e-199	FURIN	furin, paired basic amino acid cleaving enzyme	8055.12	8290.05	7738.61	7945.94	8109.79	7818.71	4651.48	4900.34	4852.61	4939.46	5078.84	4799.54
ENSG00000032444	3697.09	-0.790809334425878	0.0262305257704226	-30.1484	1.1244648710534e-199	2.07580486248359e-198	PNPLA6	patatin like phospholipase domain containing 6	4476.41	4817.84	4794.73	4531.85	4867.75	4623.6	2661.51	2719	2772.92	2702.95	2759.91	2636.62
ENSG00000135966	2355.14	-0.858115737453605	0.0284809094860954	-30.1295	1.99066404897671e-199	3.67243644480396e-198	TGFBRAP1	transforming growth factor beta receptor associated protein 1	2890.88	3013.07	3201.08	2989.43	3097.57	3021.42	1636.68	1690.69	1694.36	1651.39	1730.32	1644.83
ENSG00000101670	3410.61	-1.38341	0.0459289940442842	-30.1206	2.6020805506499e-199	4.79725628791825e-198	LIPG	lipase G, endothelial type	5202.7	5268.78	4289.53	5028.86	5079.76	4715.07	1828.96	1947.26	1751.51	2055.27	1862.05	1897.54
ENSG00000092531	2903.52	-0.854357631464836	0.0283900722825773	-30.0935	5.88736647094912e-199	1.08399068223112e-197	SNAP23	synaptosome associated protein 23	3745.72	3885.23	3811.9	3794.71	3644.48	3553.77	2186.04	2029.03	2002.26	2049.75	2047.98	2091.37
ENSG00000198692	211.349	-3.30855	0.110006198405592	-30.076	9.96981910406495e-199	1.83326308365614e-197	EIF1AY	eukaryotic translation initiation factor 1A Y-linked	364.793	404.818	392.672	420.47	365.855	354.555	41.6748	45.9982	37.7958	34.0398	34.569	38.947
ENSG00000110315	1230.5	-1.2987	0.0431887	-30.0703	1.18558388761575e-198	2.17722633276875e-197	RNF141	ring finger protein 141	1604.21	1854.99	1758.98	1805.61	1797.38	1675.14	743.517	736.993	700.605	749.796	685.774	653.042
ENSG00000035862	19924.7	-0.523174248132119	0.0174098259356866	-30.0505	2.14969311814902e-198	3.94516271533221e-197	TIMP2	TIMP metallopeptidase inhibitor 2	23120.4	24011.3	23978.2	22923.5	23763.7	23191	16263.6	16502.1	16620.9	16460.6	16369.8	15891.3
ENSG00000120889	5821.82	-0.567727267169352	0.0189018342384598	-30.0356	3.37027025737023e-198	6.17714878316057e-197	TNFRSF10B	TNF receptor superfamily member 10b	6875.04	7028.46	6824.68	6978.12	6933.42	7074.65	4600.33	4686.7	4724.48	4647.82	4846.2	4641.94
ENSG00000115604	237.931	-5.38444	0.179295792860596	-30.031	3.86067827136884e-198	7.07138790068981e-197	IL18R1	interleukin 18 receptor 1	458.189	493.98	437.45	466.606	466.231	465.546	16.1016	13.2884	7.37479	7.35996	13.0802	9.9632
ENSG00000169398	6187.65	-0.530043185700279	0.0176628034694984	-30.009	7.48734221205626e-198	1.37052395854321e-196	PTK2	protein tyrosine kinase 2	7260.71	7317.47	7211.61	7324.14	7460.63	7292.53	5162.95	5007.67	5022.23	5151.06	5028.39	5012.39
ENSG00000153933	790.776	-1.55722	0.0519237609750503	-29.9906	1.30289003117953e-197	2.38333336073458e-196	DGKE	diacylglycerol kinase epsilon	1171.29	1163.21	1242.31	1136.63	1072.24	1297.98	430.956	392.518	401.926	366.158	409.222	404.868
ENSG00000107819	2624.72	-0.851134343407256	0.0283861017109199	-29.9842	1.57741401035654e-197	2.88363965875101e-196	SFXN3	sideroflexin 3	3380.93	3286.71	3283.74	3356.42	3395.89	3555.83	1819.49	1977.92	1891.63	1838.15	1897.56	1812.4
ENSG00000187653	982.938	-1.53107	0.0511468025003202	-29.9349	6.91872872663359e-197	1.26397954682485e-195	TMSB4XP8	TMSB4X pseudogene 8	1327.32	1639.77	1519.02	1460.63	1444.66	1370.95	504.834	518.246	526.376	520.717	501.718	461.024
ENSG00000121413	256.348	-2.72984	0.0913551700833732	-29.8816	3.41158671269051e-196	6.21248177287034e-195	ZSCAN18	zinc finger and SCAN domain containing 18	410.942	447.862	458.117	449.829	479.364	427.521	55.8822	58.2643	86.6538	68.9997	75.6781	57.0619
ENSG00000198856	2233.74	-0.953310263263765	0.0319118031164639	-29.8733	4.37691730790476e-196	7.96519832101532e-195	OSTC	oligosaccharyltransferase complex non-catalytic subunit	2911.75	3165.78	2849.74	3024.03	2952.17	2770.67	1516.4	1546.56	1528.43	1497.75	1544.39	1497.2
ENSG00000101421	2805.34	-0.856760436855091	0.0286809837410748	-29.8721	4.53795270670183e-196	8.25292573220761e-195	CHMP4B	charged multivesicular body protein 4B	3464.44	3782.74	3798.12	3499.02	3553.48	3590.77	1976.71	2028.01	2042.82	1934.75	2009.67	1983.58
ENSG00000069667	501.541	-7.59078	0.254332258253967	-29.8459	9.91779332151946e-196	1.8025317597699e-194	RORA	RAR related orphan receptor A	1002.08	955.165	1036.79	1008.71	950.285	1033.86	8.5244	10.2218	5.53109	2.75999	0.934297270724094	3.62298
ENSG00000183878	296.758	-2.26444	0.0758902351029744	-29.8383	1.24348297822591e-195	2.25563331230439e-194	UTY	ubiquitously transcribed tetratricopeptide repeat containing, Y-linked	510.93	470.409	491.414	454.024	498.126	522.069	109.87	111.418	93.1068	93.8395	98.1012	107.784
ENSG00000161013	6112.41	-0.697997773575423	0.0234169136083569	-29.8074	3.1307903487318e-195	5.67548869070101e-194	MGAT4B	alpha-1,3-mannosyl-glycoprotein 4-beta-N-acetylglucosaminyltransferase B	7196.98	7674.12	7750.1	7336.73	7771.14	7645.03	4592.76	4745.99	4786.24	4650.58	4641.59	4557.71
ENSG00000163297	2419.76	-0.779406499132789	0.0261595440900135	-29.7943	4.62438278933565e-195	8.37768164836648e-194	ANTXR2	ANTXR cell adhesion molecule 2	3060.09	3156.55	3008.19	3032.42	3019.71	3072.81	1767.39	1703.98	1786.54	1869.43	1791.05	1768.92
ENSG00000106261	3434.69	-0.728772	0.0244618235352615	-29.7922	4.9278696426882e-195	8.92175448668835e-194	ZKSCAN1	zinc finger with KRAB and SCAN domains 1	4187.43	4278.77	4428.46	4217.28	4285.19	4308.1	2591.42	2636.21	2486.23	2690.99	2505.79	2600.39
ENSG00000112977	4068.22	-0.767294736285923	0.0257609839612835	-29.7851	6.08379219588927e-195	1.10074466116767e-193	DAP	death associated protein	4844.5	5265.71	5086.36	5085.48	5305.84	5159.03	3019.53	3048.14	3089.12	2932.95	3069.17	2912.88
ENSG00000138185	875.749	-8.85936	0.297496535113795	-29.7797	7.15849684707893e-195	1.29391950153353e-193	ENTPD1	ectonucleoside triphosphate diphosphohydrolase 1	1798.7	1776.07	1872.65	1639.94	1605.07	1794.36	3.78862	0	5.53109	5.51997	3.73719	3.62298
ENSG00000077232	5294.78	-0.690183854932679	0.0231763334059801	-29.7797	7.1606457213534e-195	1.29391950153353e-193	DNAJC10	DnaJ heat shock protein family (Hsp40) member C10	6541.01	6729.2	6577.82	6476.91	6504.71	6393.29	4126.76	4185.83	4059.82	4069.14	4065.13	3807.75
ENSG00000131446	4409.87	-0.830567428681214	0.027939721828816	-29.7271	3.42716683798682e-194	6.18096007652018e-193	MGAT1	mannosyl (alpha-1,3-)-glycoprotein beta-1,2-N-acetylglucosaminyltransferase	5469.7	5579.31	5922.22	5425.21	5833.98	5641.02	3100.04	3195.34	3325.11	3064.51	3262.57	3099.46
ENSG00000152137	190.362	-4.26579	0.143635412558488	-29.6987	7.97585811157541e-194	1.43754133188746e-192	HSPB8	heat shock protein family B (small) member 8	348.312	364.848	350.19	372.236	362.103	373.053	19.8903	26.5767	16.5933	17.4799	14.9488	18.1149
ENSG00000163754	1590.3	-0.964770383424575	0.0324984104470148	-29.6867	1.14040710361334e-193	2.05411730631031e-192	GYG1	glycogenin 1	2072.29	2120.43	2114.92	2196.72	2104.14	2011.2	1048.5	1048.76	1143.09	1039.59	1104.34	1079.65
ENSG00000163931	12700	-0.801921085356207	0.0270285199109074	-29.6694	1.90409568262117e-193	3.42749381848073e-192	TKT	transketolase	15115.9	16380.3	16380.8	16258.9	16880.9	15827.5	8897.58	9625.88	9554.97	9103.36	9324.29	9049.3
ENSG00000240583	511.281	-7.57648	0.255399	-29.6652	2.157266701103e-193	3.88073969606844e-192	AQP1	aquaporin 1 (Colton blood group)	825.18	1001.28	1091.9	1048.55	1102.26	1033.86	5.68293	9.19963	1.8437	8.27996	2.80289	4.52873
ENSG00000114125	1320.59	-1.17158	0.0395027299064529	-29.6583	2.6503937654763e-193	4.76479272034512e-192	RNF7	ring finger protein 7	1852.54	1944.15	1771.61	1831.82	1848.04	1724.47	752.042	885.209	813.993	821.556	778.27	823.322
ENSG00000266714	330.588	-2.93814	0.0991125341747545	-29.6445	3.99814555655013e-193	7.17858121615232e-192	MYO15B	myosin XVB	665.858	486.806	620.008	528.471	557.225	651.559	84.2969	68.4862	65.4513	73.5996	73.8095	91.4803
ENSG00000177156	3874.7	-0.729427668439907	0.0246108612137517	-29.6384	4.7788439941405e-193	8.57484617128113e-192	TALDO1	transaldolase 1	4731.33	5070.98	4678.76	4802.37	4954.99	4760.28	2879.35	2959.22	3002.46	2879.59	2912.2	2864.87
ENSG00000170776	6772.16	-0.703626853823563	0.0237497339069178	-29.6267	6.76578601599581e-193	1.21246498413799e-191	AKAP13	A-kinase anchoring protein 13	8300.15	8215.24	8873	8082.25	8261.76	8621.34	5277.55	5083.31	5159.59	5193.37	5056.42	5141.92
ENSG00000130307	262.942	-2.53736	0.085731207065651	-29.5967	1.6484733422842e-192	2.9485288734549e-191	USHBP1	USH1 protein network component harmonin binding protein 1	459.288	417.116	479.932	439.344	420.264	476.851	68.1952	71.5527	74.6698	84.6396	72.8752	90.5745
ENSG00000136160	205.098	-4.47098	0.151136068236686	-29.5825	2.51220520109034e-192	4.49058670979934e-191	EDNRB	endothelin receptor type B	340.62	418.141	396.116	402.644	421.202	376.137	17.996	16.3549	23.9681	21.1599	18.6859	8.15171
ENSG00000124172	3824.47	-0.739212478146751	0.0249931746394804	-29.5766	2.99085844428404e-192	5.34279522724479e-191	ATP5F1E	ATP synthase F1 subunit epsilon	4717.04	4965.42	4821.13	4678.64	4879.01	4639.02	2789.37	2829.4	3013.52	2855.67	2880.44	2825.02
ENSG00000008086	252.602	-2.42698	0.0821631353571232	-29.5385	9.22067308740541e-192	1.64195548743443e-190	CDKL5	cyclin dependent kinase like 5	430.72	418.141	442.043	433.052	399.626	432.66	80.5082	78.708	74.6698	90.1596	78.481	72.4596
ENSG00000095713	199.587	-3.42533	0.116028859497913	-29.5213	1.53313192379786e-191	2.72665336277211e-190	CRTAC1	cartilage acidic protein 1	357.102	360.749	359.375	395.305	384.617	334.001	27.4675	31.6876	37.7958	31.2798	45.7806	29.8896
ENSG00000171310	831.041	-1.1889	0.0403071832697375	-29.4959	3.24507462954411e-191	5.7604161670163e-190	CHST11	carbohydrate sulfotransferase 11	1151.52	1199.08	1140.13	1129.29	1166.05	1143.82	505.781	534.601	507.017	522.557	499.849	472.799
ENSG00000138080	202.448	-4.63457	0.157219707569784	-29.4783	5.46083433509075e-191	9.67539026221704e-190	EMILIN1	elastin microfibril interfacer 1	375.781	406.868	420.227	369.091	408.069	355.583	11.3659	15.3327	20.2807	13.7999	12.1459	20.8321
ENSG00000214455	309.682	-2.12188	0.0720965800068946	-29.431	2.20159630908158e-190	3.89095914462074e-189	RCN1P2	reticulocalbin 1 pseudogene 2	475.77	538.049	500.599	493.869	521.578	492.266	113.659	105.285	129.981	119.599	118.656	106.878
ENSG00000158186	196.95	-4.67	0.158729439368573	-29.4211	2.94669798904194e-190	5.19802688442449e-189	MRAS	muscle RAS oncogene homolog	354.904	386.37	385.783	381.673	393.998	370.998	15.1545	18.3993	18.437	9.19996	13.0802	15.3977
ENSG00000152953	228.546	-3.07169	0.104415091817273	-29.418	3.22816147890637e-190	5.69097210312018e-189	STK32B	serine/threonine kinase 32B	426.325	392.52	359.375	438.295	426.831	406.967	43.5692	56.22	50.7017	63.4797	42.0434	36.2298
ENSG00000179832	1966.14	-1.05189	0.0358719797164097	-29.3234	5.21232243496918e-189	9.15452692332374e-188	MROH1	maestro heat like repeat family member 1	2730.46	2526.27	2745.26	2543.79	2640.72	2731.61	1155.53	1303.28	1261.09	1337.67	1286.53	1331.45
ENSG00000133112	40611.9	-0.774170746822834	0.0264115613520256	-29.3118	7.33347908452256e-189	1.2871945324633e-187	TPT1	tumor protein, translationally-controlled 1	49504.2	53936.1	52457.2	51843.6	51707.5	48075.6	29459.4	30410.9	31013.8	30346.1	29680.8	28907.8
ENSG00000129353	5160	-0.636810530357947	0.0217298384114279	-29.3058	8.74581164491101e-189	1.53413618206843e-187	SLC44A2	solute carrier family 44 member 2	6181.71	6400.22	6203.52	6186.46	6350.87	6358.35	3866.29	4087.7	4017.42	4140.9	4155.75	3970.79
ENSG00000055813	250.645	-2.61292	0.0891842776657005	-29.298	1.09920823216801e-188	1.92576636771809e-187	CCDC85A	coiled-coil domain containing 85A	424.127	471.433	427.116	426.761	426.831	410.05	66.3009	53.1534	65.4513	68.0797	87.8239	80.6113
ENSG00000101850	209.939	-3.08124	0.105214487415744	-29.2853	1.59486054512982e-188	2.78719925025818e-187	GPR143	G protein-coupled receptor 143	340.62	367.923	413.338	400.547	362.103	368.943	40.7277	40.8873	46.0925	40.4798	52.3206	45.2873
ENSG00000153246	1266.97	-1.06311	0.0363201321933086	-29.2705	2.4639123294561e-188	4.30329768618575e-187	PLA2R1	phospholipase A2 receptor 1	1683.32	1652.07	1725.69	1730.11	1642.6	1849.85	826.867	807.523	849.023	806.836	811.904	817.888
ENSG00000146950	1433.94	-1.12235	0.0383744871572076	-29.2472	4.87288506440346e-188	8.505371955447e-187	SHROOM2	shroom family member 2	1918.46	1871.39	2086.21	1841.26	2025.34	2048.2	870.436	917.919	938.442	875.836	933.363	880.384
ENSG00000115363	563.746	-1.42027	0.0485770093986015	-29.2375	6.47478248336923e-188	1.12944086277039e-186	EVA1A	eva-1 homolog A, regulator of programmed cell death	835.069	812.71	819.788	811.58	804.881	840.655	296.46	314.832	329.1	286.119	314.858	298.896
ENSG00000126950	188.468	-4.39796	0.150510362427569	-29.2203	1.06998178347927e-187	1.86413575367721e-186	TMEM35A	transmembrane protein 35A	357.102	369.973	349.041	342.877	384.617	355.583	17.0488	14.3105	19.3588	15.6399	24.2917	11.7747
ENSG00000070540	669.137	-1.4136	0.048409489535699	-29.2008	1.89200788509193e-187	3.29424399461744e-186	WIPI1	WD repeat domain, phosphoinositide interacting 1	944.947	965.414	971.345	1020.24	959.666	976.311	382.651	356.741	388.098	381.798	369.047	313.388
ENSG00000132622	432.328	-1.71248	0.0586855920369307	-29.1807	3.41340367298757e-187	5.9285542906868e-186	HSPA12B	heat shock protein family A (Hsp70) member 12B	630.697	638.485	670.527	666.88	672.61	696.777	186.59	182.97	215.713	202.399	220.494	203.793
ENSG00000159388	1421.46	-1.18698	0.0407109181824784	-29.1562	6.96545137912073e-187	1.20904623722928e-185	BTG2	BTG anti-proliferation factor 2	1831.66	1989.24	2202.18	1939.82	1993.44	1896.1	856.229	881.12	857.32	861.116	900.663	848.683
ENSG00000118407	227.39	-5.25535	0.180310154401292	-29.1462	9.33514490838493e-187	1.61937476813823e-185	FILIP1	filamin A interacting protein 1	439.51	446.837	514.377	390.062	438.088	430.604	8.5244	8.17745	13.8277	14.7199	13.0802	10.8689
ENSG00000010810	2829.56	-0.760967279556408	0.0261087233012831	-29.1461	9.36290403314296e-187	1.62319127792292e-185	FYN	FYN proto-oncogene, Src family tyrosine kinase	3474.33	3610.57	3674.12	3425.62	3559.11	3611.32	2049.64	2090.36	2206.91	2079.19	2069.47	2104.05
ENSG00000143162	370.078	-2.18256	0.074913222188925	-29.1345	1.31167225630848e-186	2.26978080006629e-185	CREG1	cellular repressor of E1A stimulated genes 1	537.301	651.808	684.305	577.753	626.644	561.122	137.338	140.039	133.668	132.479	129.867	128.616
ENSG00000243449	474.551	-1.81888	0.0625076785551534	-29.0985	3.74808698655695e-186	6.47791686474886e-185	C4orf48	chromosome 4 open reading frame 48	727.389	838.332	753.195	715.113	719.515	683.417	195.114	212.614	219.4	201.479	227.969	201.075
ENSG00000123179	848.87	-1.33995	0.0460686551873683	-29.0858	5.42117199465734e-186	9.36381233807572e-185	EBPL	EBP like	1195.47	1251.35	1296.28	1190.11	1221.39	1146.91	466.948	513.135	454.472	529.917	452.2	468.27
ENSG00000086200	2028.24	-0.892262533549463	0.0306855757449677	-29.0776	6.8951811189598e-186	1.19025266725265e-184	IPO11	importin 11	2571.13	2727.14	2695.89	2644.45	2626.65	2554.85	1469.04	1313.5	1450.07	1469.23	1422.93	1393.94
ENSG00000116604	2170.69	-0.907186804583366	0.031220747913715	-29.0572	1.24885969502029e-185	2.14921281702851e-184	MEF2D	myocyte enhancer factor 2D	2737.05	2769.16	2887.63	2835.29	2777.68	2982.37	1470.93	1517.94	1472.19	1502.35	1624.74	1470.93
ENSG00000170088	784.01	-1.32134	0.0455077849301305	-29.0354	2.35136466971555e-185	4.04408899784086e-184	TMEM192	transmembrane protein 192	1065.81	1165.26	1137.83	1189.06	1067.55	1094.5	419.59	443.627	457.237	459.078	478.36	430.229
ENSG00000100441	2168.55	-0.813318912729621	0.0280213742856546	-29.0249	3.18779002610991e-185	5.47930567353734e-184	KHNYN	KH and NYN domain containing	2733.75	2759.94	2713.11	2692.68	2858.36	2825.13	1541.97	1577.23	1596.64	1517.99	1553.74	1652.08
ENSG00000133935	1004.42	-1.24631	0.0429875735079022	-28.9924	8.21386060095849e-185	1.41097206874113e-183	ERG28	ergosterol biosynthesis 28 homolog	1369.07	1392.78	1482.28	1462.73	1471.86	1301.06	613.757	580.599	588.14	589.717	562.447	638.55
ENSG00000112320	200.668	-4.74649	0.163911549210977	-28.9576	2.24983550435137e-184	3.85770152263751e-183	SOBP	sine oculis binding protein homolog	363.695	389.445	407.598	348.12	386.493	426.494	20.8374	9.19963	8.29664	16.5599	15.8831	15.3977
ENSG00000163644	189.868	-4.1031	0.141764721725124	-28.943	3.43351490702423e-184	5.88015502515832e-183	PPM1K	protein phosphatase, Mg2+/Mn2+ dependent 1K	339.522	335.128	407.598	353.362	335.836	381.275	17.0488	27.5989	21.2025	22.0799	20.5545	17.2092
ENSG00000178950	2449.52	-0.789064033588863	0.0272696	-28.9357	4.2472553192567e-184	7.26933091648617e-183	GAK	cyclin G associated kinase	3024.93	3168.85	3072.48	3072.26	3127.59	3151.94	1697.3	1825.62	1823.42	1840.91	1733.12	1855.87
ENSG00000182957	272.132	-2.51505	0.0869513683649376	-28.9248	5.81638349099959e-184	9.94287654504472e-183	SPATA13	spermatogenesis associated 13	463.683	473.483	404.153	471.849	515.011	451.158	84.2969	68.4862	82.9664	88.3196	90.6268	71.5539
ENSG00000137207	2424.7	-0.792742522677427	0.0274153780089844	-28.916	7.51821516700985e-184	1.28443010510813e-182	YIPF3	Yip1 domain family member 3	2999.66	3202.67	3027.7	3060.73	3165.12	2988.54	1729.51	1800.06	1804.98	1763.63	1828.42	1725.44
ENSG00000088298	868.678	-1.18189	0.0408804960117294	-28.9109	8.7143517850848e-184	1.48787923967144e-182	EDEM2	ER degradation enhancing alpha-mannosidase like protein 2	1132.84	1269.8	1202.13	1204.79	1242.97	1181.85	550.297	512.113	536.516	530.837	542.827	517.18
ENSG00000087076	298.41	-6.38467	0.221080151776126	-28.8794	2.16443890818089e-183	3.68660836149311e-182	HSD17B14	hydroxysteroid 17-beta dehydrogenase 14	564.77	585.192	644.119	559.927	576.925	607.368	4.73578	11.244	4.60925	5.51997	6.54008	9.9632
ENSG00000137877	438.052	-2.44859	0.084807604548735	-28.8723	2.65860097413451e-183	4.52556176690083e-182	SPTBN5	spectrin beta, non-erythrocytic 5	814.192	625.162	745.157	743.424	680.115	836.544	139.232	103.24	135.512	158.239	133.605	142.202
ENSG00000164220	282.742	-6.24292	0.216446515731604	-28.8428	6.24350267300193e-183	1.06086857654763e-181	F2RL2	coagulation factor II thrombin receptor like 2	546.091	551.372	560.303	551.539	532.835	606.34	10.4187	9.19963	4.60925	6.43997	5.60578	8.15171
ENSG00000116954	878.554	-1.14183	0.0395902651859191	-28.8413	6.52062047433117e-183	1.10728777440314e-181	RRAGC	Ras related GTP binding C	1259.2	1234.95	1195.24	1162.85	1211.07	1193.15	548.403	517.224	562.328	574.997	532.549	550.693
ENSG00000254726	701.542	-1.36134	0.0472419543849824	-28.8163	1.34158196713943e-182	2.27544248325472e-181	MEX3A	mex-3 RNA binding family member A	987.799	986.936	1018.42	1015	997.189	1055.44	432.85	355.719	389.942	386.398	424.171	368.638
ENSG00000105778	1507.5	-0.922002	0.0320064876901772	-28.8067	1.76708468179625e-182	2.99533073332258e-181	AVL9	AVL9 cell migration associated	1951.42	1893.93	1997.8	2010.08	1988.75	1999.9	1070.29	999.693	989.144	1059.83	1088.46	1040.7
ENSG00000171345	208.464	-2.97085	0.103370861241847	-28.7397	1.21742715969287e-181	2.05867151797135e-180	KRT19	keratin 19	354.904	406.868	359.375	372.236	384.617	340.167	44.5163	51.1091	35.0303	47.8398	54.1892	50.7217
ENSG00000067064	1737.37	-1.01142	0.0351928774148217	-28.7394	1.22962359583968e-181	2.07804913328086e-180	IDI1	isopentenyl-diphosphate delta isomerase 1	2330.5	2429.93	2281.4	2443.13	2310.52	2139.66	1153.64	1159.15	1120.05	1206.11	1156.66	1117.69
ENSG00000110852	453.981	-1.79155	0.0623805474022336	-28.7197	2.16277587938249e-181	3.65068797987503e-180	CLEC2B	C-type lectin domain family 2 member B	655.969	779.915	744.009	671.074	705.444	671.085	216.899	189.104	193.588	198.719	203.677	218.285
ENSG00000163590	190.888	-3.25399	0.113315	-28.7163	2.38652520620906e-181	4.02595805133616e-180	PPM1L	protein phosphatase, Mg2+/Mn2+ dependent 1L	306.558	361.774	368.56	342.877	350.846	342.223	32.2033	43.9538	39.6395	34.9598	30.8318	36.2298
ENSG00000153814	362.271	-1.95292	0.068012888666195	-28.714	2.55192089651806e-181	4.3023982148294e-180	JAZF1	JAZF zinc finger 1	566.968	583.143	620.008	564.122	564.73	557.011	167.647	136.972	129.059	160.079	132.67	164.846
ENSG00000087460	23455.1	-0.652041520770415	0.0227240104612142	-28.6939	4.54012888741675e-181	7.64526243771749e-180	GNAS	GNAS complex locus	28025.4	29983.2	29343.6	27818.1	28907.2	27922.5	17878.5	18680.4	18399.2	18278.5	18647.6	17576.9
ENSG00000173457	3989.04	-0.729329842562349	0.0254528255619738	-28.6542	1.4219071015791e-180	2.38868529716409e-179	PPP1R14B	protein phosphatase 1 regulatory inhibitor subunit 14B	4781.87	5182.69	4912.99	4838.02	5196.08	4943.21	2937.13	3011.35	3062.38	3033.23	2956.12	3013.41
ENSG00000128606	197.928	-3.5094	0.122639	-28.6157	4.28773909277698e-180	7.1987538586236e-179	LRRC17	leucine rich repeat containing 17	347.213	408.917	332.967	332.391	364.917	396.69	29.3618	35.7763	32.2647	22.0799	32.7004	39.8528
ENSG00000165102	2813.26	-0.807978450943353	0.0282372547447042	-28.6139	4.51003219842788e-180	7.56745819294545e-179	HGSNAT	heparan-alpha-glucosaminide N-acetyltransferase	3443.56	3607.49	3638.53	3511.6	3591.95	3695.59	1997.55	1937.03	2011.47	2135.31	2133	2056.04
ENSG00000128645	246.17	-2.84343	0.0993922726927638	-28.6081	5.32543031953179e-180	8.93031262803578e-179	HOXD1	homeobox D1	386.769	468.359	466.154	446.684	437.15	387.441	46.4106	68.4862	75.5916	57.9597	53.2549	59.7792
ENSG00000070831	9403.69	-0.620879163696008	0.0217495130340665	-28.5468	3.07732312261722e-179	5.14511634065581e-178	CDC42	cell division cycle 42	11046	11918	11269.2	11601.2	11484.1	11059	7258.05	7370.95	7339.76	7628.6	7491.2	7378.2
ENSG00000065485	1122.44	-1.0717	0.0375551222026914	-28.5366	4.11538457516808e-179	6.87661978597587e-178	PDIA5	protein disulfide isomerase family A member 5	1440.49	1526.01	1537.39	1589.61	1540.34	1493.24	685.741	715.527	691.387	743.356	767.058	739.088
ENSG00000057657	228.796	-5.62412	0.197139785201915	-28.5286	5.18133772428204e-179	8.64752688631061e-178	PRDM1	PR/SET domain 1	427.424	433.514	482.228	444.587	453.097	450.131	14.2073	8.17745	7.37479	11.9599	5.60578	7.24596
ENSG00000011405	6797.5	-0.716458	0.0251384453869589	-28.5005	1.15472941471329e-178	1.9249359829304e-177	PIK3C2A	phosphatidylinositol-4-phosphate 3-kinase catalytic subunit type 2 alpha	8589.13	8499.13	8482.62	8695.65	8134.18	8310.97	5416.78	5020.96	5260.07	5179.57	5086.31	4894.65
ENSG00000110900	173.958	-3.61215	0.126753755771634	-28.4974	1.26287811953636e-178	2.10273309578325e-177	TSPAN11	tetraspanin 11	303.262	327.954	308.856	326.1	322.703	341.195	27.4675	20.4436	26.7336	30.3599	26.1603	26.2666
ENSG00000164111	11992.2	-0.705390276762817	0.0247937554121193	-28.4503	4.82885125659968e-178	8.0259721740736e-177	ANXA5	annexin A5	14744.5	15541.9	14532.3	15374.9	14919.4	14087.6	9141.95	8983.95	9258.13	9314.03	9247.67	8760.37
ENSG00000133104	2726	-0.787085849775142	0.0276754655424562	-28.4398	6.50807120175021e-178	1.08042414078997e-176	SPART	spartin	3428.18	3597.24	3413.49	3469.66	3515.96	3284.51	2022.18	1975.88	2092.6	1982.59	2005	1924.71
ENSG00000140575	21218	-0.443284932413626	0.0155891721432605	-28.4354	7.37745743945286e-178	1.22403265309439e-176	IQGAP1	IQ motif containing GTPase activating protein 1	24617	24634.4	24818.7	24393.5	24298.4	23955.6	18046.2	17824.8	17977.9	18382.4	18180.5	17486.3
ENSG00000139436	2909.78	-0.784924787995031	0.0276093074743156	-28.4297	8.6823551068857e-178	1.43968769475295e-176	GIT2	GIT ArfGAP 2	3644.64	3627.99	3894.57	3502.17	3720.46	3705.87	2105.53	2143.51	2180.17	2208.91	2101.23	2082.31
ENSG00000171408	842.896	-8.99797	0.316503522414653	-28.4293	8.79059706442375e-178	1.45677919252817e-176	PDE7B	phosphodiesterase 7B	1703.1	1662.32	1649.91	1750.04	1720.46	1609.37	0.947155641084811	2.04436	3.6874	3.67998	4.67149	4.52873
ENSG00000184232	1160.28	-1.02449	0.0360428629378353	-28.4243	1.01250387615879e-177	1.67595254051909e-176	OAF	out at first homolog	1495.43	1578.28	1600.54	1528.79	1614.45	1516.88	712.261	768.68	795.556	764.516	773.598	774.412
ENSG00000113273	1457.92	-0.998940153186043	0.0351604356754926	-28.4109	1.48247495384757e-177	2.45099627413544e-176	ARSB	arylsulfatase B	1866.82	2035.36	1986.32	1918.85	1923.08	1931.04	964.204	939.385	1001.13	1045.11	971.669	912.085
ENSG00000198382	1603.82	-0.915327323078718	0.0322188442140044	-28.4097	1.53512017765116e-177	2.53654763703451e-176	UVRAG	UV radiation resistance associated	2192.06	2100.95	1982.88	2188.33	2045.04	2068.75	1113.86	1081.47	1119.12	1131.59	1124.89	1096.86
ENSG00000170011	594.491	-1.37015	0.0482442934976527	-28.4003	2.00558131666941e-177	3.31197022469796e-176	MYRIP	myosin VIIA and Rab interacting protein	884.514	871.127	817.492	840.94	899.628	829.35	330.557	327.098	331.866	325.678	354.099	321.54
ENSG00000076554	201.025	-5.11351	0.180058685345876	-28.3991	2.071703242363e-177	3.41915940860484e-176	TPD52	tumor protein D52	373.584	416.091	381.19	415.227	366.793	391.552	9.47156	12.2662	11.0622	11.9599	14.9488	8.15171
ENSG00000101160	3899.79	-0.710128232806377	0.0250212204339156	-28.381	3.46642562170989e-177	5.71433168715673e-176	CTSZ	cathepsin Z	4770.88	4986.95	4769.47	4710.1	5072.25	4731.51	2950.39	2907.08	3030.12	2987.23	3008.44	2873.02
ENSG00000144746	3283.39	-0.678946574897031	0.0239352077418467	-28.366	5.31111458190606e-177	8.74503556947138e-176	ARL6IP5	ADP ribosylation factor like GTPase 6 interacting protein 5	3962.18	4148.61	4106.98	4067.34	4049.73	3917.57	2587.63	2492.08	2534.16	2576.91	2531.01	2426.49
ENSG00000178922	811.345	-1.53776	0.0542256624854344	-28.3585	6.58122491648147e-177	1.0823695984288e-175	HYI	hydroxypyruvate isomerase (putative)	1205.36	1227.78	1081.57	1258.26	1323.64	1143.82	376.968	428.294	441.566	448.038	390.536	410.303
ENSG00000107485	491.52	-7.80141	0.275462641950008	-28.3211	1.89853276998774e-176	3.11330658831788e-175	GATA3	GATA binding protein 3	971.317	1022.81	934.604	965.717	965.294	1012.28	1.89431	4.08873	5.53109	4.59998	4.67149	5.43447
ENSG00000115525	285.571	-2.21773	0.0783879747093171	-28.2918	4.36355508413477e-176	7.14725475111418e-175	ST3GAL5	ST3 beta-galactoside alpha-2,3-sialyltransferase 5	442.806	440.688	479.932	460.315	472.797	524.125	108.923	93.0185	109.7	93.8395	106.51	94.1975
ENSG00000197872	1714.97	-0.936076415857553	0.0330894177641772	-28.2893	4.67978110514367e-176	7.66076362211934e-175	FAM49A	family with sequence similarity 49 member A	2065.7	2296.7	2345.7	2263.83	2274.87	2267.1	1197.2	1219.46	1160.61	1162.87	1144.51	1181.09
ENSG00000119280	1272.81	-1.14625	0.0405768160746815	-28.2488	1.47108866825401e-175	2.40257928559747e-174	C1orf198	chromosome 1 open reading frame 198	1695.41	1822.19	1789.99	1742.7	1793.63	1678.23	830.655	712.46	859.163	781.076	813.773	754.486
ENSG00000135926	3272.97	-0.745025508915036	0.0263847032727795	-28.237	2.05431691491926e-175	3.35316383987602e-174	TMBIM1	transmembrane BAX inhibitor motif containing 1	4001.74	4086.1	3893.42	4203.65	4181.07	4228.97	2430.4	2443.01	2453.96	2369.91	2550.63	2432.83
ENSG00000197119	1129.07	-1.04065	0.0368571289385586	-28.2348	2.18902694576127e-175	3.57097688507317e-174	SLC25A29	solute carrier family 25 member 29	1515.21	1486.04	1547.72	1462.73	1497.19	1607.32	732.151	781.969	727.339	720.357	708.197	762.637
ENSG00000170348	7748.03	-0.672448	0.023837280759077	-28.2099	4.41630183604926e-175	7.20018117156696e-174	TMED10	transmembrane p24 trafficking protein 10	9539.57	9901.13	9459.71	9620.48	9349	9260.56	6060.85	5921.5	5911.82	6139.13	6162.62	5650.04
ENSG00000108669	1164.19	-0.995597165458473	0.0353034010149291	-28.2012	5.65775305065433e-175	9.21886709508063e-174	CYTH1	cytohesin 1	1576.74	1537.28	1571.83	1466.93	1552.54	1598.07	767.196	810.59	769.744	803.156	741.832	774.412
ENSG00000165406	1480.15	-1.01249	0.0359334955019394	-28.1768	1.12585365443342e-174	1.83131498354436e-173	MARCH8	membrane associated ring-CH-type finger 8	1882.2	2044.59	2082.77	1922	1964.36	1980.37	913.058	985.383	985.457	949.435	1028.66	1023.49
ENSG00000170385	1334.55	-1.19369	0.0423812751941029	-28.1654	1.55102974118887e-174	2.52145198237446e-173	SLC30A1	solute carrier family 30 member 1	1734.97	1867.29	2013.88	1850.7	1848.98	1828.27	868.542	778.902	751.307	860.196	839.933	771.695
ENSG00000024422	11701.2	-0.733173308439557	0.0260312882810907	-28.1651	1.56646073766391e-174	2.54506984057683e-173	EHD2	EH domain containing 2	14421.4	15220.1	14647.1	14152.3	14914.7	14314.8	8545.24	8895.02	9384.42	8700.4	8794.54	8424.34
ENSG00000156931	1564.26	-0.867569843632236	0.0308044635057302	-28.1638	1.62536829171026e-174	2.63925730270855e-173	VPS8	VPS8 subunit of CORVET complex	1984.39	2104.03	2078.17	1973.38	2039.41	1945.43	1100.59	1134.62	1120.05	1106.75	1084.72	1099.57
ENSG00000157191	2542.39	-0.723806740153039	0.0257133728459182	-28.149	2.46216153791369e-174	3.99343334823067e-173	NECAP2	NECAP endocytosis associated 2	3107.34	3210.87	3167.78	3062.82	3269.24	3183.8	1847.9	1888.99	1948.79	1965.11	1934.93	1921.09
ENSG00000047346	1142.47	-1.33685	0.0475045222833412	-28.1415	3.0467035275232e-174	4.93583481249146e-173	FAM214A	family with sequence similarity 214 member A	1691.02	1568.03	1756.69	1492.09	1533.78	1781	629.859	659.307	625.014	663.317	676.431	633.116
ENSG00000150977	711.862	-1.41196	0.050186329689131	-28.1343	3.72662652071332e-174	6.03388138956851e-173	RILPL2	Rab interacting lysosomal protein like 2	1009.77	1116.07	1045.98	1017.1	1006.57	1012.28	363.708	422.161	375.193	428.718	394.273	350.523
ENSG00000090376	714.318	-1.43263	0.0509592929497268	-28.1132	6.75728091420921e-174	1.09220752116195e-172	IRAK3	interleukin 1 receptor associated kinase 3	1027.35	1115.04	1098.79	1044.36	948.409	1021.53	365.602	407.85	396.395	357.878	375.588	413.02
ENSG00000166532	1236.97	-1.11396	0.0396447067088225	-28.0986	1.02002134604134e-173	1.64775826496042e-172	RIMKLB	ribosomal modification protein rimK like family member B	1712.99	1621.32	1637.28	1687.12	1682	1812.85	791.822	760.503	743.01	828.916	734.358	831.474
ENSG00000129562	2002.78	-0.901687476637353	0.0321019663916804	-28.0882	1.36401114342444e-173	2.20218271030879e-172	DAD1	defender against cell death 1	2544.76	2696.39	2586.81	2708.41	2630.4	2484.97	1344.01	1475.01	1440.85	1326.63	1393.04	1402.09
ENSG00000100344	196.445	-4.77998	0.170214995878774	-28.082	1.6247256541765e-173	2.62160225904873e-172	PNPLA3	patatin like phospholipase domain containing 3	457.09	374.072	368.56	353.362	351.784	369.97	9.47156	13.2884	19.3588	13.7999	10.2773	16.3034
ENSG00000155660	7419.35	-0.679745603600654	0.0242155513071439	-28.0706	2.23784286078665e-173	3.60884167063586e-172	PDIA4	protein disulfide isomerase family A member 4	9139.61	9487.09	8796.07	9225.17	9288.03	8871.07	5810.8	5945.01	5544.92	5695.69	5728.18	5500.59
ENSG00000178607	614.544	-1.47276	0.0524959039354466	-28.0548	3.48687230850186e-173	5.61986526611543e-172	ERN1	endoplasmic reticulum to nucleus signaling 1	849.353	897.773	886.381	927.97	941.842	918.76	327.716	282.122	318.96	355.118	358.77	309.765
ENSG00000149289	1809.55	-1.06236	0.0378672386968545	-28.0547	3.49592114995683e-173	5.63122978835046e-172	ZC3H12C	zinc finger CCCH-type containing 12C	2515.1	2314.12	2609.77	2338.27	2353.67	2554.85	1220.88	1162.22	1151.39	1226.35	1095.93	1172.03
ENSG00000099998	1496.96	-0.869634960011552	0.0310243286400573	-28.0307	6.85928545224557e-173	1.10426269339435e-171	GGT5	gamma-glutamyltransferase 5	1949.23	1935.95	1864.62	1968.13	1983.12	1907.4	1032.4	1053.87	1120.97	1051.55	1048.28	1047.95
ENSG00000183935	253.926	-2.29673	0.0821116577775013	-27.9708	3.67963894209692e-172	5.91027590534303e-171	HTR7P1	5-hydroxytryptamine receptor 7 pseudogene 1	395.559	456.061	414.487	446.684	410.883	407.995	86.1912	86.8854	90.3412	95.6795	77.5467	78.7998
ENSG00000165169	781.889	-1.37764	0.0493383489160493	-27.9224	1.42837908761188e-171	2.28516334283152e-170	DYNLT3	dynein light chain Tctex-type 3	1076.8	1119.14	1222.79	1159.7	1163.23	1033.86	433.797	432.383	397.317	443.438	470.886	429.323
ENSG00000182541	1489.26	-0.925925126477637	0.0331656539384533	-27.9182	1.60472573714256e-171	2.56292429486185e-170	LIMK2	LIM domain kinase 2	1862.42	1936.98	1923.17	1979.67	2000.01	2004.01	1040.92	1043.65	1007.58	957.715	1040.81	1074.21
ENSG00000182568	244.126	-5.93662	0.212790087518099	-27.8989	2.74781636445058e-171	4.3835990660723e-170	SATB1	SATB homeobox 1	471.375	466.309	540.785	452.975	445.593	505.626	9.47156	5.11091	6.45294	9.19996	10.2773	6.34022
ENSG00000164251	906.074	-1.21954	0.0437446979731901	-27.8786	4.84869621543564e-171	7.72202811395002e-170	F2RL1	F2R like trypsin receptor 1	1221.84	1350.76	1265.27	1278.19	1268.3	1221.93	579.659	537.667	586.296	527.157	492.375	543.447
ENSG00000150510	332.769	-6.9109	0.247904057696751	-27.8773	5.02417133249397e-171	7.99697152409218e-170	FAM124A	family with sequence similarity 124 member A	676.846	637.46	662.49	643.812	681.991	657.725	2.84147	6.13309	4.60925	4.59998	7.47438	7.24596
ENSG00000214253	1342.14	-0.932206692367285	0.0334576245205916	-27.8623	7.6411869965844e-171	1.21556106234039e-169	FIS1	fission, mitochondrial 1	1758.04	1787.35	1675.17	1807.71	1757.98	1779.97	914.952	922.008	984.535	908.956	925.889	883.102
ENSG00000121989	329.017	-1.85758	0.0666778862836387	-27.859	8.39168343140517e-171	1.33419720387975e-169	ACVR2A	activin A receptor type 2A	508.733	532.925	518.969	504.354	522.516	506.654	141.126	140.039	162.245	132.479	151.356	126.804
ENSG00000134107	1630.86	-0.922935005325898	0.0331554102285026	-27.8366	1.56353762563556e-170	2.48447362621425e-169	BHLHE40	basic helix-loop-helix family member e40	2030.54	2121.45	2170.03	2111.79	2213.89	2164.33	1133.75	1085.56	1120.97	1088.35	1217.39	1112.26
ENSG00000115226	534.677	-1.51469	0.0544963956862103	-27.7944	5.07144533817241e-170	8.05402662747842e-169	FNDC4	fibronectin type III domain containing 4	833.97	789.139	803.714	731.89	783.305	810.852	249.102	291.322	308.819	262.199	273.749	278.064
ENSG00000120875	2909.01	-0.764446923596246	0.0275202686808848	-27.7776	8.09069376233156e-170	1.28416985622953e-168	DUSP4	dual specificity phosphatase 4	3505.09	3765.32	3570.79	3731.8	3813.34	3582.55	2217.29	2166	2215.2	2098.51	2123.66	2118.54
ENSG00000204272	604.124	-1.39762	0.0503203106285003	-27.7744	8.84674954837786e-170	1.4033822342106e-168	NBDY	negative regulator of P-body association	885.613	938.767	896.715	846.182	858.352	829.35	301.195	347.542	352.146	337.638	333.544	322.445
ENSG00000198075	540.292	-8.10101	0.292338065189605	-27.7111	5.13343931680541e-169	8.12957982592291e-168	SULT1C4	sulfotransferase family 1C member 4	1105.37	999.234	1161.94	1022.34	1029.08	1141.77	1.89431	7.15527	4.60925	3.67998	2.80289	3.62298
ENSG00000175215	6334.3	-0.547886068582853	0.0197799018850005	-27.6991	7.15273645866171e-169	1.1308384073652e-167	CTDSP2	CTD small phosphatase 2	7292.57	7651.57	7467.65	7477.23	7617.29	7628.58	5005.72	5096.6	5252.7	5152.9	5270.37	5098.44
ENSG00000166780	295.979	-1.98527	0.0716740032869366	-27.6986	7.25280288786239e-169	1.14601603478673e-167	BMERB1	bMERB domain containing 1	451.597	470.409	493.71	495.966	466.231	457.324	125.025	127.773	126.293	120.519	102.773	114.124
ENSG00000171791	210.305	-2.61986	0.0946532459443976	-27.6785	1.26592469687529e-168	1.99804878388677e-167	BCL2	BCL2 apoptosis regulator	334.028	368.948	362.819	340.78	393.06	370.998	61.5651	54.1756	55.3109	61.6397	55.1235	65.2137
ENSG00000136051	5177.12	-0.749328388326948	0.0270805369097716	-27.6704	1.58762960012944e-168	2.50440351416054e-167	WASHC4	WASH complex subunit 4	6527.82	6673.86	6560.6	6452.8	6215.78	6526.89	3897.55	3688.03	3796.17	4142.74	3752.14	3891.08
ENSG00000203880	1059.76	-1.19225	0.043089216197799	-27.6694	1.63102834997725e-168	2.57142383431257e-167	PCMTD2	protein-L-isoaspartate (D-aspartate) O-methyltransferase domain containing 2	1456.98	1444.02	1636.13	1390.38	1420.27	1499.41	681.952	650.107	618.561	628.357	661.482	629.493
ENSG00000132471	2339.87	-0.763040866874182	0.0276068937354312	-27.6395	3.73163211295992e-168	5.87330975054312e-167	WBP2	WW domain binding protein 2	2861.21	2947.48	2813	2965.31	3033.78	3041.98	1738.03	1763.26	1734.92	1742.47	1767.69	1669.29
ENSG00000155366	4283.48	-0.734757	0.0266109795249089	-27.611	8.20241238702725e-168	1.29027791728745e-166	RHOC	ras homolog family member C	5111.5	5564.96	5319.44	5246.96	5640.73	5220.69	3103.83	3234.18	3246.75	3260.46	3221.46	3230.79
ENSG00000205403	248.23	-6.1164	0.221534	-27.6093	8.60811659523635e-168	1.35334187787572e-166	CFI	complement factor I	485.659	480.657	525.858	474.995	501.878	467.601	4.73578	6.13309	11.0622	11.0399	2.80289	6.34022
ENSG00000177685	171.537	-3.22217	0.116708836813828	-27.6086	8.77712581633434e-168	1.37914381068366e-166	CRACR2B	calcium release activated channel regulator 2B	294.472	321.805	311.152	287.304	321.765	322.696	35.0448	30.6654	32.2647	35.8798	35.5033	29.8896
ENSG00000171843	268.222	-2.47246	0.0895923002151153	-27.5968	1.21604271266586e-167	1.9086318500745e-166	MLLT3	MLLT3 super elongation complex subunit	437.313	504.229	510.932	446.684	394.936	433.687	84.2969	79.7301	78.3572	89.2396	84.0868	75.1768
ENSG00000100368	1096.47	-9.68365	0.351141268323364	-27.5777	2.0630530445724e-167	3.23444951465246e-166	CSF2RB	colony stimulating factor 2 receptor beta common subunit	2145.91	2233.16	2127.54	2143.24	2273.93	2217.77	0.947155641084811	3.06654	1.8437	0.919995552659338	8.40868	0.905745
ENSG00000175048	624.361	-1.38706	0.050356527375956	-27.5448	5.10686177915344e-167	7.99762926069757e-166	ZDHHC14	zinc finger DHHC-type containing 14	880.119	969.513	888.678	877.639	924.018	877.652	365.602	372.074	342.006	318.318	359.704	317.011
ENSG00000144645	1300.16	-1.0241	0.0371870731058612	-27.5392	5.95338355832104e-167	9.31815264439265e-166	OSBPL10	oxysterol binding protein like 10	1620.69	1694.09	1802.62	1744.79	1796.44	1799.49	887.485	847.388	902.49	839.036	855.816	811.548
ENSG00000111339	337.063	-6.9712	0.253335	-27.5177	1.07768745306045e-166	1.68491023928568e-165	ART4	ADP-ribosyltransferase 4 (Dombrock blood group)	737.278	721.498	632.637	651.152	635.087	635.116	5.68293	5.11091	5.53109	6.43997	5.60578	3.62298
ENSG00000230479	361.551	-1.79138	0.0651219168931135	-27.5081	1.40269826416179e-166	2.19183267009183e-165	AP000695.1	NA	525.215	566.745	572.933	547.345	580.678	572.426	175.224	161.505	147.496	155.479	185.925	147.636
ENSG00000196205	4282.03	-0.797829361176232	0.0290098107988378	-27.5021	1.65912331183533e-166	2.59108183032277e-165	EEF1A1P5	eukaryotic translation elongation factor 1 alpha 1 pseudogene 5	5140.07	5768.91	5617.96	5410.53	5412.78	5270.02	2977.86	3182.05	3221.86	3158.34	3130.83	3093.12
ENSG00000109736	1201.17	-0.934567087205047	0.0339938813070647	-27.4922	2.17531798441131e-166	3.39535097799393e-165	MFSD10	major facilitator superfamily domain containing 10	1562.46	1650.02	1553.46	1541.37	1603.2	1550.79	802.241	853.521	839.805	814.196	800.693	842.343
ENSG00000109929	1171.45	-1.0662	0.0387982885783986	-27.4806	2.99365386804854e-166	4.66748389858519e-165	SC5D	sterol-C5-desaturase	1605.31	1665.39	1634.98	1608.48	1518.77	1483.99	754.883	707.35	754.073	784.756	790.415	749.051
ENSG00000204977	975.883	-1.01813	0.0370644852767845	-27.4691	4.11194229393954e-166	6.40041641766217e-165	TRIM13	tripartite motif containing 13	1303.15	1318.99	1349.09	1316.98	1297.38	1254.82	649.749	641.93	620.404	672.517	663.351	622.247
ENSG00000113716	2222.96	-0.696907963997839	0.0253747121140996	-27.4647	4.64227559905003e-166	7.2219153897142e-165	HMGXB3	HMG-box containing 3	2779.9	2812.2	2684.4	2711.56	2738.28	2769.64	1729.51	1714.2	1719.25	1679.91	1687.34	1649.36
ENSG00000261269	176.392	-4.45785	0.162406550144181	-27.4487	7.19793251300665e-166	1.11915344516903e-164	AC093278.2	NA	306.558	312.581	369.708	312.469	355.536	367.915	20.8374	10.2218	15.6714	14.7199	19.6202	10.8689
ENSG00000214655	2644.93	-0.807267074788609	0.0294671099482854	-27.3955	3.10038896195681e-165	4.81525423959231e-164	ZSWIM8	zinc finger SWIM-type containing 8	3534.76	3247.77	3427.26	3154.05	3443.73	3389.34	1941.67	1954.41	1944.18	1868.51	1940.54	1893.01
ENSG00000117280	1033.82	-1.10705	0.0404196320462978	-27.3889	3.71453448717726e-165	5.76591479399999e-164	RAB29	RAB29, member RAS oncogene family	1342.7	1436.85	1451.28	1380.94	1456.85	1403.83	715.103	615.353	664.653	649.517	676.431	612.284
ENSG00000103034	1324.03	-1.04438	0.0381315407898403	-27.3888	3.72817293039206e-165	5.78390020554881e-164	NDRG4	NDRG family member 4	1807.49	1868.31	1764.73	1629.45	1754.23	1875.54	852.44	871.921	851.789	855.596	910.006	846.872
ENSG00000163249	1930.18	-0.749686268011801	0.027386857218201	-27.3739	5.60382871758367e-165	8.68901692629077e-164	CCNYL1	cyclin Y like 1	2453.57	2419.68	2424.92	2464.1	2374.31	2386.31	1452.94	1506.7	1394.76	1403.91	1445.36	1435.61
ENSG00000141098	1443.92	-0.941767358260989	0.034406014072334	-27.3722	5.88244995684865e-165	9.11601879239179e-164	GFOD2	glucose-fructose oxidoreductase domain containing 2	1858.03	1950.3	1967.95	1780.44	1889.31	1948.51	950.944	1020.14	1017.72	946.675	1003.44	993.602
ENSG00000213614	1235.86	-0.979701605969276	0.0358008102833942	-27.3653	7.09240809533752e-165	1.09850489999708e-163	HEXA	hexosaminidase subunit alpha	1603.11	1653.09	1597.09	1635.74	1599.44	1753.25	804.135	791.168	848.101	829.836	856.751	858.646
ENSG00000198435	948.843	-1.74434	0.0637543250812334	-27.3603	8.14079333142978e-165	1.26019123129969e-163	NRARP	NOTCH regulated ankyrin repeat protein	1395.44	1569.05	1676.32	1266.65	1393.06	1468.58	474.525	451.804	458.159	413.998	376.522	442.004
ENSG00000196405	835.83	-1.08728	0.039740364142616	-27.3597	8.28647937284558e-165	1.28203933612044e-163	EVL	Enah/Vasp-like	1121.85	1138.61	1109.12	1123	1166.05	1162.32	531.354	497.802	542.047	552.917	526.944	557.939
ENSG00000169891	173.311	-3.31388	0.121298	-27.3201	2.44936092111019e-164	3.77914805720717e-163	REPS2	RALBP1 associated Eps domain containing 2	306.558	332.053	337.56	293.595	333.96	285.699	37.8862	32.7098	25.8118	34.9598	31.7661	27.1724
ENSG00000141367	23373.1	-0.442110515352142	0.0161880806319131	-27.3109	3.15130872713398e-164	4.85953182216519e-163	CLTC	clathrin heavy chain	27385.9	27382.1	26909.5	26965.6	26561.1	26357.3	20307	19706.6	19746	19978.6	19880	19296.9
ENSG00000143067	1037.1	-0.995874	0.0364693705736305	-27.3071	3.49061960610224e-164	5.37982920046014e-163	ZNF697	zinc finger protein 697	1360.28	1355.88	1368.61	1380.94	1429.65	1392.53	717.944	680.773	733.792	691.837	673.628	659.382
ENSG00000134900	2694.23	-0.715713	0.0262347858740787	-27.2811	7.11786091945838e-164	1.0952258813243e-162	TPP2	tripeptidyl peptidase 2	3397.41	3451.71	3392.82	3332.3	3262.68	3258.82	2130.15	2047.43	2024.38	2070.91	1997.53	1964.56
ENSG00000139508	176.881	-3.69204	0.135345452738935	-27.2786	7.60298513877449e-164	1.16923375928486e-162	SLC46A3	solute carrier family 46 member 3	292.274	296.183	372.005	327.149	320.827	361.749	32.2033	23.5102	29.4992	25.7599	21.4888	19.9264
ENSG00000120992	2314.65	-0.832151846190522	0.0305376479393573	-27.25	1.66045774256124e-163	2.54660736153747e-162	LYPLA1	lysophospholipase 1	2795.28	3080.72	2915.18	3108.96	3002.83	2880.63	1671.73	1662.07	1649.19	1709.35	1697.62	1602.26
ENSG00000136205	3198.09	-0.784289798572256	0.0287844798534694	-27.247	1.80518705763263e-163	2.76707003630268e-162	TNS3	tensin 3	3852.31	3931.34	3931.31	4116.62	4219.53	4225.88	2288.33	2313.2	2432.76	2365.31	2389	2311.46
ENSG00000145687	162.178	-3.58857	0.131790067222007	-27.2295	2.9099825799817e-163	4.4581249427774e-162	SSBP2	single stranded DNA binding protein 2	320.842	299.258	289.337	287.304	292.684	308.309	22.7317	15.3327	20.2807	26.6799	28.9632	34.4183
ENSG00000107551	389.8	-1.87451	0.0688978718278709	-27.2071	5.35521297805545e-163	8.19978808464993e-162	RASSF4	Ras association domain family member 4	541.696	579.043	622.304	618.646	640.715	672.113	173.329	173.771	183.448	153.639	150.422	168.469
ENSG00000188921	165.68	-4.25728	0.156483602200786	-27.2059	5.52875719519473e-163	8.46091946663107e-162	HACD4	3-hydroxyacyl-CoA dehydratase 4	283.484	334.103	342.152	319.809	309.57	300.087	9.47156	19.4214	14.7496	22.0799	20.5545	12.6804
ENSG00000133138	229.693	-2.31579	0.0852511077627682	-27.1644	1.7133921604899e-162	2.61924141063177e-161	TBC1D8B	TBC1 domain family member 8B	361.497	385.346	399.561	362.799	381.803	403.884	77.6668	81.7745	77.4353	85.5596	72.8752	66.1194
ENSG00000134531	9764.32	-0.871737851821654	0.0320942689450138	-27.1618	1.83742293827092e-162	2.80732331744819e-161	EMP1	epithelial membrane protein 1	12579.9	13084.3	11648.1	13244.3	13335.9	11870.9	6882.03	6823.06	6893.59	7104.21	6990.41	6715.19
ENSG00000014216	5888.58	-0.688939029420042	0.0253820228439873	-27.1428	3.07985760612828e-162	4.70049301890363e-161	CAPN1	calpain 1	7126.66	7436.35	7313.79	7106.04	7532.86	7093.15	4324.71	4543.6	4743.84	4350.66	4573.39	4517.86
ENSG00000140403	470.806	-1.48184	0.0545993573351025	-27.1403	3.29413697157602e-162	5.02480666080932e-161	DNAJA4	DnaJ heat shock protein family (Hsp40) member A4	662.561	716.374	673.971	697.288	728.896	680.334	266.151	239.19	227.697	246.559	260.669	249.986
ENSG00000128602	162.688	-3.86948	0.142594189072778	-27.1363	3.67181472216174e-162	5.59787913483058e-161	SMO	smoothened, frizzled class receptor	285.682	311.556	313.448	285.206	332.084	299.059	19.8903	21.4658	16.5933	32.1998	21.4888	13.5862
ENSG00000167173	1819.12	-0.800423666784905	0.0295271650315786	-27.108	7.91533900423205e-162	1.20478126992601e-160	C15orf39	chromosome 15 open reading frame 39	2207.44	2317.2	2338.81	2301.57	2311.45	2389.39	1274.87	1358.48	1339.45	1283.39	1366.88	1340.5
ENSG00000075420	7216.19	-0.576236924979783	0.0212579820541618	-27.1068	8.17597460260154e-162	1.24378061561109e-160	FNDC3B	fibronectin type III domain containing 3B	8628.68	8861.92	8264.47	8732.35	8806.79	8531.93	5781.44	5784.52	5657.39	5915.57	5939.33	5689.89
ENSG00000116793	1407.53	-0.866524326292908	0.031989659204355	-27.0876	1.37697821597392e-161	2.09248727385923e-160	PHTF1	putative homeodomain transcription factor 1	1805.29	1913.4	1855.43	1760.52	1784.25	1789.22	989.778	1012.98	1009.42	967.835	996.895	1005.38
ENSG00000102753	3929.64	-0.64828	0.0239737702018016	-27.0412	4.84356852497169e-161	7.34851201024902e-160	KPNA3	karyopherin subunit alpha 3	4608.26	4968.5	4852.13	4927.15	4788.95	4641.07	3049.84	3120.72	3066.99	3099.47	3034.6	2998.02
ENSG00000131374	3330.43	-0.692379436625812	0.0256366470019293	-27.0074	1.20955008165666e-160	1.83114969128999e-159	TBC1D5	TBC1 domain family member 5	3950.1	4216.25	4268.87	4118.72	4080.69	4053.23	2436.08	2592.25	2563.66	2598.99	2595.48	2490.8
ENSG00000204442	194.187	-5.40828	0.200291	-27.0021	1.39535782288929e-160	2.11131195219678e-159	FAM155A	family with sequence similarity 155 member A	361.497	398.669	391.523	400.547	364.917	359.693	11.3659	7.15527	5.53109	8.27996	7.47438	13.5862
ENSG00000180304	2010.77	-0.791846490915729	0.0293340742315381	-26.9941	1.73416790632218e-160	2.62115062259067e-159	OAZ2	ornithine decarboxylase antizyme 2	2441.48	2607.23	2623.55	2500.8	2530.97	2589.79	1421.68	1508.74	1465.74	1471.07	1541.59	1426.55
ENSG00000125845	339.588	-7.11589	0.263610632184987	-26.9939	1.74123375664852e-160	2.63042006249545e-159	BMP2	bone morphogenetic protein 2	659.265	729.697	701.527	659.54	649.158	646.42	4.73578	7.15527	2.76555	6.43997	6.54008	1.81149
ENSG00000125945	929.508	-1.03986	0.0385222204797956	-26.9938	1.7484289699434e-160	2.63987489200506e-159	ZNF436	zinc finger protein 436	1236.12	1268.77	1315.79	1234.15	1187.62	1264.07	632.7	591.843	600.124	609.957	597.95	615.001
ENSG00000079739	382.672	-1.7061	0.0632354701260493	-26.9802	2.52541707947781e-160	3.80893429927234e-159	PGM1	phosphoglucomutase 1	602.129	598.515	574.081	558.879	596.625	584.759	174.277	168.66	209.26	179.399	190.597	154.882
ENSG00000105204	632.179	-1.33401	0.0494660609857182	-26.9682	3.49267646985625e-160	5.26497631062984e-159	DYRK1B	dual specificity tyrosine phosphorylation regulated kinase 1B	872.428	926.469	923.123	890.222	857.414	961.923	321.086	379.229	376.114	371.678	355.033	351.429
ENSG00000076770	167.91	-4.64995	0.172428558507632	-26.9674	3.56438006800842e-160	5.37019293089734e-159	MBNL3	muscleblind like splicing regulator 3	304.361	333.078	347.893	333.44	298.313	320.641	16.1016	14.3105	11.984	6.43997	9.34297	19.0206
ENSG00000187446	4521.8	-0.582744185401389	0.0216232752717505	-26.9499	5.72627970305334e-160	8.61355915418199e-159	CHP1	calcineurin like EF-hand protein 1	5311.48	5513.72	5328.62	5497.56	5422.16	5460.15	3571.72	3652.25	3656.05	3697.46	3688.61	3461.76
ENSG00000160746	1320.77	-0.907507596913949	0.0337007262984471	-26.9284	1.02076476096649e-159	1.5338133180642e-158	ANO10	anoctamin 10	1715.19	1701.26	1778.5	1779.39	1732.65	1629.92	932.001	964.939	910.787	907.116	904.4	893.065
ENSG00000091972	176.714	-3.41838	0.126989190319053	-26.9187	1.32854906958567e-159	1.99523013972032e-158	CD200	CD200 molecule	286.78	316.68	376.597	306.178	345.217	308.309	31.2561	23.5102	30.421	38.6398	27.0946	29.8896
ENSG00000100100	245.511	-2.32957	0.0865506396422951	-26.9157	1.43753387498698e-159	2.1577551864754e-158	PIK3IP1	phosphoinositide-3-kinase interacting protein 1	388.966	401.743	452.376	408.936	377.112	429.577	74.8253	68.4862	96.7942	80.0396	79.4153	87.8573
ENSG00000049860	3618.92	-0.791606069827542	0.0294244628118246	-26.903	2.02617755045133e-159	3.03969765671488e-158	HEXB	hexosaminidase subunit beta	4419.27	4805.55	4571.98	4634.61	4725.16	4366.68	2742.02	2638.25	2712.08	2700.19	2614.16	2497.14
ENSG00000139116	293.917	-2.06822	0.0769043864057545	-26.8934	2.62286538010461e-159	3.93067263156666e-158	KIF21A	kinesin family member 21A	484.56	510.378	417.931	504.354	475.612	455.269	122.183	100.174	114.309	124.199	110.247	107.784
ENSG00000105287	1913.67	-0.880531	0.0327486778726929	-26.8875	3.07191277969372e-159	4.60117690471766e-158	PRKD2	protein kinase D2	2425	2500.65	2630.44	2292.14	2500.01	2534.3	1327.91	1322.7	1380.01	1366.19	1365.01	1319.67
ENSG00000149823	2264.79	-0.951705763171139	0.0353969316065749	-26.8867	3.14435196184281e-159	4.70717671016394e-158	VPS51	VPS51 subunit of GARP complex	2775.51	3091.99	3136.78	2802.78	3024.4	3084.11	1494.61	1521.01	1636.28	1522.59	1534.12	1553.35
ENSG00000166900	2164.88	-0.753906	0.0280924278851671	-26.8366	1.20780766422382e-158	1.80524338530251e-157	STX3	syntaxin 3	2693.1	2877.79	2707.37	2612.99	2662.3	2754.22	1601.64	1618.11	1585.58	1643.11	1621.94	1600.45
ENSG00000130584	244.029	-2.35842	0.0878998079654785	-26.8308	1.41253e-158	2.10899253106419e-157	ZBTB46	zinc finger and BTB domain containing 46	391.164	385.346	454.672	387.965	430.583	400.801	66.3009	87.9076	75.5916	78.1996	73.8095	96.009
ENSG00000239305	997.126	-0.954934742990983	0.0356384239914217	-26.7951	3.68639578731652e-158	5.49819105019394e-157	RNF103	ring finger protein 103	1340.51	1322.06	1305.46	1275.04	1317.08	1333.95	679.111	664.418	672.028	711.157	670.825	673.874
ENSG00000168890	285.033	-1.93711	0.0723161679165473	-26.7866	4.6247741805472e-158	6.89411736517424e-157	TMEM150A	transmembrane protein 150A	472.473	472.458	447.783	437.247	446.531	435.743	133.549	115.506	105.091	121.439	112.116	120.464
ENSG00000147119	402.645	-1.86206	0.0695257455058931	-26.7823	5.19908515211366e-158	7.74614224909789e-157	CHST7	carbohydrate sulfotransferase 7	618.61	690.752	655.601	552.588	633.211	638.199	195.114	173.771	177.917	144.439	181.254	170.28
ENSG00000249751	535.115	-1.62492	0.0607490389496754	-26.7482	1.29721450792842e-157	1.93170521732669e-156	ECSCR	endothelial cell surface expressed chemotaxis and apoptosis regulator	747.167	831.158	887.53	743.424	824.581	814.962	268.992	269.856	252.587	298.999	245.72	236.399
ENSG00000137628	626.258	-1.23536	0.0461942888026214	-26.7426	1.50425727429835e-157	2.23883359583929e-156	DDX60	DExD/H-box helicase 60	838.366	900.848	908.196	865.056	861.166	901.289	358.025	378.207	399.161	375.358	365.31	364.11
ENSG00000243244	461.478	-1.41929	0.0530814562249467	-26.738	1.70248376026119e-157	2.53252320411624e-156	STON1	stonin 1	693.327	653.858	670.527	656.394	653.849	702.944	242.472	255.545	258.118	250.239	253.195	247.268
ENSG00000112182	158.951	-3.12894	0.117101896918444	-26.7198	2.76978059463555e-157	4.11583264007283e-156	BACH2	BTB domain and CNC homolog 2	291.175	285.935	281.3	287.304	285.179	280.561	28.4147	36.7985	30.421	33.1198	35.5033	31.7011
ENSG00000115267	275.239	-2.35345	0.0881077128759304	-26.7111	3.50126574670317e-157	5.20006217775635e-156	IFIH1	interferon induced with helicase C domain 1	415.337	515.502	486.821	415.227	455.912	473.768	94.7156	79.7301	93.1068	99.3595	101.838	71.5539
ENSG00000182247	390.341	-1.71668	0.0642898014800296	-26.7021	4.44529877716427e-157	6.59518564365704e-156	UBE2E2	ubiquitin conjugating enzyme E2 E2	594.437	644.634	579.822	613.404	622.892	536.457	182.801	168.66	174.229	178.479	198.071	190.206
ENSG00000130313	1593.08	-0.937707033851723	0.0351382764202825	-26.6862	6.80676059322221e-157	1.00881059075889e-155	PGLS	6-phosphogluconolactonase	1931.65	2168.59	2161.99	2096.06	2040.35	2161.24	1066.5	1097.82	1140.33	1049.71	1123.03	1079.65
ENSG00000121797	151.745	-3.80775	0.142732603789477	-26.6775	8.59208304175984e-157	1.27207052974878e-155	CCRL2	C-C motif chemokine receptor like 2	298.867	286.959	279.003	281.012	284.241	269.256	19.8903	24.5324	25.8118	19.3199	11.2116	20.8321
ENSG00000106397	3374.39	-0.578202527944009	0.0216790529087543	-26.671	1.02097628546684e-156	1.51077692971258e-155	PLOD3	procollagen-lysine,2-oxoglutarate 5-dioxygenase 3	4022.62	4110.69	3917.53	4029.59	4127.6	4037.82	2679.5	2723.09	2754.49	2703.87	2706.66	2679.19
ENSG00000115896	171.954	-4.94402	0.185533	-26.6476	1.90782253557163e-156	2.8186378121189e-155	PLCL1	phospholipase C like 1 (inactive)	320.842	356.65	349.041	316.663	303.941	351.472	12.313	10.2218	11.0622	11.9599	8.40868	10.8689
ENSG00000145214	568.613	-1.29017	0.0484267552757065	-26.6418	2.22990353371219e-156	3.29103406868131e-155	DGKQ	diacylglycerol kinase theta	813.094	813.735	800.269	800.046	772.048	844.766	333.399	319.943	311.585	321.998	341.953	350.523
ENSG00000159658	4602.56	-0.684002163107416	0.025684839214803	-26.6306	3.00454084829023e-156	4.42965491487726e-155	EFCAB14	EF-hand calcium binding domain 14	5376.31	5808.88	5945.19	5652.75	5735.48	5522.83	3619.08	3527.55	3472.61	3509.78	3615.73	3444.55
ENSG00000100380	5566.9	-0.569032163086039	0.0213841080355496	-26.61	5.1936280606798e-156	7.65306750666508e-155	ST13	ST13 Hsp70 interacting protein	6562.98	6890.1	6650.16	6613.22	6692.33	6491.95	4568.13	4565.06	4478.34	4515.34	4484.63	4290.51
ENSG00000161533	2673.24	-0.737179873807593	0.0277102281045499	-26.6032	6.23857363558216e-156	9.18804348032526e-155	ACOX1	acyl-CoA oxidase 1	3323.8	3418.92	3469.75	3157.19	3300.2	3380.09	2052.49	2072.98	1944.18	2008.35	1960.16	1990.83
ENSG00000133961	3921.85	-0.579046626824536	0.0217674947853024	-26.6014	6.53323388039859e-156	9.61698850415434e-155	NUMB	NUMB endocytic adaptor protein	4711.55	4683.59	4762.58	4509.83	4756.12	4767.48	3205.17	3123.79	3105.71	3212.62	3094.39	3129.35
ENSG00000148429	1310.48	-0.965538	0.036317592856019	-26.586	9.8637143615645e-156	1.45119125333059e-154	USP6NL	USP6 N-terminal like	1660.25	1748.4	1799.17	1623.16	1760.79	1807.72	858.123	896.453	926.458	896.996	892.254	855.929
ENSG00000160211	3721.08	-0.738996279708787	0.0278054890388123	-26.5774	1.24060438137941e-155	1.82427735559229e-154	G6PD	glucose-6-phosphate dehydrogenase	4412.68	4773.78	4511.13	4568.55	4837.73	4813.73	2725.91	2844.73	2785.83	2756.31	2894.45	2728.1
ENSG00000027075	2639.64	-0.703681	0.0264792713015802	-26.5748	1.32837247445299e-155	1.95231969146795e-154	PRKCH	protein kinase C eta	3282.04	3297.98	3384.78	3279.87	3262.68	3119.06	2087.53	2022.9	2038.21	1940.27	1969.5	1990.83
ENSG00000073146	232.499	-3.10823	0.117006310165308	-26.5646	1.7411615927967e-155	2.5576656664589e-154	MOV10L1	Mov10 like RISC complex RNA helicase 1	473.572	350.501	443.191	414.179	345.217	473.768	54.935	47.0203	41.4832	44.1598	46.7149	55.2505
ENSG00000089057	1525.66	-0.965276644132588	0.0363515820293816	-26.5539	2.31459536276314e-155	3.39823586879845e-154	SLC23A2	solute carrier family 23 member 2	1851.44	1980.02	2031.1	2069.84	2102.26	2070.81	1018.19	1026.27	1004.82	1101.23	1051.08	1000.85
ENSG00000135931	728.032	-1.2079	0.0454941528789052	-26.5506	2.52552573990961e-155	3.70406061822643e-154	ARMC9	armadillo repeat containing 9	981.206	947.991	1074.68	1020.24	1021.58	1050.3	437.586	476.337	417.598	440.678	430.711	437.475
ENSG00000049245	4324.71	-0.677849791682365	0.0255340476045339	-26.5469	2.78887604705155e-155	4.08605129367651e-154	VAMP3	vesicle associated membrane protein 3	5177.43	5526.02	5344.7	5455.62	5356.49	5072.7	3347.25	3335.38	3378.58	3393.86	3341.05	3167.39
ENSG00000179010	6063.56	-0.777842113378196	0.0293250518125525	-26.5248	5.01286322556566e-155	7.33684327442733e-154	MRFAP1	Morf4 family associated protein 1	7417.83	8242.91	7497.5	7770.83	7756.13	7268.89	4470.57	4641.73	4533.65	4421.5	4469.68	4271.49
ENSG00000130224	207.163	-5.75619	0.217145022270468	-26.5085	7.73701322699541e-155	1.13180418191891e-153	LRCH2	leucine rich repeats and calponin homology domain containing 2	405.448	442.737	396.116	433.052	392.122	370.998	7.57725	11.244	5.53109	10.12	4.67149	6.34022
ENSG00000182809	5793.66	-0.714641403272082	0.0269710346249162	-26.4966	1.0600280207667e-154	1.54985113471953e-153	CRIP2	cysteine rich protein 2	6862.95	7520.39	7456.17	7059.91	7269.26	7031.49	4201.58	4359.6	4492.17	4426.1	4555.63	4288.7
ENSG00000123143	7911.5	-0.647194926412523	0.0244420478541771	-26.4788	1.70300143230699e-154	2.48864216564551e-153	PKN1	protein kinase N1	9138.51	9981.07	9681.31	9481.02	9856.51	9800.1	5903.62	6206.69	6347.85	6126.25	6312.11	6102.91
ENSG00000136603	4897.75	-0.692030331941575	0.026137943688609	-26.4761	1.8279575467425e-154	2.66985985933286e-153	SKIL	SKI like proto-oncogene	6053.15	6250.59	5901.55	6270.35	5931.54	5896.92	3793.36	3619.54	3638.54	3968.86	3725.98	3722.61
ENSG00000141934	387.341	-1.95267	0.0737744978287944	-26.4681	2.25760986675823e-154	3.29568951496882e-153	PLPP2	phospholipid phosphatase 2	627.401	706.125	607.378	585.093	617.263	549.817	155.334	171.726	171.464	172.959	149.488	134.05
ENSG00000160948	1353.21	-0.880095596678977	0.0332748809631693	-26.4492	3.7220950968421e-154	5.42794302560176e-153	VPS28	VPS28 subunit of ESCRT-I	1791	1805.8	1785.39	1688.17	1761.73	1691.59	933.895	931.207	987.3	961.395	916.546	984.545
ENSG00000126947	676.674	-1.16322	0.0439835833226301	-26.4467	3.9843748940918e-154	5.80742212458913e-153	ARMCX1	armadillo repeat containing X-linked 1	949.342	961.314	927.715	905.95	921.204	949.591	399.7	390.473	438.8	420.438	432.58	422.983
ENSG00000082512	407.661	-1.59077	0.0601736934967065	-26.4363	5.23830762977914e-154	7.63114489797644e-153	TRAF5	TNF receptor associated factor 5	628.499	630.286	622.304	606.064	565.668	619.7	208.374	211.592	214.791	185.839	216.757	182.055
ENSG00000120549	157.028	-4.41239	0.166981888604693	-26.4244	7.18899415194386e-154	1.04566850438156e-152	KIAA1217	KIAA1217	273.595	291.059	308.856	285.206	319.889	321.669	7.57725	10.2218	17.5151	12.8799	17.7516	18.1149
ENSG00000141664	1248.61	-0.953529785706239	0.0361308022769105	-26.391	1.73590619854251e-153	2.52234329024303e-152	ZCCHC2	zinc finger CCHC-type containing 2	1618.5	1758.65	1641.87	1636.79	1620.08	1603.2	861.912	901.564	874.835	836.276	806.299	823.322
ENSG00000157538	1843.23	-0.841126198088049	0.0318908050354786	-26.3752	2.6390492349932e-153	3.83267176121707e-152	VPS26C	VPS26 endosomal protein sorting factor C	2393.13	2371.52	2398.51	2422.16	2417.46	2191.05	1353.49	1352.35	1255.56	1324.79	1342.59	1296.12
ENSG00000127415	287.867	-1.99138	0.075520241187633	-26.3688	3.12674482703621e-153	4.53861019203521e-152	IDUA	iduronidase alpha-L-	484.56	467.334	424.82	424.664	474.673	483.017	111.764	125.728	119.84	115.919	124.262	97.8205
ENSG00000127533	179.513	-4.92425	0.186883784939373	-26.3493	5.23399929803952e-153	7.58566612917409e-152	F2RL3	F2R like thrombin or trypsin receptor 3	290.077	337.177	390.375	364.897	322.703	380.247	16.1016	11.244	14.7496	3.67998	8.40868	14.4919
ENSG00000172164	177.114	-5.17083	0.196272732798584	-26.3451	5.83666578739113e-153	8.45476731144751e-152	SNTB1	syntrophin beta 1	319.744	339.227	388.079	337.634	334.898	348.389	7.57725	12.2662	11.984	4.59998	4.67149	16.3034
ENSG00000054277	471.22	-1.41551	0.0537607976929171	-26.3299	8.72834482543769e-153	1.26305601788636e-151	OPN3	opsin 3	657.068	718.424	649.86	707.773	711.072	666.974	262.362	266.789	251.665	257.599	255.063	249.986
ENSG00000131370	2671.32	-0.816557723507535	0.0310170051320088	-26.3261	9.63262471151651e-153	1.39319680858358e-151	SH3BP5	SH3 domain binding protein 5	3242.49	3406.62	3434.15	3399.41	3548.79	3410.92	2040.17	2003.48	1995.8	1883.23	1862.99	1827.79
ENSG00000111961	6232.46	-0.559739292383257	0.0212727976719015	-26.3124	1.38169814037645e-152	1.99634489385298e-151	SASH1	SAM and SH3 domain containing 1	7234.34	7471.2	7422.87	7478.28	7533.8	7414.82	5084.33	5099.66	5218.59	4921.98	5092.85	4816.75
ENSG00000169432	176.098	-3.19545	0.121456963052582	-26.3093	1.50061916090927e-152	2.16705704543399e-151	SCN9A	sodium voltage-gated channel alpha subunit 9	276.891	312.581	369.708	300.935	303.003	342.223	37.8862	32.7098	37.7958	29.4399	38.3062	31.7011
ENSG00000139428	518.556	-1.38801	0.0528551713088659	-26.2606	5.41492825304299e-152	7.79976558635814e-151	MMAB	metabolism of cobalamin associated B	732.883	771.716	700.379	756.007	800.191	739.941	261.415	289.277	306.054	287.039	293.369	284.404
ENSG00000274750	437.842	-1.95888	0.0745943046326176	-26.2605	5.43010947490798e-152	7.81763820164357e-151	HIST1H3E	histone cluster 1 H3 family member e	691.13	779.915	642.971	724.55	748.596	590.925	184.695	194.214	165.011	169.279	165.371	197.452
ENSG00000221914	3183.85	-0.650010708336389	0.024766460997061	-26.2456	8.0233318372429e-152	1.15451608555406e-150	PPP2R2A	protein phosphatase 2 regulatory subunit Balpha	3797.37	4014.36	3934.75	3767.45	3948.42	3870.3	2531.75	2513.54	2407.87	2546.55	2460.94	2412.91
ENSG00000196954	1401.61	-0.935301339289548	0.0356874914692755	-26.2081	2.14854326304074e-151	3.08848985425066e-150	CASP4	caspase 4	1781.11	1920.58	1908.25	1753.18	1844.28	1835.46	1020.09	977.205	974.395	944.835	964.195	895.782
ENSG00000138674	7321.39	-0.486464639590648	0.0185627524210693	-26.2065	2.24109488208754e-151	3.21988907396359e-150	SEC31A	SEC31 homolog A, COPII coat complex component	8438.59	8729.72	8419.48	8528.93	8649.19	8496.99	6024.86	6010.43	6156.11	6143.73	6292.49	5966.14
ENSG00000248890	609.429	-1.38349	0.0528124587888261	-26.1964	2.92403286830947e-151	4.19895886524583e-150	HHIP-AS1	HHIP antisense RNA 1	820.785	835.257	870.307	925.872	969.985	863.264	324.874	339.364	356.756	343.158	342.887	320.634
ENSG00000123358	267.394	-2.00961	0.0767190065710237	-26.1945	3.07142925431411e-151	4.40837674388291e-150	NR4A1	nuclear receptor subfamily 4 group A member 1	420.831	435.564	424.82	405.79	409.007	474.795	107.029	101.196	102.325	100.28	110.247	116.841
ENSG00000105327	574.157	-1.47624	0.0563728514349223	-26.1872	3.72162148670934e-151	5.33886962284221e-150	BBC3	BCL2 binding component 3	827.378	897.773	884.085	775.929	788.934	893.067	313.509	339.364	301.445	298.079	286.829	283.498
ENSG00000108551	411.488	-1.78006	0.0679782646421759	-26.1858	3.86032226749779e-151	5.53502667337209e-150	RASD1	ras related dexamethasone induced 1	621.907	614.913	644.119	615.501	707.32	618.673	210.269	201.37	185.292	185.839	185.925	146.731
ENSG00000073464	622.205	-1.50505	0.0574972373234703	-26.176	4.98618887185283e-151	7.1420568144644e-150	CLCN4	chloride voltage-gated channel 4	1047.13	866.003	880.641	966.766	911.823	849.904	324.874	310.743	311.585	354.198	316.727	326.068
ENSG00000114948	628.872	-1.47216	0.0562440375626732	-26.1745	5.18654244339927e-151	7.42526383631193e-150	ADAM23	ADAM metallopeptidase domain 23	961.428	1007.43	807.158	945.795	920.266	905.4	330.557	305.632	341.084	317.398	343.821	360.487
ENSG00000105612	1066.13	-0.927169	0.0354438258179707	-26.1588	7.81887443915998e-151	1.11824582225003e-149	DNASE2	deoxyribonuclease 2, lysosomal	1374.57	1407.13	1438.65	1424.98	1378.05	1362.72	734.046	710.416	777.119	714.837	745.569	725.502
ENSG00000274180	482.5	-1.46801	0.0561207726827265	-26.158	7.99818532382257e-151	1.1433105785661e-149	NATD1	N-acetyltransferase domain containing 1	686.735	713.299	727.935	660.589	735.462	726.581	252.891	293.366	257.196	261.279	239.18	235.494
ENSG00000197312	2360.23	-0.849123731716874	0.0324648610192575	-26.1552	8.60874741112841e-151	1.22934134129837e-149	DDI2	DNA damage inducible 1 homolog 2	2965.59	3131.96	3158.59	2924.41	2963.43	3071.78	1638.58	1587.45	1683.3	1774.67	1783.57	1639.4
ENSG00000111199	272.71	-1.94479	0.0743766326105561	-26.1479	1.04247777386599e-150	1.48566258683056e-149	TRPV4	transient receptor potential cation channel subfamily V member 4	434.016	442.737	456.969	401.596	444.655	417.244	109.87	122.662	104.169	122.359	111.181	105.066
ENSG00000158106	199.999	-2.39766	0.0917487870546887	-26.1329	1.54282452020048e-150	2.19649901009754e-149	RHPN1	rhophilin Rho GTPase binding protein 1	323.04	328.979	353.634	340.78	320.827	350.444	59.6708	61.3309	58.9983	60.7197	68.2037	73.3654
ENSG00000136144	1509.91	-0.879098022246554	0.0336486099894936	-26.1258	1.85515634952833e-150	2.63849658611777e-149	RCBTB1	RCC1 and BTB domain containing protein 1	2005.26	1941.08	1965.65	1976.52	1978.43	1870.41	1042.82	1056.94	1038.92	1104.91	1137.97	999.943
ENSG00000099785	784.035	-1.2203	0.0467814532925806	-26.085	5.39085906036762e-150	7.6594216760435e-149	MARCH2	membrane associated ring-CH-type finger 2	1030.65	1160.14	1049.42	1114.61	1118.2	1108.88	444.216	471.226	529.141	471.958	464.346	445.627
ENSG00000113732	2045.25	-0.856648564885792	0.0328646431028609	-26.066	8.86993258619528e-150	1.25835193594494e-148	ATP6V0E1	ATPase H+ transporting V0 subunit e1	2666.73	2795.81	2616.66	2635.01	2658.55	2438.72	1480.4	1429.01	1500.77	1392.87	1489.27	1439.23
ENSG00000134323	318.251	-7.11883	0.273253906196503	-26.0521	1.27520041849622e-149	1.80818031171982e-148	MYCN	MYCN proto-oncogene, bHLH transcription factor	652.672	584.168	687.749	585.093	649.158	633.06	7.57725	3.06654	4.60925	1.83999	1.86859	8.15171
ENSG00000186468	12936	-0.604584224445256	0.0232097744251842	-26.0487	1.39210938509909e-149	1.97295985201399e-148	RPS23	ribosomal protein S23	14960.9	16329	15759.7	15821.6	15865.9	14905.7	10084.4	10379.2	10505.4	10205.5	10283.8	10130.8
ENSG00000005302	1101.12	-0.940108769423113	0.0361027445056007	-26.0398	1.75474256840607e-149	2.48440172078346e-148	MSL3	MSL complex subunit 3	1389.95	1439.92	1489.17	1449.1	1456.85	1462.41	801.294	714.505	748.541	786.596	729.686	745.428
ENSG00000167508	1166.15	-0.950568705242468	0.0365212266550213	-26.0278	2.3976253095611e-149	3.3912022002618e-148	MVD	mevalonate diphosphate decarboxylase	1536.09	1601.85	1481.13	1505.72	1561.92	1534.35	785.192	786.057	854.554	743.356	815.642	787.998
ENSG00000234975	296.949	-1.87156	0.0719203579914219	-26.0227	2.7416703369831e-149	3.87393208667752e-148	FTH1P2	ferritin heavy chain 1 pseudogene 2	430.72	475.533	445.487	467.655	507.507	470.684	130.707	129.817	119.84	115.919	135.473	134.05
ENSG00000213190	1161.24	-1.19615	0.0459913127410655	-26.0082	3.99776827373655e-149	5.64029478820619e-148	MLLT11	MLLT11 transcription factor 7 cofactor	1504.22	1639.77	1517.87	1668.25	1754.23	1612.45	715.103	763.57	706.136	724.036	696.986	632.21
ENSG00000125249	2469.34	-0.854171741179907	0.0328630750594242	-25.9918	6.12448424351924e-149	8.63647255330484e-148	RAP2A	RAP2A, member of RAS oncogene family	2956.8	3300.03	3264.23	3293.51	3236.41	3026.56	1743.71	1751	1707.26	1826.19	1817.21	1709.14
ENSG00000185813	1108.61	-0.907200684026894	0.0349262587644929	-25.9747	9.5551774309662e-149	1.34608144228639e-147	PCYT2	phosphate cytidylyltransferase 2, ethanolamine	1452.58	1480.92	1408.8	1469.02	1459.67	1405.89	791.822	749.259	803.852	751.636	743.701	786.187
ENSG00000143643	656.684	-1.23537	0.0475631229987023	-25.9733	9.91395389776789e-149	1.39592630581508e-147	TTC13	tetratricopeptide repeat domain 13	939.453	897.773	936.901	929.018	881.804	947.535	412.96	380.251	395.473	413.998	342.887	402.151
ENSG00000159692	2954.6	-0.697510917955263	0.0268670701992371	-25.9616	1.34654361503319e-148	1.89409770280292e-147	CTBP1	C-terminal binding protein 1	3419.39	3804.26	3593.75	3691.96	3747.67	3670.93	2221.08	2268.22	2264.98	2222.71	2276.88	2273.42
ENSG00000203727	324.125	-7.19709	0.277381039979612	-25.9466	1.98709736190959e-148	2.79094606551418e-147	SAMD5	sterile alpha motif domain containing 5	588.944	653.858	684.305	609.209	666.044	660.808	6.63009	3.06654	4.60925	3.67998	6.54008	1.81149
ENSG00000015676	2496.66	-0.728742101321971	0.0281037408175665	-25.9304	3.02311418768575e-148	4.24395248190606e-147	NUDCD3	NudC domain containing 3	3072.18	3099.16	3004.74	3236.88	3162.3	3107.75	1881.05	1866.5	1854.76	1781.11	1976.04	1917.46
ENSG00000106086	1152.98	-0.904934537629632	0.0349047461328144	-25.9258	3.4066606122049e-148	4.78000776493001e-147	PLEKHA8	pleckstrin homology domain containing A8	1473.46	1514.74	1566.09	1479.51	1495.32	1490.16	851.493	802.412	756.838	792.116	814.707	798.867
ENSG00000138814	2114.75	-0.713622396825619	0.0275277747030769	-25.9237	3.59830593689051e-148	5.04640030124411e-147	PPP3CA	protein phosphatase 3 catalytic subunit alpha	2552.45	2643.1	2614.37	2612.99	2625.71	2714.14	1541.97	1618.11	1626.14	1647.71	1638.76	1541.58
ENSG00000133142	1250.19	-1.02341	0.0395807431291775	-25.8563	2.06749678007219e-147	2.89665341617569e-146	TCEAL4	transcription elongation factor A like 4	1725.08	1801.7	1637.28	1609.53	1659.48	1621.7	827.814	839.211	896.037	777.396	810.036	797.056
ENSG00000135823	1871.47	-0.764437375615432	0.0295746023055185	-25.8478	2.57801475468467e-147	3.60832462362494e-146	STX6	syntaxin 6	2255.79	2361.27	2473.14	2346.66	2418.4	2280.46	1349.7	1409.59	1410.43	1382.75	1384.63	1384.88
ENSG00000112699	365.129	-1.8791	0.0727756298308759	-25.8205	5.22256396594503e-147	7.30252260099328e-146	GMDS	GDP-mannose 4,6-dehydratase	517.523	587.242	632.637	544.199	574.111	587.842	161.964	187.059	165.011	133.399	142.013	148.542
ENSG00000179151	1444.6	-0.767805405806202	0.0297572489494466	-25.8023	8.35588113931593e-147	1.16779342308466e-145	EDC3	enhancer of mRNA decapping 3	1771.23	1823.22	1815.24	1832.87	1817.08	1860.13	1077.86	1081.47	1078.56	1078.23	1059.49	1039.8
ENSG00000180543	529.161	-1.36414	0.0529007282569364	-25.7869	1.24499528996516e-146	1.73824528126934e-145	TSPYL5	TSPY like 5	696.623	808.611	775.01	751.813	785.181	756.384	280.358	283.144	286.695	304.519	304.581	317.011
ENSG00000198720	761.594	-1.19735	0.0464961240086906	-25.7516	3.09374801964984e-146	4.31090770765741e-145	ANKRD13B	ankyrin repeat domain 13B	1039.44	1161.16	1042.53	1026.53	1068.48	1023.58	478.314	495.758	474.752	455.398	445.66	427.512
ENSG00000147419	1265.3	-0.968435	0.0376092460946259	-25.7499	3.23091313942274e-146	4.49981277110611e-145	CCDC25	coiled-coil domain containing 25	1596.52	1790.42	1646.46	1728.02	1704.51	1581.62	826.867	849.433	896.037	870.316	848.342	845.06
ENSG00000109323	352.196	-1.74216	0.0678280778209355	-25.6849	1.72240224985555e-145	2.39530325708821e-144	MANBA	mannosidase beta	536.202	554.447	589.007	531.616	523.454	520.014	173.329	150.261	156.714	135.239	181.254	174.809
ENSG00000184898	241.346	-2.34625	0.091449008971963	-25.6564	3.58685321972278e-145	4.98077859166332e-144	RBM43	RNA binding motif protein 43	345.015	438.638	421.376	387.965	411.821	416.217	80.5082	63.3752	93.1068	90.1596	70.0723	77.8941
ENSG00000010219	156.678	-4.87457	0.190022756750965	-25.6526	3.95727073487977e-145	5.4924423803804e-144	DYRK4	dual specificity tyrosine phosphorylation regulated kinase 4	285.682	298.233	285.892	297.789	333.022	317.558	14.2073	8.17745	4.60925	11.0399	12.1459	11.7747
ENSG00000147416	2819.45	-0.613073725701988	0.0239076978650282	-25.6434	5.01416636763301e-145	6.95592203431136e-144	ATP6V1B2	ATPase H+ transporting V1 subunit B2	3358.96	3443.51	3343.45	3422.48	3485	3400.64	2272.23	2252.89	2179.25	2299.99	2201.2	2173.79
ENSG00000128918	630.617	-8.80162	0.343389606862959	-25.6316	6.78402274079435e-145	9.4019084090586e-144	ALDH1A2	aldehyde dehydrogenase 1 family member A2	1170.2	1385.6	1261.83	1212.13	1336.78	1183.91	2.84147	3.06654	2.76555	3.67998	2.80289	1.81149
ENSG00000131018	2625.96	-0.691514238522112	0.0269826976548987	-25.6281	7.42662046688572e-145	1.02874203607391e-143	SYNE1	spectrin repeat containing nuclear envelope protein 1	3278.75	3106.34	3261.93	3220.11	3279.56	3316.37	2061.96	1931.92	2103.66	1954.07	1980.71	2016.19
ENSG00000137727	256.744	-6.66307	0.260213305615812	-25.6062	1.30121335872476e-144	1.79979898768853e-143	ARHGAP20	Rho GTPase activating protein 20	498.844	525.751	524.71	508.548	518.764	473.768	7.57725	9.19963	4.60925	0.919995552659338	2.80289	5.43447
ENSG00000184588	3110.97	-0.618411362152714	0.0241628952983303	-25.5934	1.80540258039862e-144	2.49595357228331e-143	PDE4B	phosphodiesterase 4B	3622.66	3843.21	3802.71	3788.42	3805.83	3740.81	2393.46	2500.26	2445.67	2506.99	2507.65	2373.96
ENSG00000079150	244.732	-2.04865	0.0800559566494331	-25.5902	1.96304867531449e-144	2.7125676033549e-143	FKBP7	FKBP prolyl isomerase 7	415.337	410.967	386.931	393.207	392.122	366.887	108.923	89.952	100.482	91.9996	80.3496	99.632
ENSG00000165512	1306.27	-1.06445	0.041601101161949	-25.587	2.13118517342183e-144	2.94345805260108e-143	ZNF22	zinc finger protein 22	1684.42	1803.75	1917.43	1732.21	1841.47	1625.81	879.908	825.923	867.46	865.716	825.919	805.207
ENSG00000170871	1415.83	-0.885688911159882	0.0346539893508789	-25.5581	4.4666631903263e-144	6.15700580303707e-143	KIAA0232	KIAA0232	1795.4	1834.49	1755.54	1885.3	1946.54	1803.61	1004.93	990.494	1055.52	982.555	979.144	956.467
ENSG00000112759	5540.5	-0.706315073191755	0.0276375675092545	-25.5563	4.66829153636925e-144	6.43179228341705e-143	SLC29A1	solute carrier family 29 member 1 (Augustine blood group)	6916.79	6970.04	6313.75	6987.56	7115.41	6915.36	4035.83	4150.06	4272.77	4296.38	4265.07	4247.04
ENSG00000105856	2149.72	-0.901999	0.0353388298769864	-25.5243	1.05904784986937e-143	1.45555825645868e-142	HBP1	HMG-box transcription factor 1	2757.93	2868.57	3090.85	2660.18	2687.63	2740.86	1530.6	1535.32	1483.26	1450.83	1477.12	1513.5
ENSG00000142541	21238.5	-0.605950054874152	0.0237437687169723	-25.5204	1.17106501082737e-143	1.60873058431836e-142	RPL13A	ribosomal protein L13a	24187.3	26745.6	25707.4	26024	26037.6	25100.4	16571.4	17086.8	17514.2	16539.7	16706.2	16641.3
ENSG00000198225	167.612	-2.7609	0.108244498793943	-25.5061	1.68510115249479e-143	2.31375140709575e-142	FKBP1C	FKBP prolyl isomerase 1C	274.694	279.785	319.189	281.012	298.313	300.087	44.5163	37.8207	47.9362	35.8798	50.4521	41.6643
ENSG00000115419	5084.56	-0.581033100433095	0.0227815043809565	-25.5046	1.75284310627584e-143	2.40559368660223e-142	GLS	glutaminase	6143.25	6213.7	6306.86	5923.28	6015.97	5967.83	4134.33	4097.93	4143.71	4156.54	3990.38	3920.97
ENSG00000150540	142.45	-3.7118	0.145558669943204	-25.5003	1.95374687600444e-143	2.67740256138499e-142	HNMT	histamine N-methyltransferase	254.916	264.413	281.3	263.187	283.303	241.508	17.996	14.3105	15.6714	26.6799	27.0946	19.0206
ENSG00000118292	181.506	-5.56092	0.218092446065327	-25.498	2.07416836907986e-143	2.8410462660832e-142	C1orf54	chromosome 1 open reading frame 54	343.917	327.954	403.005	356.508	348.031	353.527	6.63009	8.17745	10.1403	5.51997	5.60578	9.05745
ENSG00000272168	200.394	-5.70669	0.223888257610021	-25.489	2.60881208170041e-143	3.57162718654944e-142	CASC15	cancer susceptibility 15	410.942	339.227	419.079	363.848	353.66	472.74	9.47156	7.15527	6.45294	6.43997	10.2773	5.43447
ENSG00000132510	1071.33	-1.08591	0.0426329294820482	-25.4712	4.10948773551109e-143	5.61796070690214e-142	KDM6B	lysine demethylase 6B	1397.64	1453.24	1536.24	1378.85	1450.29	1523.04	720.785	673.618	730.105	620.077	706.329	665.723
ENSG00000140545	1382.96	-0.930923218842991	0.0365530583094327	-25.4677	4.49260806854689e-143	6.13873625032807e-142	MFGE8	milk fat globule-EGF factor 8 protein	1743.76	1860.11	1746.36	1806.66	1892.13	1834.44	891.273	962.895	916.318	1023.04	984.749	933.823
ENSG00000162616	2979.4	-0.696527126533677	0.0273653912598059	-25.4528	6.56526215734837e-143	8.94913805384397e-142	DNAJB4	DnaJ heat shock protein family (Hsp40) member B4	3688.59	3884.2	3749.9	3630.09	3558.17	3600.02	2357.47	2271.29	2189.39	2313.79	2289.03	2220.89
ENSG00000119801	1369.17	-0.891875253701735	0.0350667910782099	-25.4336	1.07175911627964e-142	1.45950810284091e-141	YPEL5	yippee like 5	1729.47	1832.44	1887.58	1694.46	1769.24	1765.58	979.359	911.786	984.535	922.756	981.012	971.865
ENSG00000144455	891.059	-1.01237	0.0398248646159965	-25.4206	1.49125597486435e-142	2.02783476485533e-141	SUMF1	sulfatase modifying factor 1	1197.67	1253.4	1174.57	1194.3	1150.1	1177.74	580.606	621.486	566.937	618.237	597.016	560.656
ENSG00000197321	5238.22	-0.511318029026137	0.0201162297055061	-25.4182	1.58763424335394e-142	2.15681068365804e-141	SVIL	supervillin	6096.01	6083.54	6132.34	6085.8	6160.44	6383.02	4326.61	4269.65	4376.94	4433.46	4283.75	4227.11
ENSG00000106733	477.428	-1.53685	0.0604781957227526	-25.4117	1.87249007315153e-142	2.54256371252739e-141	NMRK1	nicotinamide riboside kinase 1	692.228	707.15	729.083	718.259	646.344	767.688	267.098	255.545	208.338	240.119	238.246	259.043
ENSG00000132849	175.572	-2.91879	0.114868954112171	-25.4097	1.96962279342043e-142	2.67316788270238e-141	PATJ	PATJ crumbs cell polarity complex component	297.768	318.73	332.967	294.643	277.675	338.112	47.3578	55.1978	33.1866	44.1598	30.8318	36.2298
ENSG00000113391	767.003	-1.13068	0.0445270002657048	-25.393	3.0108500550878e-142	4.08042558667644e-141	FAM172A	family with sequence similarity 172 member A	1114.16	1062.77	1070.09	1023.39	1028.15	1022.56	487.785	432.383	473.83	513.358	506.389	469.176
ENSG00000116117	630.905	-1.20168	0.0473375610314171	-25.3854	3.65682244715159e-142	4.95349197322231e-141	PARD3B	par-3 family cell polarity regulator beta	907.588	922.37	835.862	873.445	837.714	900.261	377.915	369.007	401.926	367.078	403.616	374.073
ENSG00000189077	476.352	-1.31401	0.0518132069683558	-25.3604	6.89438614664462e-142	9.32561665488316e-141	TMEM120A	transmembrane protein 120A	660.364	717.399	683.157	676.317	670.734	669.03	261.415	268.834	287.617	277.839	269.078	274.441
ENSG00000133401	183.749	-5.67705	0.223856398157487	-25.3602	6.9332449349806e-142	9.37368064614715e-141	PDZD2	PDZ domain containing 2	336.225	368.948	362.819	356.508	392.122	346.333	7.57725	4.08873	2.76555	11.0399	8.40868	8.15171
ENSG00000174165	841.125	-1.25746	0.0496246216423798	-25.3394	1.1752771035055e-141	1.5882016428915e-140	ZDHHC24	zinc finger DHHC-type containing 24	1106.47	1306.69	1212.46	1125.1	1175.43	1189.04	478.314	528.468	527.298	470.118	518.535	455.59
ENSG00000144063	882.683	-9.55021	0.376931299799671	-25.3367	1.25859428995414e-141	1.69997673404491e-140	MALL	mal, T cell differentiation protein like	2095.36	1630.54	1684.35	1633.65	1712.01	1822.1	4.73578	2.04436	0.921849128200808	0.919995552659338	3.73719	1.81149
ENSG00000008517	609.611	-1.45869	0.057642712199949	-25.3057	2.76124154797708e-141	3.72602383896246e-140	IL32	interleukin 32	868.032	922.37	938.049	927.97	772.986	936.23	299.301	310.743	346.615	333.958	345.69	313.388
ENSG00000179218	24802	-0.618665878039675	0.0244666546371187	-25.2861	4.54432467600829e-141	6.12039982283792e-140	CALR	calreticulin	30511.9	31554.3	28537.6	29880.6	30847.2	28901.9	19630.7	20016.4	19452.9	19581.2	19814.6	18894.7
ENSG00000142867	1729.57	-0.968340277963002	0.0383375902413147	-25.2582	9.19354964588481e-141	1.237026114405e-139	BCL10	BCL10 immune signaling adaptor	2249.19	2410.46	2205.62	2230.27	2458.73	2176.66	1147.95	1236.84	1146.78	1211.63	1188.43	1092.33
ENSG00000128039	364.23	-1.67025	0.0662050217607594	-25.2285	1.95034935862534e-140	2.62301517510924e-139	SRD5A3	steroid 5 alpha-reductase 3	549.388	576.994	541.933	569.364	582.554	503.571	179.012	200.348	167.777	177.559	171.911	150.354
ENSG00000022267	1347.81	-0.961427741835727	0.0381123629171126	-25.2261	2.07020218446823e-140	2.78287693743323e-139	FHL1	four and a half LIM domains 1	1630.58	1872.41	1865.76	1725.92	1829.28	1760.44	896.956	940.407	922.771	930.116	926.823	872.233
ENSG00000112183	141.919	-4.208	0.166952466510919	-25.2048	3.55270568146666e-140	4.77346141348253e-139	RBM24	RNA binding motif protein 24	247.224	236.742	274.411	274.721	294.56	287.755	17.996	15.3327	11.984	15.6399	13.0802	13.5862
ENSG00000166503	4201.44	-0.652535271390764	0.0259063080995683	-25.1883	5.38446043205451e-140	7.2174301055247e-139	HDGFL3	HDGF like 3	5113.7	5331.3	5231.03	5228.09	4985.95	4925.74	3337.78	3277.11	3213.57	3408.58	3192.49	3171.92
ENSG00000100284	962.839	-1.01972	0.0405121939997486	-25.1707	8.38852314056283e-140	1.12334479244335e-138	TOM1	target of myb1 membrane trafficking protein	1243.81	1353.83	1241.16	1256.17	1283.31	1358.61	604.285	633.752	608.42	644.917	674.563	651.231
ENSG00000001561	263.479	-6.79466	0.270055849852809	-25.1602	1.09277163810852e-139	1.46268469642171e-138	ENPP4	ectonucleotide pyrophosphatase/phosphodiesterase 4	473.572	553.422	559.155	557.83	484.992	504.598	2.84147	5.11091	4.60925	6.43997	3.73719	5.43447
ENSG00000260032	16389.2	-0.521431338266506	0.0207247513072447	-25.1598	1.10301501277086e-139	1.47569483602268e-138	NORAD	non-coding RNA activated by DNA damage	18642.9	19853.5	19900	19353.1	19223.3	18941.5	13755.5	13490.8	13745.7	13443.9	13353.9	12965.7
ENSG00000165194	150.822	-4.60208	0.183024952097631	-25.1445	1.62119061296632e-139	2.16689152152241e-138	PCDH19	protocadherin 19	285.682	276.711	344.449	260.041	280.489	290.838	17.996	13.2884	9.21849	13.7999	4.67149	12.6804
ENSG00000278318	201.916	-2.31197	0.0920453604407597	-25.1177	3.18699821237628e-139	4.25169392374231e-138	ZNF229	zinc finger protein 229	314.25	336.153	336.412	342.877	339.589	347.361	69.1424	70.5305	64.5294	49.6798	69.138	83.3286
ENSG00000228495	389.982	-7.81546	0.312378538389437	-25.0192	3.7784947987578e-138	5.02889470642983e-137	LINC01013	long intergenic non-protein coding RNA 1013	768.044	837.307	695.786	852.474	755.162	750.218	4.73578	4.08873	1.8437	6.43997	1.86859	1.81149
ENSG00000197226	5111.67	-0.520116382955836	0.0207941348291712	-25.0126	4.45349055555548e-138	5.92167194672422e-137	TBC1D9B	TBC1 domain family member 9B	5855.37	6195.25	5934.85	5970.46	6101.34	6078.82	4159.91	4172.54	4268.16	4145.5	4324.86	4132.92
ENSG00000162909	13281.3	-0.475573894235641	0.0190230329600622	-24.9999	6.1289419722075e-138	8.14562683897017e-137	CAPN2	calpain 2	15335.6	15547.1	15088	15700	15805.9	15226.3	10721.8	10909.7	11397.7	11189	11283.5	11170.6
ENSG00000198931	1547.73	-0.903948882284533	0.0361781865892125	-24.986	8.67503837194161e-138	1.15132135907091e-136	APRT	adenine phosphoribosyltransferase	2056.91	2122.48	2049.47	1953.45	2027.21	1893.01	1060.81	1146.89	1130.19	1061.67	1040.81	1029.83
ENSG00000175390	5092.99	-0.670669232361811	0.0268558357020324	-24.9729	1.2032853892996e-137	1.59620761595136e-136	EIF3F	eukaryotic translation initiation factor 3 subunit F	5793.84	6409.45	6290.78	6338.5	6484.08	6215.5	3862.5	3960.95	4029.4	4007.5	3916.57	3806.85
ENSG00000165424	403.588	-1.49429	0.0598402817205887	-24.9712	1.25612623471976e-137	1.66551939936573e-136	ZCCHC24	zinc finger CCHC-type containing 24	559.277	619.013	622.304	580.898	609.758	582.703	235.842	204.436	205.572	210.679	222.363	190.206
ENSG00000143816	142.811	-4.26528	0.171088701260495	-24.9302	3.4997443021801e-137	4.63600996871029e-136	WNT9A	Wnt family member 9A	243.928	278.761	312.3	257.944	274.86	261.035	20.8374	13.2884	18.437	6.43997	17.7516	8.15171
ENSG00000197928	363.027	-1.56107	0.062642167844816	-24.9204	4.47655673930223e-137	5.92161698377243e-136	ZNF677	zinc finger protein 677	520.819	540.099	548.822	577.753	537.525	529.263	188.484	168.66	168.698	203.319	198.071	174.809
ENSG00000133612	2488.16	-0.668287867870563	0.0268234023853578	-24.9144	5.2001291474925e-137	6.87553661063162e-136	AGAP3	ArfGAP with GTPase domain, ankyrin repeat and PH domain 3	3060.09	3025.37	3089.71	2891.91	3141.66	3117	1947.35	1908.41	1965.38	1887.83	1867.66	1955.5
ENSG00000131558	2421.3	-0.648782128502368	0.0260451029172907	-24.9099	5.80528577588322e-137	7.66847238689653e-136	EXOC4	exocyst complex component 4	2856.82	2969.01	2973.74	2924.41	3020.65	2995.73	1863.06	1823.57	1935.88	1872.19	1961.09	1859.49
ENSG00000197448	1316.63	-0.864804592969998	0.0347197055993018	-24.9082	6.0672739200594e-137	8.01079084461613e-136	GSTK1	glutathione S-transferase kappa 1	1617.4	1728.93	1737.17	1750.04	1694.19	1673.09	922.53	899.52	941.208	981.635	882.911	970.959
ENSG00000160271	1670.03	-0.716396264310505	0.0287726070353212	-24.8986	7.71366934158853e-137	1.01798045444775e-135	RALGDS	ral guanine nucleotide dissociation stimulator	1994.28	2116.33	2122.95	2080.33	2075.05	2067.72	1281.5	1295.1	1274	1256.71	1247.29	1229.1
ENSG00000197381	1951.84	-0.665973635042777	0.0267497961228488	-24.8964	8.13893788680047e-137	1.07360093631735e-135	ADARB1	adenosine deaminase RNA specific B1	2394.23	2358.19	2384.73	2389.65	2428.71	2412	1501.24	1466.83	1486.94	1556.63	1559.34	1483.61
ENSG00000166033	6059.11	-0.687230301313363	0.0276077505354116	-24.8927	8.93491611254693e-137	1.17804654020854e-135	HTRA1	HtrA serine peptidase 1	7266.2	7761.23	7701.87	7030.55	7572.26	7519.65	4496.15	4749.05	4679.31	4780.3	4719.14	4433.62
ENSG00000219507	355.477	-1.77029	0.0711561133592998	-24.879	1.25563471531542e-136	1.65320350257013e-135	FTH1P8	ferritin heavy chain 1 pseudogene 8	528.511	616.963	537.34	524.277	556.287	534.402	170.488	172.749	182.526	133.399	145.75	163.034
ENSG00000146094	236.759	-2.37943	0.0957416559649255	-24.8526	2.42220356846474e-136	3.18616408732864e-135	DOK3	docking protein 3	369.188	444.787	389.227	362.799	399.626	418.272	75.7725	65.4196	78.3572	67.1597	66.3351	104.161
ENSG00000134108	2728.24	-0.659707854515386	0.0265530429109003	-24.8449	2.93538473731999e-136	3.85580430383565e-135	ARL8B	ADP ribosylation factor like GTPase 8B	3291.93	3456.84	3357.23	3338.59	3393.07	3210.52	2141.52	2077.07	2103.66	2226.39	2078.81	2063.29
ENSG00000259279	172.461	-2.81403	0.113427794194072	-24.809	7.16209501359528e-136	9.38597379536203e-135	NA	NA	343.917	312.581	299.67	260.041	302.065	293.921	43.5692	41.9094	51.6236	41.3998	30.8318	48.0045
ENSG00000226564	379.559	-1.90132	0.0766838910570081	-24.7943	1.03278343752692e-135	1.3522123697374e-134	FTH1P20	ferritin heavy chain 1 pseudogene 20	484.56	576.994	603.933	627.035	679.177	620.728	161.016	155.372	159.48	167.439	153.225	165.751
ENSG00000133313	2016.48	-0.767099998348645	0.0309464840407688	-24.788	1.20913519112842e-135	1.58163860337443e-134	CNDP2	carnosine dipeptidase 2	2472.24	2650.28	2420.33	2620.33	2591.94	2483.94	1420.73	1519.98	1552.39	1492.23	1475.26	1498.1
ENSG00000108100	3572.44	-0.633111832005502	0.0255473206578491	-24.7819	1.40425992656448e-135	1.83602426112829e-134	CCNY	cyclin Y	4235.78	4526.79	4410.09	4326.33	4454.05	4108.73	2768.54	2846.78	2839.3	2795.87	2797.29	2759.81
ENSG00000167657	2226.29	-0.829994073163492	0.0334962475610135	-24.7787	1.52067678420243e-135	1.98731376309143e-134	DAPK3	death associated protein kinase 3	2738.15	2881.89	2988.67	2711.56	2830.22	2946.4	1532.5	1673.31	1697.12	1611.83	1566.82	1537.05
ENSG00000092148	9877.45	-0.424017108212314	0.0171335711598834	-24.7477	3.27920003444858e-135	4.28347403943795e-134	HECTD1	HECT domain E3 ubiquitin protein ligase 1	11369	11391.3	11461	11158.7	11259	11272.8	8602.07	8494.33	8529.87	8531.12	8304.03	8156.24
ENSG00000241553	1725.3	-0.767855587035208	0.0310316720046937	-24.7443	3.57481331634113e-135	4.66745773850579e-134	ARPC4	actin related protein 2/3 complex subunit 4	2219.53	2243.41	2056.36	2185.18	2231.72	2106.78	1267.29	1220.48	1307.18	1279.71	1305.21	1280.72
ENSG00000163872	3384.42	-0.524193297858174	0.0211941948850757	-24.7329	4.73967935344946e-135	6.18550098585124e-134	YEATS2	YEATS domain containing 2	3991.85	3957.99	4038.09	4028.54	3943.73	3996.71	2687.08	2809.98	2770.16	2809.67	2811.3	2767.96
ENSG00000112419	6841.47	-0.632271	0.0255834805284731	-24.714	7.55715311406993e-135	9.85331124572235e-134	PHACTR2	phosphatase and actin regulator 2	8191.37	8630.31	8252.99	8474.41	8615.42	7736.49	5342.9	5305.12	5439.83	5429.81	5403.04	5275.97
ENSG00000140497	2171.74	-0.690163751034709	0.0279268171637495	-24.7133	7.69582762352726e-135	1.00294815016001e-133	SCAMP2	secretory carrier membrane protein 2	2552.45	2756.86	2708.52	2643.4	2686.69	2739.84	1589.33	1692.73	1632.59	1691.87	1687.34	1679.25
ENSG00000138768	3426.49	-0.605634973219147	0.0245069327714709	-24.7128	7.79090261161063e-135	1.01486947189784e-133	USO1	USO1 vesicle transport factor	4011.63	4352.56	4073.68	4132.35	4158.55	4079.95	2761.91	2743.53	2715.77	2773.79	2673.02	2641.15
ENSG00000137962	11361.2	-0.537593	0.0217539363144861	-24.7125	7.85828321449261e-135	1.02274000019608e-133	ARHGAP29	Rho GTPase activating protein 29	13179.8	13662.3	13338.2	13990.8	13476.6	13073.3	9361.69	9323.32	9573.4	9362.79	9071.09	8921.59
ENSG00000005020	1675.2	-0.743519313730817	0.0300868283349962	-24.7125	7.85857902169186e-135	1.02274000019608e-133	SKAP2	src kinase associated phosphoprotein 2	2036.03	2146.05	2052.91	2117.03	2130.4	2099.58	1292.87	1271.59	1254.64	1241.99	1281.86	1177.47
ENSG00000118402	160.954	-2.99211	0.121078308835328	-24.7122	7.90818653061273e-135	1.02872113572424e-133	ELOVL4	ELOVL fatty acid elongase 4	251.62	326.929	307.708	288.352	280.489	260.007	37.8862	43.9538	35.0303	33.1198	37.3719	28.9838
ENSG00000065413	149.975	-2.94043	0.119020253528951	-24.7053	9.37969137132299e-135	1.21957619956745e-133	ANKRD44	ankyrin repeat domain 44	254.916	266.462	254.892	271.575	274.86	270.284	33.1504	21.4658	35.9521	32.1998	49.5178	34.4183
ENSG00000188042	984.406	-0.997544323717224	0.0404238231460427	-24.6771	1.88229337678617e-134	2.44515981558642e-133	ARL4C	ADP ribosylation factor like GTPase 4C	1222.94	1357.93	1357.13	1290.77	1331.15	1311.34	615.651	636.819	659.122	657.797	711.935	660.288
ENSG00000170275	6053.38	-0.563714240947012	0.0228449638847755	-24.6756	1.95307831849717e-134	2.53594310088055e-133	CRTAP	cartilage associated protein	6916.79	7440.45	7240.31	7242.36	7393.09	7091.1	4955.52	4861.49	5010.25	4737.98	4978.87	4772.37
ENSG00000176903	2454.27	-0.768754016795324	0.0311879286840024	-24.6491	3.76387149059736e-134	4.88488828031533e-133	PNMA1	PNMA family member 1	3021.63	3179.1	3024.26	3068.07	3201.7	3061.5	1925.57	1775.53	1900.85	1784.79	1815.34	1692.84
ENSG00000237441	2163.99	-0.635192082069742	0.0257910581016921	-24.6284	6.27404306231629e-134	8.1314482705119e-133	RGL2	ral guanine nucleotide dissociation stimulator like 2	2633.76	2701.52	2678.66	2635.01	2581.62	2568.21	1672.68	1698.87	1724.78	1653.23	1701.36	1718.2
ENSG00000048471	1352.64	-0.880283043883263	0.035748250923374	-24.6245	6.90372942211225e-134	8.94343881801114e-133	SNX29	sorting nexin 29	1756.94	1643.87	1763.58	1775.2	1726.09	1852.93	915.9	962.895	1002.97	941.155	913.743	976.393
ENSG00000154978	2765.78	-0.767984945247811	0.0312129685706606	-24.6047	1.12572842233288e-133	1.45564947234595e-132	VOPP1	VOPP1 WW domain binding protein	3363.35	3541.9	3419.23	3668.89	3634.16	3280.4	1981.45	2051.52	2079.69	2079.19	2110.58	1979.05
ENSG00000126088	1663.4	-0.806061931198177	0.0327743943874909	-24.5943	1.45511999538077e-133	1.88071423887155e-132	UROD	uroporphyrinogen decarboxylase	2000.87	2203.44	2064.4	2153.73	2153.85	2120.14	1146.06	1211.28	1191.95	1274.19	1239.81	1201.02
ENSG00000142599	4788.65	-0.512105	0.0208238	-24.5923	1.52688328177639e-133	1.9725624578366e-132	RERE	arginine-glutamic acid dipeptide repeats	5685.06	5620.31	5552.51	5451.43	5675.44	5793.12	4019.73	3895.53	3966.72	4001.98	3847.44	3954.48
ENSG00000150048	305.537	-7.33562	0.298489336595779	-24.5758	2.29172628188619e-133	2.95523660384674e-132	CLEC1A	C-type lectin domain family 1 member A	614.215	604.665	600.489	603.967	649.158	571.399	2.84147	4.08873	2.76555	7.35996	1.86859	3.62298
ENSG00000110013	497.646	-1.46073	0.0594553560312941	-24.5685	2.74424640613489e-133	3.53715418118593e-132	SIAE	sialic acid acetylesterase	760.352	777.865	725.639	738.181	725.143	652.587	276.569	280.078	268.258	289.799	235.443	241.834
ENSG00000174227	1086.68	-1.06218	0.0432495230554261	-24.5594	3.42829376591474e-133	4.41682691806996e-132	PIGG	phosphatidylinositol glycan anchor biosynthesis class G	1548.17	1411.23	1401.91	1559.2	1480.31	1417.19	732.151	670.551	698.762	642.157	753.978	724.596
ENSG00000106772	418.139	-1.4411	0.0587368135583352	-24.5349	6.27226616722542e-133	8.06609995382834e-132	PRUNE2	prune homolog 2 with BCH domain	579.055	581.093	634.934	625.986	606.006	640.254	211.216	224.88	232.306	250.239	226.1	205.604
ENSG00000126432	2593.17	-0.694878641953605	0.0283419562854529	-24.5177	9.57333453717523e-133	1.22944294883113e-131	PRDX5	peroxiredoxin 5	3104.04	3322.58	3199.93	3195.99	3308.64	3100.56	1911.36	2048.45	2060.33	1967.87	1982.58	1915.65
ENSG00000117448	1420.78	-0.755306	0.0308071614734377	-24.5172	9.67766681343314e-133	1.24227572770431e-131	AKR1A1	aldo-keto reductase family 1 member A1	1783.31	1846.79	1756.69	1795.12	1734.53	1791.27	1039.03	1035.47	1077.64	1035.91	1089.39	1064.25
ENSG00000125868	7388.46	-0.567295194127879	0.0231401456148163	-24.5156	1.00649412305002e-132	1.29140022005722e-131	DSTN	destrin, actin depolymerizing factor	8652.85	9145.81	8799.52	9081.52	8801.16	8453.82	6020.12	5949.1	5909.97	6040.69	6095.36	5711.63
ENSG00000170142	2179.16	-0.805340003444558	0.032856104746097	-24.5111	1.12422832160483e-132	1.44180492073333e-131	UBE2E1	ubiquitin conjugating enzyme E2 E1	2730.46	2869.59	2855.48	2867.79	2732.66	2577.46	1661.31	1558.83	1580.97	1635.75	1573.36	1506.25
ENSG00000073584	1434.17	-0.824278905420553	0.0336648997781213	-24.4848	2.14383960755061e-132	2.74694066805655e-131	SMARCE1	SWI/SNF related, matrix associated, actin dependent regulator of chromatin, subfamily e, member 1	1807.49	1839.62	1980.58	1765.76	1825.52	1781	1034.29	1053.87	1039.85	1056.15	1000.63	1025.3
ENSG00000077585	324.98	-1.67193	0.0682848811439774	-24.4847	2.15070514837837e-132	2.75448557145106e-131	GPR137B	G protein-coupled receptor 137B	513.128	492.955	497.154	473.946	467.169	524.125	161.964	149.238	165.011	153.639	171.911	129.522
ENSG00000168924	2877.2	-0.689301279956562	0.0281549555656245	-24.4824	2.2739657312628e-132	2.91102724789133e-131	LETM1	leucine zipper and EF-hand containing transmembrane protein 1	3409.5	3664.88	3424.97	3635.33	3710.15	3461.28	2185.09	2216.09	2231.8	2227.31	2243.25	2116.73
ENSG00000108039	2108.08	-0.687891038224245	0.0280984696803087	-24.4814	2.32885813301365e-132	2.97994470774043e-131	XPNPEP1	X-prolyl aminopeptidase 1	2514	2608.26	2658	2582.59	2625.71	2619.6	1706.77	1565.98	1567.14	1617.35	1653.71	1577.81
ENSG00000162704	5186.84	-0.547417621636213	0.0223645143933053	-24.4771	2.59281051944117e-132	3.31618583178436e-131	ARPC5	actin related protein 2/3 complex subunit 5	5978.44	6396.12	6014.07	6269.3	6322.73	5970.91	4223.37	4198.1	4215.62	4268.78	4215.55	4169.15
ENSG00000138757	6337.43	-0.623145512514425	0.0254600968284793	-24.4754	2.70209858727252e-132	3.45439714633221e-131	G3BP2	G3BP stress granule assembly factor 2	7372.78	7992.85	7746.65	7724.69	7922.17	7349.05	5140.21	4989.27	4988.13	4980.86	5061.09	4781.43
ENSG00000168653	1770.59	-0.726759443031907	0.029696398910595	-24.473	2.86560260382369e-132	3.66176209425141e-131	NDUFS5	NADH:ubiquinone oxidoreductase subunit S5	2152.5	2316.17	2212.51	2122.27	2256.11	2182.82	1306.13	1350.3	1369.87	1338.59	1317.36	1322.39
ENSG00000082781	4646.48	-0.541386879859667	0.0221232943129656	-24.4714	2.98257720458819e-132	3.80950923516703e-131	ITGB5	integrin subunit beta 5	5419.16	5708.44	5349.29	5487.08	5705.46	5374.85	3811.35	3775.94	3792.49	3769.22	3811.93	3752.5
ENSG00000205189	1557.3	-0.817354	0.0334058385483686	-24.4674	3.28486950250103e-132	4.19371315244573e-131	ZBTB10	zinc finger and BTB domain containing 10	1945.93	2032.29	2068.99	1948.21	1926.84	2000.92	1159.32	1119.29	1042.61	1157.35	1176.28	1109.54
ENSG00000247315	1087.81	-0.973388700990913	0.0398270130798301	-24.4404	6.36369698260548e-132	8.11335387800389e-131	ZCCHC3	zinc finger CCHC-type containing 3	1367.98	1546.51	1436.35	1454.34	1460.61	1380.19	740.676	790.146	745.776	719.437	698.854	712.821
ENSG00000103042	1255.84	-0.817540376165384	0.0334623552569309	-24.4316	7.88735425169385e-132	1.00513846745478e-130	SLC38A7	solute carrier family 38 member 7	1606.41	1579.3	1633.84	1520.4	1617.27	1658.7	911.164	877.032	944.895	909.876	909.071	902.122
ENSG00000134508	1661.78	-0.837454281284544	0.0342777879694759	-24.4314	7.93512187835617e-132	1.01076886863526e-130	CABLES1	Cdk5 and Abl enzyme substrate 1	1998.67	2273.13	2182.66	2040.48	2136.03	2153.02	1166.9	1246.04	1196.56	1160.11	1194.03	1193.77
ENSG00000011105	2692.54	-0.738659051536048	0.0302509718908184	-24.4177	1.10951767476623e-131	1.41265554354044e-130	TSPAN9	tetraspanin 9	3217.21	3397.4	3528.3	3233.74	3449.36	3375.98	1940.72	2048.45	2087.07	2021.23	2086.29	1924.71
ENSG00000183386	863.548	-1.12287	0.045986652515703	-24.4173	1.11929615094586e-131	1.42446226632112e-130	FHL3	four and a half LIM domains 3	1097.68	1203.18	1267.57	1178.57	1197	1159.24	554.086	509.046	592.749	509.678	521.338	572.431
ENSG00000067445	140.401	-3.0822	0.126288040193954	-24.4061	1.47177502472063e-131	1.87219612688853e-130	TRO	trophinin	263.706	266.462	265.226	250.604	228.894	232.259	24.626	30.6654	27.6555	29.4399	31.7661	33.5126
ENSG00000103197	3228.23	-0.549923271975068	0.0225419551015663	-24.3955	1.90690760815761e-131	2.42461969176161e-130	TSC2	TSC complex subunit 2	3835.82	3778.64	3899.16	3781.08	3851.8	3871.33	2517.54	2641.32	2603.3	2701.11	2630.05	2627.57
ENSG00000228223	367.101	-1.60118	0.0657326245664507	-24.359	4.65952378223366e-131	5.91388185040002e-130	HCG11	HLA complex group 11	564.77	558.546	607.378	534.762	552.535	495.349	176.171	190.126	194.51	165.599	192.465	172.997
ENSG00000178695	16550.1	-0.737118106767971	0.0302632593475384	-24.3569	4.90345374361228e-131	6.22067765880678e-130	KCTD12	potassium channel tetramerization domain containing 12	19689	21355.9	20980.4	20322	20461.6	21319.5	12630.3	12570.8	12094.7	12967.3	12848.5	11360.8
ENSG00000112186	411.163	-1.40954	0.0579393011396186	-24.3279	9.93940714829211e-131	1.25981091773024e-129	CAP2	cyclase associated actin cytoskeleton regulatory protein 2	637.29	576.994	602.785	628.083	575.987	564.205	218.793	223.858	227.697	220.799	239.18	218.285
ENSG00000169223	3161.57	-0.683041716730346	0.0280889879236383	-24.3171	1.2938313328987e-130	1.6391825367677e-129	LMAN2	lectin, mannose binding 2	3834.73	4053.3	3806.16	3883.84	4052.55	3745.95	2444.61	2332.62	2445.67	2392.91	2556.24	2390.26
ENSG00000234964	145.738	-3.83282	0.157661340849556	-24.3105	1.51865904383025e-130	1.9231572231146e-129	FABP5P7	fatty acid binding protein 5 pseudogene 7	214.261	310.531	300.819	291.498	265.479	251.785	21.7846	15.3327	15.6714	21.1599	22.4231	18.1149
ENSG00000005073	319.956	-1.71198	0.0704333626440469	-24.3063	1.68002873911956e-130	2.12655276726724e-129	HOXA11	homeobox A11	501.042	541.124	460.413	478.14	488.745	470.684	137.338	170.704	141.043	150.879	163.502	135.862
ENSG00000151229	249.695	-1.98998	0.081874233240675	-24.3053	1.7239445574992e-130	2.18116127160436e-129	SLC2A13	solute carrier family 2 member 13	391.164	444.787	399.561	413.13	381.803	363.804	100.398	96.0851	93.1068	116.839	89.6925	105.972
ENSG00000089248	2113.59	-0.709734	0.0292089599201949	-24.2985	2.0330498010681e-130	2.57109200728168e-129	ERP29	endoplasmic reticulum protein 29	2577.73	2684.1	2587.96	2633.97	2699.82	2552.8	1513.55	1661.04	1580.97	1644.95	1659.31	1566.94
ENSG00000189319	1022.08	-0.863338546636666	0.0355587077454988	-24.2792	3.24823457025032e-130	4.10419024207916e-129	FAM53B	family with sequence similarity 53 member B	1315.23	1329.24	1318.09	1297.06	1314.26	1339.09	697.107	764.592	700.605	747.956	732.489	709.198
ENSG00000171298	2114.48	-0.690518973334387	0.0284486318910877	-24.2725	3.82855732321351e-130	4.833103555041e-129	GAA	glucosidase alpha, acid	2533.78	2651.3	2631.59	2515.48	2691.38	2640.15	1547.65	1676.38	1644.58	1588.83	1603.25	1649.36
ENSG00000080561	345.125	-1.51315	0.0623744275225362	-24.2591	5.29948760204365e-130	6.68399355767375e-129	MID2	midline 2	477.967	525.751	527.007	536.859	504.692	495.349	182.801	168.66	183.448	186.759	173.779	178.432
ENSG00000176853	2815.41	-0.622102641765135	0.0256605581252274	-24.2435	7.73634446750889e-130	9.75312228061753e-129	FAM91A1	family with sequence similarity 91 member A1	3249.08	3506.03	3493.86	3391.02	3473.75	3362.62	2252.34	2260.04	2202.3	2233.75	2218.02	2142.09
ENSG00000167671	2051.09	-0.674350581045628	0.0278219765017482	-24.2381	8.83755591436563e-130	1.11364266280757e-128	UBXN6	UBX domain protein 6	2425	2604.16	2473.14	2494.51	2612.58	2518.88	1531.55	1592.56	1583.74	1611.83	1586.44	1578.71
ENSG00000166925	1963.39	-0.824077	0.034000721896437	-24.237	9.05707026174902e-130	1.14079425204845e-128	TSC22D4	TSC22 domain family member 4	2523.89	2550.86	2575.33	2340.37	2584.44	2479.83	1419.79	1457.63	1494.32	1321.11	1447.23	1365.86
ENSG00000140382	1570.32	-0.731169092005211	0.0301913237967471	-24.2179	1.44290041873605e-129	1.81498973242974e-128	HMG20A	high mobility group 20A	1887.7	1990.27	1986.32	2005.88	1988.75	1901.24	1188.68	1143.82	1200.25	1215.31	1174.41	1161.17
ENSG00000145358	144.316	-5.10498	0.210850947531838	-24.2113	1.69070690210717e-129	2.12575097517836e-128	DDIT4L	DNA damage inducible transcript 4 like	286.78	292.084	290.485	257.944	281.427	274.395	9.47156	6.13309	7.37479	11.0399	5.60578	9.05745
ENSG00000184371	1034.02	-0.951855598617161	0.0393434551658162	-24.1935	2.60479558109379e-129	3.27358816921324e-128	CSF1	colony stimulating factor 1	1360.28	1415.33	1396.17	1256.17	1387.43	1363.75	724.574	710.416	741.167	706.557	666.154	680.215
ENSG00000129292	2385.53	-0.606065413820185	0.0250642849799333	-24.1804	3.57377939398352e-129	4.4893612895277e-128	PHF20L1	PHD finger protein 20 like 1	2786.49	2933.14	2938.15	2841.58	2925.9	2850.83	1906.62	1868.55	1843.7	1911.75	1902.23	1917.46
ENSG00000249242	131.539	-4.60958	0.190636	-24.18	3.61270201827497e-129	4.5362341734144e-128	TMEM150C	transmembrane protein 150C	252.718	258.264	270.966	233.827	246.718	253.841	12.313	10.2218	7.37479	11.9599	11.2116	9.05745
ENSG00000164056	930.409	-1.12971	0.0467298427610261	-24.1754	4.0339441755829e-129	5.06065208569231e-128	SPRY1	sprouty RTK signaling antagonist 1	1252.6	1310.79	1330.72	1246.73	1351.79	1169.52	613.757	578.555	552.188	613.637	614.768	529.861
ENSG00000176438	4566.47	-0.608788334090914	0.0251898684202994	-24.168	4.83185038793101e-129	6.05624858094207e-128	SYNE3	spectrin repeat containing nuclear envelope family member 3	5708.14	5340.52	5488.22	5268.98	5630.42	5659.52	3567.94	3597.06	3773.13	3572.34	3549.4	3642
ENSG00000260027	804.675	-1.204	0.0498207555711427	-24.1667	4.98148898834765e-129	6.24103080411253e-128	HOXB7	homeobox B7	1025.16	1219.58	1209.02	1104.13	1065.67	1109.91	501.045	508.024	461.846	488.518	457.806	505.406
ENSG00000011451	2566.37	-0.653239964728552	0.0270460640343095	-24.1529	6.96643655782579e-129	8.72011013004224e-128	WIZ	WIZ zinc finger	3138.1	3219.07	3172.37	3048.14	3191.38	3057.39	1979.56	1957.48	2123.02	1977.99	1990.05	1941.92
ENSG00000101255	1086.15	-0.844516543783666	0.0349782584304789	-24.144	8.62405689840702e-129	1.07902148206478e-127	TRIB3	tribbles pseudokinase 3	1355.89	1397.9	1422.57	1410.3	1394	1391.5	775.72	765.614	834.273	765.436	767.058	753.58
ENSG00000155465	213.999	-6.44333	0.266892	-24.1421	9.03331980110719e-129	1.12972605090244e-127	SLC7A7	solute carrier family 7 member 7	404.349	432.489	487.969	407.887	413.698	392.58	5.68293	3.06654	5.53109	4.59998	5.60578	4.52873
ENSG00000171365	1014.04	-0.873690187988512	0.036202457113414	-24.1334	1.11414581134362e-128	1.3921390193247e-127	CLCN5	chloride voltage-gated channel 5	1270.18	1329.24	1302.02	1290.77	1338.65	1339.09	748.253	726.771	697.84	692.757	739.963	692.895
ENSG00000109436	2643.59	-0.657319853375235	0.0272423863858565	-24.1286	1.25360695439971e-128	1.56570343099572e-127	TBC1D9	TBC1 domain family member 9	3133.71	3351.28	3264.23	3331.25	3218.59	3112.89	2054.38	2099.56	2004.1	2070.91	2104.97	1977.24
ENSG00000075415	10447.9	-0.466527584727386	0.0193375140422776	-24.1255	1.34953252141517e-128	1.68476404987477e-127	SLC25A3	solute carrier family 25 member 3	11662.4	12315.7	12234.8	12509.2	12161.4	11851.4	8683.52	8721.25	8773.24	8851.28	8945.9	8664.36
ENSG00000170899	295.547	-1.81859	0.0754146929188024	-24.1145	1.7613479246549e-128	2.19790334874267e-127	GSTA4	glutathione S-transferase alpha 4	405.448	503.204	463.858	440.392	476.55	472.74	122.183	145.15	135.512	139.839	113.984	127.71
ENSG00000138069	3650.01	-0.592659160195606	0.024579	-24.1124	1.853990736591e-128	2.31248428644973e-127	RAB1A	RAB1A, member RAS oncogene family	4200.62	4539.08	4403.2	4370.37	4517.84	4302.96	2833.89	2892.77	2878.93	2988.15	2973.87	2898.38
ENSG00000143801	367.009	-1.55991	0.0647172716361424	-24.1034	2.3008726093124e-128	2.86861114479908e-127	PSEN2	presenilin 2	568.067	524.726	568.34	531.616	522.516	575.509	198.903	151.283	198.198	178.479	198.071	188.395
ENSG00000104408	6581.02	-0.664088	0.0275690211051243	-24.0882	3.32331536965998e-128	4.13967905237937e-127	EIF3E	eukaryotic translation initiation factor 3 subunit E	7705.71	8595.46	8188.69	8039.26	8220.48	7665.58	5136.43	5110.91	5158.67	5215.45	5024.65	4910.95
ENSG00000138639	2121.6	-0.833034091070706	0.0345988998049925	-24.0769	4.36528943046944e-128	5.42801692790044e-127	ARHGAP24	Rho GTPase activating protein 24	2730.46	2851.15	2528.25	2817.46	2742.04	2636.04	1529.66	1470.92	1435.32	1609.99	1551.87	1556.07
ENSG00000130724	1350.19	-0.883516023632199	0.0367056203923288	-24.0703	5.11538797421141e-128	6.35792202844116e-127	CHMP2A	charged multivesicular body protein 2A	1734.97	1827.32	1734.87	1715.43	1808.64	1685.42	909.269	927.119	1030.63	911.716	989.421	927.483
ENSG00000196139	123.381	-4.02769	0.167343171854275	-24.0684	5.35155926988258e-128	6.64852817358837e-127	AKR1C3	aldo-keto reductase family 1 member C3	230.743	231.617	220.447	236.973	244.841	230.204	17.996	13.2884	18.437	10.12	17.7516	8.15171
ENSG00000173917	204.283	-6.37693	0.265281719169691	-24.0383	1.10583026138384e-127	1.37322683868498e-126	HOXB2	homeobox B2	376.88	415.066	407.598	404.742	424.017	393.607	7.57725	7.15527	2.76555	2.75999	5.60578	3.62298
ENSG00000104723	390.81	-1.55428	0.0646599488759034	-24.0378	1.12083608946149e-127	1.39124828383223e-126	TUSC3	tumor suppressor candidate 3	536.202	614.913	600.489	568.316	612.573	566.26	174.277	197.281	211.103	213.439	176.582	218.285
ENSG00000164124	166.244	-5.17579	0.215405078545111	-24.0282	1.41151754090294e-127	1.75128820248736e-126	TMEM144	transmembrane protein 144	349.411	271.587	368.56	292.546	267.356	391.552	7.57725	12.2662	6.45294	10.12	9.34297	8.15171
ENSG00000181852	1305.92	-0.812467066098161	0.0338186910838222	-24.0242	1.55361983879749e-127	1.92674833417785e-126	RNF41	ring finger protein 41	1621.79	1661.29	1646.46	1674.54	1758.92	1619.65	900.745	971.072	959.645	965.075	968.866	922.954
ENSG00000161217	2518.02	-0.577082488924255	0.0240491765863354	-23.9959	3.06621156550883e-127	3.79760271617436e-126	PCYT1A	phosphate cytidylyltransferase 1, choline, alpha	2982.08	3001.8	3000.15	3042.9	3064.74	2995.73	2007.97	2051.52	2029.91	2064.47	2033.03	1941.92
ENSG00000104142	1652.12	-0.787809669997636	0.0328325836726194	-23.9948	3.15476222106831e-127	3.90555960692554e-126	VPS18	VPS18 core subunit of CORVET and HOPS complexes	2005.26	2097.88	2171.18	2067.75	2151.98	2058.47	1175.42	1238.88	1262.93	1218.07	1247.29	1130.37
ENSG00000095637	150.721	-2.90967	0.121398886856448	-23.9678	6.0251377994269e-127	7.449237255616e-126	SORBS1	sorbin and SH3 domain containing 1	302.163	244.94	248.003	261.09	297.374	242.536	34.0976	35.7763	35.0303	34.0398	37.3719	36.2298
ENSG00000178234	964.479	-0.940131188469818	0.0392413602387667	-23.9577	7.68863198367306e-127	9.49342299552167e-126	GALNT11	polypeptide N-acetylgalactosaminyltransferase 11	1358.09	1201.13	1300.87	1233.1	1295.5	1220.9	663.956	651.13	660.966	666.077	669.891	652.137
ENSG00000137161	1101.68	-0.900825469631225	0.0376345258924283	-23.9361	1.28824855805149e-126	1.58925333054325e-125	CNPY3	canopy FGF signaling regulator 3	1389.95	1483.99	1455.87	1378.85	1512.2	1386.36	783.298	781.969	758.682	803.156	753.978	731.842
ENSG00000260916	445.264	-1.43158	0.0598149236358362	-23.9335	1.37157401457323e-126	1.69130795699059e-125	CCPG1	cell cycle progression 1	708.71	647.709	670.527	608.161	611.635	652.587	250.049	226.924	262.727	248.399	241.983	213.756
ENSG00000120093	447.479	-1.55376	0.0649331017085271	-23.9286	1.54343965830903e-126	1.90157432377942e-125	HOXB3	homeobox B3	748.266	597.491	653.304	638.569	631.334	736.858	223.529	234.08	227.697	229.999	216.757	231.871
ENSG00000198728	1448.43	-0.787043	0.0328914735500414	-23.9285	1.54773813944299e-126	1.90603715215196e-125	LDB1	LIM domain binding 1	1804.19	1848.84	1845.1	1747.94	1863.98	1894.04	1080.7	1049.78	1051.83	1049.71	1015.58	1129.46
ENSG00000276550	727.943	-1.63678	0.0684056486490805	-23.9275	1.58426736826354e-126	1.95017086654939e-125	HERC2P2	hect domain and RLD 2 pseudogene 2	1264.69	935.693	1096.5	1125.1	976.552	1211.65	326.769	376.163	362.287	336.718	369.047	354.146
ENSG00000167566	1617.94	-0.848434209503133	0.0354624773747204	-23.9248	1.6891293683439e-126	2.07834429350704e-125	NCKAP5L	NCK associated protein 5 like	2020.65	2053.81	2029.95	1975.47	2196.07	2203.38	1200.05	1174.49	1165.22	1087.43	1155.73	1153.01
ENSG00000057608	8988.18	-0.551677003614353	0.023070787279884	-23.9124	2.27795765124976e-126	2.8016295039738e-125	GDI2	GDP dissociation inhibitor 2	10560.3	11128.9	10466.6	11023.4	10773	10161.9	7214.48	7296.33	7331.47	7429.88	7375.34	7096.51
ENSG00000120963	1142.59	-0.887209466701664	0.037119370371394	-23.9015	2.95310177556302e-126	3.6288136857605e-125	ZNF706	zinc finger protein 706	1403.14	1587.5	1519.02	1429.18	1464.36	1495.3	795.611	831.033	808.462	804.996	774.532	797.961
ENSG00000112679	936.386	-0.898598017354444	0.0376338244021492	-23.8774	5.25956406184366e-126	6.46021138733381e-125	DUSP22	dual specificity phosphatase 22	1175.69	1198.06	1275.61	1231	1255.16	1177.74	655.432	662.374	663.731	661.477	639.994	640.362
ENSG00000114993	182.09	-2.35359	0.0987383557758467	-23.8366	1.39414390779825e-125	1.71090651357967e-124	RTKN	rhotekin	325.237	307.457	326.078	281.012	298.313	289.81	62.5123	57.2422	57.1546	44.1598	67.2694	68.8366
ENSG00000158715	477.828	-1.46592	0.0615145009638198	-23.8305	1.61187878350811e-125	1.97639195425446e-124	SLC45A3	solute carrier family 45 member 3	738.377	684.603	637.23	677.365	768.296	703.971	236.789	232.035	245.212	265.879	290.566	253.609
ENSG00000079482	555.952	-1.18905	0.0499103903690825	-23.8238	1.89508362519748e-125	2.32162156934776e-124	OPHN1	oligophrenin 1	758.155	813.735	745.157	765.444	803.005	750.218	314.456	364.919	334.631	324.758	340.084	356.864
ENSG00000123609	542.964	-1.19982	0.0504221896957733	-23.7955	3.7164921946439e-125	4.54705722546948e-124	NMI	N-myc and STAT interactor	798.81	775.815	750.898	721.405	728.896	763.578	340.029	331.187	331.866	319.238	352.23	301.613
ENSG00000166912	1623.13	-0.875078493223581	0.036791365321585	-23.7849	4.78790542119152e-125	5.85283026530649e-124	MTMR10	myotubularin related protein 10	2242.6	2165.52	2004.69	2187.28	1983.12	2022.5	1124.27	1157.11	1101.61	1194.15	1168.81	1125.84
ENSG00000118473	528.051	-1.69822	0.0714542704769978	-23.7665	7.42412605183488e-125	9.07146464131658e-124	SGIP1	SH3 domain GRB2 like endophilin interacting protein 1	863.637	721.498	845.048	779.075	737.339	897.178	271.834	273.945	216.635	235.519	219.56	275.347
ENSG00000134247	3896.95	-0.720665282641831	0.0303398524991336	-23.7531	1.02082662585305e-124	1.24679730312702e-123	PTGFRN	prostaglandin F2 receptor inhibitor	4679.68	4963.37	5098.99	4612.59	4881.82	4866.14	2918.19	2973.53	3011.68	2996.43	3036.47	2724.48
ENSG00000198960	316.27	-1.55695	0.0656645741297267	-23.7106	2.80470085385615e-124	3.41962423742868e-123	ARMCX6	armadillo repeat containing X-linked 6	445.004	501.154	484.525	470.8	458.726	471.712	160.069	172.749	143.808	159.159	166.305	161.223
ENSG00000177733	4551.63	-0.520231	0.0219543119010659	-23.6961	3.95904657458917e-124	4.82497033683934e-123	HNRNPA0	heterogeneous nuclear ribonucleoprotein A0	5301.59	5554.72	5483.62	5240.67	5394.02	5205.28	3675.91	3827.05	3757.46	3773.82	3705.42	3699.97
ENSG00000259956	3729.07	-0.660002199239588	0.0278968873597051	-23.6586	9.61970176045343e-124	1.17085394181961e-122	RBM15B	RNA binding motif protein 15B	4612.66	4668.22	4720.1	4457.4	4575.06	4371.82	2914.4	2921.39	3064.23	2782.07	2894.45	2767.05
ENSG00000167244	155.138	-5.42367	0.229265116977647	-23.6567	1.00587072821355e-123	1.22375873792023e-122	IGF2	insulin like growth factor 2	343.917	260.313	339.856	287.304	290.808	297.004	5.68293	8.17745	11.0622	6.43997	7.47438	3.62298
ENSG00000134470	375.67	-1.37471	0.0581148552447089	-23.6551	1.04571160313138e-123	1.27168094826016e-122	IL15RA	interleukin 15 receptor subunit alpha	525.215	561.621	543.081	543.151	539.402	540.568	228.265	210.569	207.416	203.319	196.202	209.227
ENSG00000163956	1949.59	-0.864450037387508	0.0365499805900678	-23.6512	1.14787283854437e-123	1.39531640559411e-122	LRPAP1	LDL receptor related protein associated protein 1	2371.16	2655.4	2492.66	2535.4	2575.06	2467.5	1419.79	1457.63	1459.29	1343.19	1345.39	1272.57
ENSG00000198816	855.881	-1.09798	0.0464320407295358	-23.6471	1.2651567782703e-123	1.53722001821817e-122	ZNF358	zinc finger protein 358	1159.21	1172.43	1274.46	1078.96	1171.67	1143.82	567.346	548.911	575.234	509.678	565.25	503.594
ENSG00000075142	1678.32	-0.759257482375557	0.0321096635862798	-23.6458	1.30495174566604e-123	1.58488947688841e-122	SRI	sorcin	2137.12	2161.42	2096.54	2151.63	2140.72	1974.2	1268.24	1179.6	1250.95	1218.99	1298.67	1261.7
ENSG00000162367	1889.46	-0.687666	0.0290825065678308	-23.6454	1.31761858364098e-123	1.59958442094123e-122	TAL1	TAL bHLH transcription factor 1, erythroid differentiation factor	2340.39	2383.81	2305.51	2343.52	2376.18	2237.29	1438.73	1471.94	1502.61	1376.31	1475.26	1422.02
ENSG00000173218	2100.3	-0.656666613178409	0.0278178378700837	-23.606	3.3479465376385e-123	4.06264592981023e-122	VANGL1	VANGL planar cell polarity protein 1	2496.42	2582.64	2683.26	2507.09	2540.35	2613.43	1611.11	1607.89	1627.06	1690.95	1659.31	1584.15
ENSG00000177697	6934.69	-0.641154887014809	0.027172344550483	-23.5959	4.25021005496361e-123	5.15308263395136e-122	CD151	CD151 molecule (Raph blood group)	8310.04	8801.46	8166.88	8440.85	8884.65	8096.18	5313.54	5474.8	5568.89	5232.01	5602.98	5323.97
ENSG00000177426	1015.46	-0.931867678471576	0.0395411508412236	-23.567	8.39779152148772e-123	1.01686144845025e-121	TGIF1	TGFB induced factor homeobox 1	1341.6	1381.5	1420.28	1291.82	1308.64	1251.73	716.05	711.438	665.575	682.637	723.146	691.084
ENSG00000167004	13640.8	-0.634363559448542	0.0269289721243877	-23.5569	1.06631502283028e-122	1.29061202999411e-121	PDIA3	protein disulfide isomerase family A member 3	16888.2	17626.5	16341.8	16429.8	16462.5	15803.9	11108.2	10770.7	10857.5	10573.5	10739.7	10087.3
ENSG00000118596	431.548	-8.3346	0.354137338156471	-23.5349	1.79066849370591e-122	2.16454348923997e-121	SLC16A7	solute carrier family 16 member 7	914.181	830.133	837.01	967.815	829.271	784.132	1.89431	4.08873	0	3.67998	0.934297270724094	5.43447
ENSG00000187601	225.413	-2.04007	0.0867594643180519	-23.514	2.93033830984568e-122	3.53761484437858e-121	MAGEH1	MAGE family member H1	348.312	386.37	361.671	369.091	358.35	352.5	89.0326	83.8189	64.5294	104.879	83.1525	103.255
ENSG00000135956	2955.91	-0.551575272923815	0.0234624750771419	-23.5088	3.31326431599162e-122	3.99647444602002e-121	TMEM127	transmembrane protein 127	3379.83	3615.69	3529.45	3496.92	3515.02	3546.58	2357.47	2406.21	2393.12	2394.75	2462.81	2373.05
ENSG00000138794	441.633	-1.26976	0.0540400863182467	-23.4966	4.42020651988212e-122	5.32939271124709e-121	CASP6	caspase 6	618.61	637.46	649.86	609.209	603.192	627.922	242.472	268.834	253.509	246.559	277.486	264.478
ENSG00000019144	5121.76	-0.638379325051789	0.0271840285518495	-23.4836	5.99748031723521e-122	7.22491336164715e-121	PHLDB1	pleckstrin homology like domain family B member 1	6538.81	6108.14	5956.67	6036.52	6304.9	6474.48	3883.34	4018.2	4040.46	4180.46	4008.14	3911.01
ENSG00000075275	474.946	-1.28736	0.0548336884099342	-23.4776	6.90886195705861e-122	8.31926141424713e-121	CELSR1	cadherin EGF LAG seven-pass G-type receptor 1	698.821	683.578	677.416	610.258	653.849	719.387	281.305	271.9	273.789	265.879	289.632	273.535
ENSG00000168936	595.73	-1.14919	0.0489954594566963	-23.455	1.17404822694952e-121	1.41251581175758e-120	TMEM129	transmembrane protein 129	801.007	818.859	864.566	766.492	880.866	794.409	370.338	381.274	369.662	357.878	378.39	365.015
ENSG00000167984	155.683	-2.60688	0.111177241238346	-23.448	1.38576289905779e-121	1.66510103842882e-120	NLRC3	NLR family CARD domain containing 3	248.323	239.816	289.337	273.672	259.851	293.921	52.0936	41.9094	45.1706	42.3198	38.3062	43.4758
ENSG00000139197	805.374	-1.07665	0.0459198046267818	-23.4462	1.44435821065378e-121	1.73476836813462e-120	PEX5	peroxisomal biogenesis factor 5	1093.28	1067.9	1063.2	1080.01	1115.39	1136.63	448.952	509.046	503.33	541.877	558.71	546.164
ENSG00000211584	535.006	-1.25228	0.0534206393066072	-23.4418	1.60328138469138e-121	1.92482533871658e-120	SLC48A1	solute carrier family 48 member 1	685.636	794.263	764.676	765.444	787.057	724.525	330.557	300.521	312.507	292.559	333.544	328.785
ENSG00000128309	1476.85	-0.818781886009741	0.0349482598791385	-23.4284	2.19510340074773e-121	2.63421752931791e-120	MPST	mercaptopyruvate sulfurtransferase	1861.33	1959.52	1912.84	1761.57	1931.53	1880.68	1020.09	1146.89	1063.81	1085.59	1056.69	1041.61
ENSG00000184117	838.48	-0.946605713488839	0.0404596375419326	-23.3963	4.66105591736687e-121	5.58395687440097e-120	NIPSNAP1	nipsnap homolog 1	1136.13	1084.3	1074.68	1117.76	1120.08	1090.38	528.513	598.998	574.312	573.157	608.228	555.222
ENSG00000123700	683.683	-9.3881	0.401852697761095	-23.362	1.03973403911758e-120	1.24507488652019e-119	KCNJ2	potassium voltage-gated channel subfamily J member 2	1274.58	1350.76	1428.31	1356.83	1361.17	1420.27	1.89431	2.04436	4.60925	0.919995552659338	2.80289	0
ENSG00000214194	623.842	-1.21154	0.0518630921690733	-23.3603	1.08233928905776e-120	1.29554404328022e-119	SMIM30	small integral membrane protein 30	757.056	917.245	878.344	921.678	878.052	875.596	384.545	369.007	364.13	390.078	369.047	381.319
ENSG00000172331	750.102	-1.08951	0.0466547519407555	-23.3526	1.29692349879219e-120	1.55173924055403e-119	BPGM	bisphosphoglycerate mutase	971.317	1095.57	1016.12	1004.51	1050.66	983.504	468.842	499.847	460.925	502.318	510.126	437.475
ENSG00000048140	1588.72	-0.706105777231341	0.0302655741383075	-23.3303	2.18306596240759e-120	2.60977296074247e-119	TSPAN17	tetraspanin 17	1889.89	1991.29	1948.43	1989.11	2038.47	1959.82	1218.04	1201.06	1235.28	1178.51	1245.42	1169.32
ENSG00000067992	141.218	-5.32007	0.228044256864301	-23.3291	2.24487776378131e-120	2.68252900734342e-119	PDK3	pyruvate dehydrogenase kinase 3	263.706	268.512	287.041	285.206	293.622	254.868	5.68293	10.2218	7.37479	4.59998	6.54008	7.24596
ENSG00000169855	1390.79	-0.786255368414343	0.0337463978733282	-23.2989	4.54409140754271e-120	5.42309029158431e-119	ROBO1	roundabout guidance receptor 1	1745.95	1820.14	1773.91	1803.51	1728.9	1692.61	1007.77	1009.92	982.691	1102.15	1017.45	1004.47
ENSG00000233426	669.459	-1.08003	0.0463812510900182	-23.2859	6.15728581792558e-120	7.33901606433421e-119	EIF3FP3	eukaryotic translation initiation factor 3 subunit F pseudogene 3	883.415	940.817	907.048	946.844	901.504	872.513	426.22	461.004	437.878	391.918	453.134	411.208
ENSG00000115271	119.357	-3.69855	0.158864968948019	-23.2811	6.89425277550072e-120	8.21048126272032e-119	GCA	grancalcin	215.36	238.791	243.41	197.128	226.08	209.65	12.313	12.2662	19.3588	17.4799	19.6202	20.8321
ENSG00000120742	2905.77	-0.726881202335619	0.0312275545360769	-23.2769	7.59646084676656e-120	9.04293221323913e-119	SERP1	stress associated endoplasmic reticulum protein 1	3510.59	3774.54	3662.64	3807.3	3637.91	3342.07	2266.54	2213.02	2156.21	2179.47	2174.11	2144.8
ENSG00000204304	1802.6	-0.689929844542088	0.0296559743672328	-23.2644	1.01594743960219e-119	1.20786766659411e-118	PBX2	PBX homeobox 2	2155.8	2246.48	2234.32	2192.52	2166.99	2357.53	1356.33	1392.21	1351.43	1410.35	1370.61	1396.66
ENSG00000196914	13039.4	-0.429459282060384	0.0184680705896278	-23.2541	1.29145084199871e-119	1.53412169343032e-118	ARHGEF12	Rho guanine nucleotide exchange factor 12	14800.5	15305.2	15094.9	14682.9	14968.2	14943.7	11130	11046.7	11131.3	11468.7	11220.9	10679.6
ENSG00000149380	808.983	-1.04874	0.0451040007150557	-23.2516	1.36953308520998e-119	1.62619073879462e-118	P4HA3	prolyl 4-hydroxylase subunit alpha 3	1042.74	1092.5	1121.75	1072.67	1091.94	1122.24	591.025	514.157	499.642	542.797	536.287	480.045
ENSG00000167632	924.793	-0.910845367100647	0.039224079487268	-23.2216	2.75621768134692e-119	3.2713692723995e-118	TRAPPC9	trafficking protein particle complex 9	1237.22	1188.83	1223.94	1133.49	1224.21	1237.35	638.383	641.93	647.138	628.357	611.03	685.649
ENSG00000111490	158.683	-2.4349	0.104859850009214	-23.2205	2.82845104019832e-119	3.35569050387838e-118	TBC1D30	TBC1 domain family member 30	259.311	297.208	256.04	276.818	252.346	265.145	48.3049	49.0647	53.4672	47.8398	56.9921	41.6643
ENSG00000170323	2340.83	-11.8657	0.511416175326583	-23.2017	4.37503715689389e-119	5.18620363396475e-118	FABP4	fatty acid binding protein 4	4422.57	4859.86	5140.32	4601.05	4491.57	4567.08	2.84147	1.02218	0	0.919995552659338	1.86859	0.905745
ENSG00000151623	583.065	-1.11955	0.0482559316654265	-23.2003	4.51920720726969e-119	5.35485212129993e-118	NR3C2	nuclear receptor subfamily 3 group C member 2	769.143	814.76	792.232	855.619	808.633	751.245	353.289	359.808	365.974	379.958	378.39	367.733
ENSG00000187391	187.805	-2.8385	0.122423366868475	-23.186	6.30839609252272e-119	7.47173854840852e-118	MAGI2	membrane associated guanylate kinase, WW and PDZ domain containing 2	319.744	300.283	351.338	296.741	308.632	400.801	58.7236	41.9094	32.2647	39.5598	42.9777	60.6849
ENSG00000182287	1148.84	-0.867950153753534	0.0374348175614278	-23.1856	6.35682910417907e-119	7.52594101712322e-118	AP1S2	adaptor related protein complex 1 subunit sigma 2	1426.21	1568.03	1535.09	1423.94	1508.45	1445.97	836.338	762.547	811.227	809.596	810.97	847.777
ENSG00000171227	117.057	-3.62558	0.156404294815815	-23.1808	7.1109516554575e-119	8.41522318285859e-118	TMEM37	transmembrane protein 37	217.557	226.493	217.003	187.691	232.646	217.871	17.996	17.3771	14.7496	19.3199	21.4888	14.4919
ENSG00000066027	1426.29	-0.757837190808947	0.0326968187125729	-23.1777	7.64312203578219e-119	9.03741472595068e-118	PPP2R5A	protein phosphatase 2 regulatory subunit B'alpha	1747.05	1830.39	1870.36	1779.39	1764.55	1763.53	1044.71	1091.69	1073.95	1111.35	1024.92	1013.53
ENSG00000180035	461.23	-1.30768	0.0564272358524779	-23.1747	8.19284672399451e-119	9.68336085126546e-118	ZNF48	zinc finger protein 48	661.463	637.46	675.12	610.258	680.115	677.251	233.947	288.255	276.555	260.359	253.195	280.781
ENSG00000117385	2515.56	-0.635781436616856	0.0274376797632251	-23.1718	8.75858004407922e-119	1.03476786614648e-117	P3H1	prolyl 3-hydroxylase 1	3016.14	3109.41	3085.11	2978.94	3177.31	2996.76	1936.93	1992.23	2017.01	1965.11	2041.44	1870.36
ENSG00000177732	1572.66	-1.05143	0.0454246466238797	-23.1467	1.57018764219265e-118	1.85429490765683e-117	SOX12	SRY-box 12	2161.29	2270.05	2240.06	1910.46	2090.06	2058.47	1048.5	1029.34	1122.81	931.955	1007.17	1001.75
ENSG00000116833	147.54	-2.90002	0.125445927008806	-23.1177	3.07423117756707e-118	3.62592061357482e-117	NR5A2	nuclear receptor subfamily 5 group A member 2	284.583	249.04	218.151	261.09	276.736	272.339	34.0976	26.5767	35.0303	42.3198	25.226	45.2873
ENSG00000181523	1530.15	-0.734171076991277	0.0317811742396839	-23.1008	4.5432971471369e-118	5.35637822169143e-117	SGSH	N-sulfoglucosamine sulfohydrolase	1881.1	1986.17	1882.99	1836.02	1979.37	1899.18	1102.49	1187.77	1151.39	1124.23	1177.21	1153.92
ENSG00000124610	148.617	-3.09587	0.134067985629948	-23.0918	5.60189449606043e-118	6.60166404470935e-117	HIST1H1A	histone cluster 1 H1 family member a	265.904	316.68	228.484	284.158	276.736	225.065	32.2033	24.5324	30.421	29.4399	30.8318	38.947
ENSG00000196781	1515.87	-0.783228862817805	0.0339602200632277	-23.0631	1.0861597906773e-117	1.27947172333483e-116	TLE1	TLE family member 1, transcriptional corepressor	1799.79	1940.05	2005.84	1925.14	1848.04	1987.56	1107.22	1106	1166.14	1123.31	1108.08	1073.31
ENSG00000008988	12312.8	-0.556696936885899	0.0241424613972116	-23.0588	1.19949493453171e-117	1.41238774893543e-116	RPS20	ribosomal protein S20	13777.5	15135.1	14784.9	14917.8	15100.4	14237.7	9804.01	9931.51	10178.1	10039.9	10134.3	9712.31
ENSG00000102359	1588.27	-0.794205309939332	0.034461740462406	-23.046	1.61319063302287e-117	1.89871527157753e-116	SRPX2	sushi repeat containing protein X-linked 2	2084.38	1979	1977.14	1968.13	1985	2093.42	1237.93	1179.6	1097.92	1142.63	1210.85	1103.2
ENSG00000181467	3084.19	-0.641555	0.0278415024074763	-23.0431	1.72380870821161e-117	2.02721917712879e-116	RAP2B	RAP2B, member of RAS oncogene family	3589.7	3856.53	3803.86	3796.81	3818.96	3687.37	2379.25	2328.53	2477.93	2458.23	2517	2296.06
ENSG00000233864	185.16	-2.20978	0.0959310712324158	-23.0351	2.07506634762545e-117	2.43826783131362e-116	NA	NA	312.052	276.711	281.3	327.149	306.755	322.696	58.7236	71.5527	70.9824	53.3597	67.2694	73.3654
ENSG00000130939	3169.24	-0.560423473196006	0.0243477527675277	-23.0175	3.11663882644677e-117	3.66062216161284e-116	UBE4B	ubiquitination factor E4B	3707.27	3687.43	3904.9	3737.04	3872.43	3754.17	2579.1	2533.99	2579.33	2639.47	2571.19	2464.53
ENSG00000102931	2749.99	-0.800217463667952	0.0347987650531935	-22.9956	5.16210117477401e-117	6.05301455972148e-116	ARL2BP	ADP ribosylation factor like GTPase 2 binding protein	3251.28	3731.5	3521.41	3474.91	3481.25	3501.36	1919.88	2020.85	2114.72	1888.75	1987.25	2106.76
ENSG00000147471	1255.18	-0.758028	0.0329801245651155	-22.9844	6.678792296539e-117	7.82821106225105e-116	PLPBP	pyridoxal phosphate binding protein	1550.37	1567	1606.28	1615.82	1563.8	1562.1	899.798	959.828	883.131	953.115	940.837	960.09
ENSG00000068697	3944.56	-0.542018935368531	0.0235863929981301	-22.9802	7.36263378160244e-117	8.62615476598467e-116	LAPTM4A	lysosomal protein transmembrane 4 alpha	4493.99	4831.17	4833.76	4687.03	4667	4548.58	3183.39	3242.36	3210.8	3234.7	3266.3	3135.69
ENSG00000154803	1140.03	-0.912981838836625	0.0398289383057262	-22.9226	2.76719177723255e-116	3.23669580947752e-115	FLCN	folliculin	1484.45	1392.78	1560.35	1418.69	1492.5	1587.79	776.668	781.969	815.836	780.156	757.715	831.474
ENSG00000118495	364.809	-1.46531	0.063975231853454	-22.9043	4.20861451475461e-116	4.91656173047732e-115	PLAGL1	PLAG1 like zinc finger 1	538.4	507.303	539.636	576.704	510.321	542.623	184.695	179.904	176.995	192.279	221.428	207.416
ENSG00000167642	124.234	-3.71636	0.162271073652243	-22.9021	4.42307151612664e-116	5.16495289842974e-115	SPINT2	serine peptidase inhibitor, Kunitz type 2	230.743	278.761	226.188	227.536	196.061	226.093	14.2073	20.4436	18.437	23.9199	11.2116	17.2092
ENSG00000081181	388.994	-1.35443	0.059147947494966	-22.8989	4.76013146204294e-116	5.55624620221649e-115	ARG2	arginase 2	548.289	572.894	560.303	514.84	573.173	585.786	226.37	217.725	228.619	226.319	197.137	216.473
ENSG00000180346	141.075	-2.67994	0.117087410156793	-22.8883	6.07055790658013e-116	7.08290384224286e-115	TIGD2	tigger transposable element derived 2	252.718	275.686	234.225	243.264	234.522	224.038	39.7805	36.7985	42.4051	29.4399	40.1748	39.8528
ENSG00000103489	361.034	-8.07808	0.353219446904394	-22.8699	9.27398073637083e-116	1.08115898667311e-114	XYLT1	xylosyltransferase 1	702.117	738.921	692.342	671.074	771.11	740.968	2.84147	1.02218	2.76555	0.919995552659338	5.60578	2.71724
ENSG00000101608	8371.4	-0.791097586671265	0.0346273220719568	-22.8461	1.59963016050063e-115	1.86253509270352e-114	MYL12A	myosin light chain 12A	10363.6	11504	9705.42	10882.9	11017.9	10187.5	5995.5	6134.11	6417.91	5995.61	6261.66	5990.6
ENSG00000152926	254.126	-1.798	0.078737117224847	-22.8355	2.03861440108341e-115	2.3726879170991e-114	ZNF117	zinc finger protein 117	431.819	356.65	370.856	414.179	381.803	413.134	122.183	115.506	104.169	106.719	109.313	123.181
ENSG00000145012	9083.7	-0.430757327446675	0.0188788536692987	-22.8169	3.11466152854144e-115	3.62207895330258e-114	LPP	LIM domain containing preferred translocation partner in lipoma	10598.8	10321.3	10519.5	10539	10029.1	10578.1	7858.55	7552.9	7693.75	7858.6	7798.58	7656.26
ENSG00000054219	200.69	-2.08857	0.0916378704982588	-22.7916	5.55481704062927e-115	6.44912428164327e-114	LY75	lymphocyte antigen 75	327.435	305.407	354.782	303.032	303.941	355.583	75.7725	76.6636	76.5135	90.1596	72.8752	66.1194
ENSG00000136193	6471.61	-0.510664597260053	0.0224118106745437	-22.7855	6.38312297472783e-115	7.40773378075763e-114	SCRN1	secernin 1	7358.5	7726.38	7521.61	7728.89	7840.55	7453.87	5230.19	5184.5	5508.05	5468.45	5374.08	5264.19
ENSG00000100129	3876.05	-0.482724973954142	0.021188449289797	-22.7825	6.84398714490438e-115	7.93277769850779e-114	EIF3L	eukaryotic translation initiation factor 3 subunit L	4373.13	4534.98	4551.32	4550.72	4643.54	4454.03	3230.75	3263.83	3272.56	3254.02	3202.77	3180.98
ENSG00000167658	69820.5	-0.459081090033621	0.0201553612784646	-22.7771	7.73080647566608e-115	8.95699563265725e-114	EEF2	eukaryotic translation elongation factor 2	77696.6	83187.5	81865.1	80058.1	82787.4	79422.4	57591.8	58532.2	60785.8	58605.6	59627.8	57686
ENSG00000123572	115.685	-3.45889	0.151931867522233	-22.7661	9.94463057699131e-115	1.15124924572816e-113	NRK	Nik related kinase	210.965	242.891	212.41	200.274	206.38	199.373	18.9431	20.4436	17.5151	23.9199	22.4231	12.6804
ENSG00000161281	116.359	-4.40145	0.193525240465564	-22.7436	1.66168822145574e-114	1.9205137053963e-113	COX7A1	cytochrome c oxidase subunit 7A1	215.36	254.164	229.632	218.099	198.875	216.844	11.3659	12.2662	11.0622	8.27996	14.0145	6.34022
ENSG00000161040	120.929	-4.37191	0.192263951115741	-22.7391	1.84000185509877e-114	2.12573001202374e-113	FBXL13	F-box and leucine rich repeat protein 13	204.372	255.189	229.632	243.264	202.627	248.702	6.63009	18.3993	10.1403	3.67998	14.0145	14.4919
ENSG00000119977	1377.37	-0.788414634023099	0.0346731558785279	-22.7385	1.86607794858566e-114	2.15497219552156e-113	TCTN3	tectonic family member 3	1775.62	1863.19	1676.32	1735.36	1747.66	1668.98	1033.35	987.427	998.363	1017.52	1049.22	975.488
ENSG00000010404	1109	-0.815395755437001	0.0359080098089572	-22.7079	3.74245102420294e-114	4.3147628597651e-113	IDS	iduronate 2-sulfatase	1337.21	1429.67	1397.31	1424.98	1413.7	1481.94	763.407	812.634	829.664	826.156	797.89	793.433
ENSG00000167378	2413.43	-0.591076	0.0260328135297298	-22.705	3.99620389759784e-114	4.60543710831502e-113	IRGQ	immunity related GTPase Q	2926.04	2899.32	2885.33	2867.79	2994.38	2832.33	1951.14	1910.46	1934.96	2007.43	1851.78	1900.25
ENSG00000135390	3139.52	-0.692307168452666	0.0305110962674823	-22.6903	5.58038161486833e-114	6.42062764659279e-113	ATP5MC2	ATP synthase membrane subunit c locus 2	3658.92	3924.17	3771.71	3972.97	3991.57	3950.46	2224.87	2402.13	2391.28	2456.39	2512.33	2417.43
ENSG00000171222	971.255	-0.849038125262554	0.0374249192742254	-22.6864	6.09802503697109e-114	7.01335078609457e-113	SCAND1	SCAN domain containing 1	1270.18	1277.99	1241.16	1196.4	1250.47	1257.9	702.789	701.216	737.479	671.597	655.877	691.989
ENSG00000159840	7815.65	-0.695836719016462	0.0306868865870395	-22.6754	7.84075804764143e-114	9.01399382565107e-113	ZYX	zyxin	9823.05	9956.47	8833.96	9994.81	10086.3	9290.37	5829.74	5983.85	6194.83	6055.41	5915.97	5823.04
ENSG00000006459	627.752	-1.215	0.0536557486204461	-22.6444	1.58344175051548e-113	1.81519477451325e-112	KDM7A	lysine demethylase 7A	862.539	880.351	996.605	837.794	818.014	871.486	390.228	374.118	342.928	399.278	377.456	382.224
ENSG00000235217	148.109	-2.67914	0.118474281287781	-22.6137	3.17851452438829e-113	3.6378053563939e-112	TSPY26P	testis specific protein Y-linked 26, pseudogene	228.545	251.09	267.522	274.721	271.108	243.564	36.9391	49.0647	54.3891	30.3599	38.3062	31.7011
ENSG00000073711	1076.78	-0.903880363198712	0.0399826640357794	-22.6068	3.71458857998764e-113	4.24616940313348e-112	PPP2R3A	protein phosphatase 2 regulatory subunit B''alpha	1395.44	1416.35	1485.72	1340.05	1406.2	1378.14	761.513	732.904	770.666	809.596	741.832	682.932
ENSG00000140391	4696.03	-0.623006196183489	0.0275612016627184	-22.6045	3.91700893210514e-113	4.47574239104628e-112	TSPAN3	tetraspanin 3	5455.42	5959.53	5741.96	5865.61	5771.13	5370.74	3706.22	3792.29	3769.44	3637.66	3711.03	3571.35
ENSG00000138642	180.627	-2.3179	0.102571188417124	-22.598	4.53459063095415e-113	5.17722054661671e-112	HERC6	HECT and RLD domain containing E3 ubiquitin protein ligase family member 6	277.99	309.506	315.745	288.352	272.984	341.195	53.0407	56.22	62.6857	71.7597	69.138	48.9102
ENSG00000204217	13219.1	-0.458164295491862	0.0202862156178084	-22.585	6.0851148580167e-113	6.94185765813973e-112	BMPR2	bone morphogenetic protein receptor type 2	15669.6	15490.7	15542.7	15048.8	15068.5	14986.9	11331.8	11052.8	10901.8	11577.2	11160.2	10798.3
ENSG00000253293	496.903	-1.16775	0.0517259480781906	-22.5756	7.52043992906234e-113	8.57232839305856e-112	HOXA10	homeobox A10	663.66	697.926	673.971	705.676	676.363	708.082	304.037	309.721	279.32	292.559	335.413	316.105
ENSG00000183111	320.207	-1.4762	0.0654269085003237	-22.5625	1.01163303179298e-112	1.15173358373233e-111	ARHGEF37	Rho guanine nucleotide exchange factor 37	443.905	486.806	454.672	480.237	492.497	467.601	147.756	176.837	185.292	172.959	168.174	165.751
ENSG00000139737	118.133	-4.6675	0.207002419785788	-22.548	1.40411228075405e-112	1.59663255676385e-111	SLAIN1	SLAIN motif family member 1	231.842	248.015	244.559	220.196	216.699	202.456	9.47156	10.2218	4.60925	14.7199	10.2773	4.52873
ENSG00000220785	211.331	-2.69043	0.119379007974357	-22.5369	1.80531290856107e-112	2.05201474110597e-111	MTMR9LP	myotubularin related protein 9-like, pseudogene	425.226	307.457	374.301	340.78	315.198	433.687	70.0895	44.976	56.2328	56.1197	45.7806	66.1194
ENSG00000173193	4242.44	-0.625153090759068	0.0277507268848145	-22.5274	2.2345937247087e-112	2.53791146276444e-111	PARP14	poly(ADP-ribose) polymerase family member 14	5081.84	5379.47	5342.4	4760.43	5102.27	5218.64	3320.73	3404.89	3376.73	3292.66	3291.53	3337.67
ENSG00000120008	2379.54	-0.575401	0.0255496398964629	-22.5209	2.59140325843695e-112	2.94196804076034e-111	WDR11	WD repeat domain 11	2920.54	2842.95	2868.11	2867.79	2784.25	2807.66	1963.45	1838.9	1863.06	1914.51	1938.67	1944.63
ENSG00000149499	2084.4	-0.606543967999936	0.0269489906159082	-22.5071	3.535599999715e-112	4.00905182590371e-111	EML3	EMAP like 3	2508.5	2482.2	2569.59	2390.7	2553.48	2592.88	1645.21	1650.82	1661.17	1644.03	1663.05	1651.17
ENSG00000104763	483.626	-1.29246	0.0574634	-22.4918	4.99521914825167e-112	5.66185092762631e-111	ASAH1	N-acylsphingosine amidohydrolase 1	676.846	702.026	702.675	692.045	657.601	690.611	293.618	266.789	286.695	327.518	262.538	244.551
ENSG00000127184	2779.78	-0.798337123087695	0.035509986391118	-22.482	6.22063860128396e-112	7.04514188556021e-111	COX7C	cytochrome c oxidase subunit 7C	3325.99	3814.51	3687.9	3423.53	3531.91	3394.48	1956.82	2078.09	2110.11	2039.63	2076.01	1918.37
ENSG00000019485	327.282	-1.4277	0.0635068572426449	-22.4811	6.35274626864741e-112	7.19187006292779e-111	PRDM11	PR/SET domain 11	453.794	465.284	501.747	482.334	461.54	498.432	175.224	187.059	165.011	175.719	172.845	188.395
ENSG00000113328	4023.9	-0.665451493809445	0.0296195782423945	-22.4666	8.80631720254581e-112	9.95753211482406e-111	CCNG1	cyclin G1	4692.87	5148.87	5100.14	5061.37	5031.91	4578.38	3112.35	3168.76	3084.51	3137.18	3128.03	3042.4
ENSG00000114790	107.949	-3.4843	0.155171085419554	-22.4545	1.15548198607304e-111	1.30548624069791e-110	ARHGEF26	Rho guanine nucleotide exchange factor 26	191.187	199.847	192.891	202.371	209.194	193.207	16.1016	23.5102	17.5151	14.7199	14.0145	20.8321
ENSG00000106351	992.555	-1.05768	0.0471799061316774	-22.4181	2.62376803752015e-111	2.96201030074711e-110	AGFG2	ArfGAP with FG repeats 2	1298.75	1277.99	1391.57	1299.16	1387.43	1391.5	598.602	620.464	607.499	615.477	717.54	704.67
ENSG00000227051	157.151	-5.94718	0.265351	-22.4125	2.9752833670494e-111	3.35749651055867e-110	C14orf132	chromosome 14 open reading frame 132	308.756	297.208	319.189	281.012	355.536	293.921	9.47156	4.08873	3.6874	1.83999	7.47438	3.62298
ENSG00000000003	971.685	-0.996199274211819	0.0444516773457237	-22.4108	3.08586269196996e-111	3.47949533695764e-110	TSPAN6	tetraspanin 6	1263.59	1382.53	1373.2	1184.87	1287.06	1274.34	668.692	689.972	601.967	644.917	658.68	630.399
ENSG00000162654	238.333	-7.16774	0.320060017529431	-22.395	4.40465119908013e-111	4.96253847525458e-110	GBP4	guanylate binding protein 4	441.708	481.682	493.71	452.975	452.159	517.958	4.73578	3.06654	3.6874	4.59998	2.80289	0.905745
ENSG00000078902	1504.87	-0.758991935171572	0.033903506479688	-22.3868	5.28928787261293e-111	5.95684122417442e-110	TOLLIP	toll interacting protein	1825.07	1918.53	1857.73	1989.11	1911.83	1847.8	1059.87	1123.38	1179.97	1071.79	1155.73	1117.69
ENSG00000185567	13224.6	-0.533447087202684	0.0238335368230676	-22.3822	5.86715471417901e-111	6.60500096797093e-110	AHNAK2	AHNAK nucleoprotein 2	16032.2	15140.2	15074.2	15724.1	15808.7	16072.1	10714.2	10687.9	11479.8	10586.4	10655.7	10719.5
ENSG00000157111	109.327	-3.92821	0.175536246091277	-22.3783	6.39689592586376e-111	7.19561449537803e-110	TMEM171	transmembrane protein 171	205.471	177.3	196.336	225.439	204.504	221.982	12.313	13.2884	14.7496	11.0399	16.8174	12.6804
ENSG00000189339	1543.3	-0.691232564289939	0.0308966601033378	-22.3724	7.30899470588051e-111	8.21831877798427e-110	SLC35E2B	solute carrier family 35 member E2B	1860.23	1909.31	1978.28	1821.34	1931.53	1937.21	1190.57	1144.84	1147.7	1185.87	1208.05	1204.64
ENSG00000135821	4007.95	-0.566529975245679	0.0253237222858448	-22.3715	7.45650416888647e-111	8.38083716175203e-110	GLUL	glutamate-ammonia ligase	4579.7	4762.5	4764.87	5056.12	4833.98	4710.96	3199.49	3223.96	3302.06	3318.42	3213.05	3130.26
ENSG00000142694	879.054	-1.25816	0.0562451955511666	-22.3691	7.86239671546155e-111	8.83352335640278e-110	EVA1B	eva-1 homolog B	1207.55	1305.67	1353.68	1155.51	1222.33	1192.13	512.411	607.176	551.266	482.998	492.375	465.553
ENSG00000102189	3363.64	-0.664235199600626	0.0297176643448175	-22.3515	1.16682437944029e-110	1.31042280605746e-109	EEA1	early endosome antigen 1	4032.51	4211.13	4094.35	4318.99	4155.74	3932.99	2668.14	2618.83	2682.58	2663.39	2571.19	2413.81
ENSG00000110108	3613.85	-0.535983	0.0240112936271511	-22.3221	2.25444206564747e-110	2.52987529412964e-109	TMEM109	transmembrane protein 109	4253.36	4340.26	4234.42	4273.9	4381.82	4177.58	2918.19	3011.35	3043.02	2972.51	2967.33	2792.41
ENSG00000106479	291.335	-1.71	0.076624045962323	-22.3167	2.54218193721572e-110	2.85163416745618e-109	ZNF862	zinc finger protein 862	441.708	400.718	479.932	444.587	435.274	476.851	130.707	112.44	131.824	141.679	164.436	135.862
ENSG00000105568	5821.71	-0.484809401520445	0.0217344753240051	-22.306	3.23068725972095e-110	3.62250768354311e-109	PPP2R1A	protein phosphatase 2 scaffold subunit Aalpha	6513.54	6974.14	6650.16	6796.72	7034.74	6769.43	4828.6	4890.12	4950.33	4758.22	4843.4	4851.17
ENSG00000197261	117.809	-3.4623	0.155249214468728	-22.3015	3.57058372079784e-110	4.00203516920756e-109	C6orf141	chromosome 6 open reading frame 141	249.422	189.598	221.595	190.837	216.699	228.148	21.7846	16.3549	15.6714	15.6399	28.0289	19.9264
ENSG00000137033	191.472	-6.59568	0.295758	-22.301	3.61529868834955e-110	4.05054271565523e-109	IL33	interleukin 33	369.188	425.315	397.264	356.508	360.226	365.86	4.73578	2.04436	8.29664	0.919995552659338	1.86859	5.43447
ENSG00000129757	116.708	-3.21281	0.144116	-22.2931	4.3071971119236e-110	4.81999124208076e-109	CDKN1C	cyclin dependent kinase inhibitor 1C	218.656	200.872	231.929	197.128	217.637	198.345	15.1545	19.4214	23.0462	18.3999	33.6347	26.2666
ENSG00000154529	433.247	-1.46301	0.0656404205373767	-22.2882	4.81031821743656e-110	5.38087540600473e-109	CNTNAP3B	contactin associated protein like 3B	698.821	560.596	620.008	623.889	663.23	649.503	261.415	203.414	218.478	230.919	221.428	247.268
ENSG00000120156	3675.98	-0.669426989174417	0.0300410196177473	-22.2838	5.31025286659583e-110	5.93539722666415e-109	TEK	TEK receptor tyrosine kinase	4478.61	4731.76	4195.39	4480.47	4559.12	4634.91	2672.87	2859.04	2791.36	2910.87	2923.42	2873.93
ENSG00000073150	258.24	-1.74138	0.0783541877406557	-22.2245	1.99279134485103e-109	2.22386362707861e-108	PANX2	pannexin 2	364.793	400.718	436.302	393.207	412.76	378.192	132.602	104.263	134.59	121.439	115.853	104.161
ENSG00000146083	1049.46	-0.836062717506052	0.0376214367230134	-22.223	2.05663604081481e-109	2.29420314026627e-108	RNF44	ring finger protein 44	1361.38	1359.98	1316.94	1264.56	1400.57	1367.86	723.627	733.926	777.119	781.076	778.27	728.219
ENSG00000166669	121.936	-3.2152	0.144878866647397	-22.1923	4.07216324925569e-109	4.53536980771508e-108	ATF7IP2	activating transcription factor 7 interacting protein 2	258.212	207.021	233.077	188.74	201.689	232.259	26.5204	25.5545	22.1244	26.6799	19.6202	21.7379
ENSG00000169564	7309.53	-0.535438297848425	0.0241807330726475	-22.1432	1.21367697756179e-108	1.34959922368795e-107	PCBP1	poly(rC) binding protein 1	8396.84	8854.75	8385.03	8800.51	9015.98	8446.63	5876.15	5880.61	6167.17	6022.29	6090.68	5777.75
ENSG00000130962	837.364	-1.07056	0.0483536232330759	-22.1402	1.29642657439736e-108	1.44104766189618e-107	PRRG1	proline rich and Gla domain 1	1033.95	1205.23	1196.39	1120.9	1111.64	1138.69	562.61	557.089	494.111	586.957	507.323	533.484
ENSG00000186815	1163.53	-0.768754349318212	0.0347271414263751	-22.137	1.39232702230435e-108	1.54642657335451e-107	TPCN1	two pore segment channel 1	1431.7	1418.4	1467.35	1428.13	1530.96	1519.96	854.334	865.788	863.773	871.236	882.911	827.851
ENSG00000166946	926.372	-0.841297041736151	0.0380101876146199	-22.1335	1.50562476700597e-108	1.67160522084014e-107	CCNDBP1	cyclin D1 binding protein 1	1148.22	1223.68	1159.64	1159.7	1233.59	1207.54	674.375	669.529	691.387	642.157	640.928	665.723
ENSG00000132963	2404.18	-0.640856292745326	0.0290031275411178	-22.0961	3.44499899408853e-108	3.82026265320069e-107	POMP	proteasome maturation protein	2779.9	3085.84	2957.67	2920.22	2955.92	2875.49	1893.36	1909.43	1957.09	1851.03	1853.65	1810.58
ENSG00000205730	3653.57	-0.477702393462307	0.0216300419067531	-22.0851	4.39234076097691e-108	4.86888296150917e-107	ITPRIPL2	ITPRIP like 2	4146.78	4345.39	4258.53	4268.66	4287.07	4208.41	3102.88	3082.9	2985.87	3088.43	3092.52	2975.37
ENSG00000168939	139.04	-2.99788	0.135843395049947	-22.0687	6.32278158279904e-108	6.9922671650656e-107	SPRY3	sprouty RTK signaling antagonist 3	221.953	291.059	275.559	230.682	206.38	256.924	25.5732	37.8207	33.1866	29.4399	33.6347	26.2666
ENSG00000109046	2893.79	-0.983872539380349	0.0446612206691765	-22.0297	1.4961624340665e-107	1.65328588215996e-106	WSB1	WD repeat and SOCS box containing 1	4151.17	3498.86	3881.94	3665.74	3666.06	4202.25	1912.31	1913.52	1854.76	1974.31	1875.13	2129.41
ENSG00000166689	148.735	-2.58726	0.117483189195834	-22.0224	1.75820523259555e-107	1.94208649301082e-106	PLEKHA7	pleckstrin homology domain containing A7	262.607	231.617	227.336	246.41	295.498	266.173	50.1992	40.8873	42.4051	37.7198	50.4521	33.5126
ENSG00000197959	116.125	-2.97422	0.135116044043375	-22.0123	2.19405369447262e-107	2.42162018768554e-106	DNM3	dynamin 3	227.446	209.07	210.114	200.274	185.742	203.484	21.7846	31.6876	25.8118	24.8399	23.3574	29.8896
ENSG00000126804	1335.97	-0.687755265915817	0.0312483641138034	-22.0093	2.34478981523358e-107	2.58697769477962e-106	ZBTB1	zinc finger and BTB domain containing 1	1675.63	1686.91	1670.58	1620.01	1624.77	1614.51	1020.09	1025.25	1034.31	994.515	1006.24	1058.82
ENSG00000064999	1286.34	-0.741637353796401	0.0337022353373606	-22.0056	2.54622104589726e-107	2.8059196662548e-106	ANKS1A	ankyrin repeat and sterile alpha motif domain containing 1A	1575.64	1585.45	1690.1	1583.32	1622.9	1602.18	939.578	976.183	1015.88	920.916	982.881	941.069
ENSG00000181690	340.067	-1.8234	0.0828796619215657	-22.0006	2.84414049884495e-107	3.13300025486285e-106	PLAG1	PLAG1 zinc finger	464.782	530.875	562.6	521.131	500.002	603.257	150.598	124.706	171.464	135.239	179.385	136.768
ENSG00000154639	235.196	-1.72673	0.0785176831970459	-21.9916	3.46718646064351e-107	3.81783277887031e-106	CXADR	CXADR Ig-like cell adhesion molecule	335.126	361.774	390.375	378.528	370.545	330.918	110.817	114.484	105.091	115.919	103.707	105.066
ENSG00000004059	1437.29	-0.843719121969508	0.0383863832721431	-21.9796	4.50962762535236e-107	4.96182252658305e-106	ARF5	ADP ribosylation factor 5	1769.03	1974.9	1780.8	1816.09	1878.99	1851.91	1037.14	1107.02	1063.81	997.275	1023.99	946.504
ENSG00000089159	7401.03	-0.413919416006711	0.0188560707689063	-21.9515	8.37537479382707e-107	9.21160515268011e-106	PXN	paxillin	8392.45	8549.34	8158.84	8600.23	8554.44	8473.35	6166.93	6407.03	6395.79	6384.77	6278.48	6450.72
ENSG00000133275	2493.75	-0.649406533306489	0.0296021336299384	-21.9378	1.13177519314767e-106	1.24429059748984e-105	CSNK1G2	casein kinase 1 gamma 2	2976.58	3135.03	3142.52	2952.73	3116.33	2949.49	2026.91	1966.68	2005.94	1880.47	1921.85	1850.44
ENSG00000152409	899.962	-0.907342	0.0413660294966427	-21.9345	1.21818235379862e-106	1.33876578445338e-105	JMY	junction mediating and regulatory protein, p53 cofactor	1143.83	1192.93	1252.65	1106.22	1181.06	1167.46	574.923	648.063	642.529	635.717	642.797	611.378
ENSG00000198162	3370.61	-0.535719	0.0244248005108486	-21.9334	1.24739042332881e-106	1.37033081228433e-105	MAN1A2	mannosidase alpha class 1A member 2	3917.13	4101.47	3968.05	3962.48	3939.04	4047.06	2835.78	2722.07	2725.91	2851.99	2752.44	2623.94
ENSG00000125772	671.92	-1.09563	0.0500042174469879	-21.9107	2.05599539172228e-106	2.25336135681413e-105	GPCPD1	glycerophosphocholine phosphodiesterase 1	940.552	883.425	919.678	955.232	866.795	930.064	445.163	379.229	431.425	447.118	394.273	470.082
ENSG00000127838	722.513	-0.966790314099954	0.0441561308573082	-21.8948	2.91084240841338e-106	3.18655287964135e-105	PNKD	PNKD metallo-beta-lactamase domain containing	928.465	950.041	950.678	954.183	1019.7	930.064	482.102	515.179	502.408	506.918	481.163	449.25
ENSG00000080298	635.739	-1.02181	0.0466706005284571	-21.8942	2.95197919475099e-106	3.23033158077778e-105	RFX3	regulatory factor X3	837.267	839.356	896.715	833.6	802.067	903.344	439.48	426.25	416.676	415.838	398.011	420.266
ENSG00000124782	2700.84	-0.531907366631294	0.024312592365051	-21.8779	4.2224217958194e-106	4.61698401871036e-105	RREB1	ras responsive element binding protein 1	3174.36	3235.47	3271.11	3084.84	3131.34	3262.93	2202.14	2228.36	2248.39	2218.11	2195.6	2157.48
ENSG00000196476	222.977	-1.83134	0.0837187964928145	-21.8749	4.50050277569274e-106	4.91914202186904e-105	C20orf96	chromosome 20 open reading frame 96	365.892	343.327	354.782	309.323	380.864	334.001	100.398	105.285	96.7942	82.7996	98.1012	104.161
ENSG00000115977	5434.45	-0.375348583885206	0.0171632751715809	-21.8693	5.09478168127767e-106	5.56654266719133e-105	AAK1	AP2 associated kinase 1	6100.4	6115.31	6088.71	6196.95	6141.67	6180.56	4693.16	4736.79	4746.6	4802.38	4688.3	4722.56
ENSG00000138678	151.288	-6.0353	0.276058602241756	-21.8624	5.92541507220954e-106	6.46907534742505e-105	GPAT3	glycerol-3-phosphate acyltransferase 3	280.188	280.81	293.93	322.954	303.941	306.253	6.63009	5.11091	5.53109	1.83999	3.73719	4.52873
ENSG00000109189	924.873	-0.814452284651037	0.0372892858101015	-21.8415	9.37212154198535e-106	1.02240996186929e-104	USP46	ubiquitin specific peptidase 46	1163.6	1201.13	1132.09	1185.91	1230.77	1160.27	662.062	657.263	690.465	669.757	685.774	659.382
ENSG00000134769	313.753	-7.96268	0.364659137090547	-21.8359	1.05723994486183e-105	1.1524569530437e-104	DTNA	dystrobrevin alpha	592.24	676.404	566.044	621.792	650.096	643.337	0.947155641084811	4.08873	2.76555	4.59998	0	2.71724
ENSG00000103227	194.5	-1.94765	0.0892826408291292	-21.8144	1.69343881497388e-105	1.84310219132427e-104	LMF1	lipase maturation factor 1	338.423	305.407	315.745	297.789	303.003	293.921	77.6668	76.6636	82.0446	71.7597	71.9409	99.632
ENSG00000242779	442.705	-1.14293	0.0524898307947021	-21.7743	4.0628884518457e-105	4.4151411938735e-104	ZNF702P	zinc finger protein 702, pseudogene	613.117	619.013	590.155	615.501	604.13	613.534	274.675	294.388	287.617	261.279	270.946	268.101
ENSG00000171877	195.453	-2.23908	0.102862	-21.7678	4.69005855119321e-105	5.0947229479609e-104	FRMD5	FERM domain containing 5	335.126	332.053	292.781	347.071	321.765	305.226	58.7236	98.1294	59.9202	60.7197	55.1235	78.7998
ENSG00000255302	4226.44	-0.623400400905589	0.0286523972368333	-21.7574	5.88451675446016e-105	6.38485922984902e-104	EID1	EP300 interacting inhibitor of differentiation 1	4832.41	5335.4	5160.99	5266.88	5171.69	4984.32	3412.6	3315.96	3296.53	3340.5	3461.57	3138.41
ENSG00000124299	1953.68	-0.739524059122629	0.0339947408959036	-21.7541	6.32117140971369e-105	6.85600234199381e-104	PEPD	peptidase D	2365.66	2573.41	2455.92	2312.06	2540.35	2413.03	1426.42	1488.3	1568.99	1457.27	1408.92	1433.79
ENSG00000225190	1579.9	-0.738576712357563	0.0340021203081875	-21.7215	1.28542124984629e-104	1.39310802045048e-103	PLEKHM1	pleckstrin homology and RUN domain containing M1	1896.49	1915.45	2032.25	1982.81	2059.11	1965.98	1199.1	1209.24	1233.43	1187.71	1190.29	1086.89
ENSG00000126016	105.923	-3.26911	0.150557	-21.7135	1.52926167608263e-104	1.65610285774465e-103	AMOT	angiomotin	185.693	190.623	191.743	195.031	209.194	178.819	22.7317	22.488	22.1244	16.5599	24.2917	11.7747
ENSG00000010270	1247.11	-0.71263	0.0328228189476268	-21.7114	1.60041414360235e-104	1.73182626848394e-103	STARD3NL	STARD3 N-terminal like	1561.36	1616.2	1527.06	1559.2	1509.39	1519.96	948.103	982.316	933.833	955.875	912.808	939.258
ENSG00000135299	133.775	-5.66549	0.261278862657337	-21.6837	2.92528502909854e-104	3.16184277934274e-103	ANKRD6	ankyrin repeat domain 6	234.039	265.438	281.3	251.653	275.798	266.173	3.78862	4.08873	9.21849	4.59998	4.67149	4.52873
ENSG00000105855	245.066	-1.82839	0.0844067673992198	-21.6616	4.72115565676401e-104	5.09902899649505e-103	ITGB8	integrin subunit beta 8	402.152	376.122	341.004	442.489	378.988	353.527	103.24	112.44	112.466	120.519	101.838	96.009
ENSG00000278621	146.382	-2.89421	0.133669016895094	-21.6521	5.80838512461598e-104	6.26607609176426e-103	AC037198.2	NA	328.534	270.562	253.744	221.245	234.522	239.453	35.0448	39.8651	36.874	26.6799	40.1748	29.8896
ENSG00000115194	100.095	-3.65399	0.168809971864843	-21.6456	6.68542023121825e-104	7.20946101368826e-103	SLC30A3	solute carrier family 30 member 3	188.989	198.822	177.965	196.079	177.299	173.681	19.8903	12.2662	14.7496	11.9599	14.9488	14.4919
ENSG00000173530	1669.68	-0.628707689392243	0.0290455656405116	-21.6456	6.69181308729395e-104	7.21359537735102e-103	TNFRSF10D	TNF receptor superfamily member 10d	1970.1	2029.21	2033.4	2108.64	1986.87	2039.98	1319.39	1294.08	1280.45	1300.87	1314.56	1358.62
ENSG00000182511	934.925	-0.963028019080898	0.0444918078377241	-21.6451	6.76501410840448e-104	7.28971646413661e-103	FES	FES proto-oncogene, tyrosine kinase	1228.43	1238.03	1306.61	1167.04	1187.62	1286.67	645.96	680.773	625.936	649.517	641.862	560.656
ENSG00000122417	1112.75	-0.904748839575414	0.0418234912370244	-21.6326	8.87364253141804e-104	9.55823879702496e-103	ODF2L	outer dense fiber of sperm tails 2 like	1555.87	1337.44	1470.8	1492.09	1361.17	1488.1	758.672	796.279	731.026	781.076	800.693	779.847
ENSG00000104064	1503.94	-0.703045339092953	0.0325335954817819	-21.6098	1.45194513284744e-103	1.56276752003958e-102	GABPB1	GA binding protein transcription factor subunit beta 1	1888.79	1981.05	1871.5	1805.61	1772.05	1862.18	1167.84	1146.89	1144.01	1137.11	1111.81	1158.45
ENSG00000272941	112.079	-3.66074	0.169425484164733	-21.6068	1.55091310800169e-103	1.66865227486488e-102	AC083862.2	NA	203.273	174.225	204.373	185.594	244.841	234.315	17.996	12.2662	12.9059	21.1599	15.8831	18.1149
ENSG00000122507	438.385	-1.15593	0.0535133689824207	-21.6009	1.76304725752084e-103	1.89616707906353e-102	BBS9	Bardet-Biedl syndrome 9	606.524	599.54	611.971	608.161	583.492	620.728	286.988	289.277	256.274	277.839	264.406	255.42
ENSG00000213281	4814.74	-0.591430466623809	0.0273928094049003	-21.5907	2.19567530494197e-103	2.35966035726302e-102	NRAS	NRAS proto-oncogene, GTPase	5482.89	6122.49	5818.89	5936.91	5832.1	5535.17	3898.49	3707.45	3889.28	3862.14	3896.02	3795.07
ENSG00000113448	1781.49	-0.635309	0.0294295463010919	-21.5875	2.35635003484979e-103	2.53137008888646e-102	PDE4D	phosphodiesterase 4D	2136.02	2245.46	2168.88	2117.03	2196.07	2142.74	1366.75	1342.12	1360.65	1459.11	1421.07	1422.02
ENSG00000196372	269.458	-1.59015	0.0736669276097454	-21.5857	2.4483702632078e-103	2.62822198589355e-102	ASB13	ankyrin repeat and SOCS box containing 13	362.596	390.47	424.82	401.596	430.583	416.217	130.707	146.172	146.574	124.199	135.473	124.087
ENSG00000115963	1867.57	-0.850356313844859	0.0394100935176186	-21.5771	2.94659791695283e-103	3.16184425888783e-102	RND3	Rho family GTPase 3	2392.03	2415.58	2333.07	2614.04	2493.44	2165.35	1395.16	1363.59	1309.95	1340.43	1289.33	1298.84
ENSG00000157168	494.142	-2.43391	0.112804791110227	-21.5763	2.99892246205341e-103	3.21676656327335e-102	NRG1	neuregulin 1	921.872	885.475	677.416	981.446	875.238	661.836	160.069	160.482	146.574	150.879	163.502	144.919
ENSG00000075785	5931.69	-0.497431054634154	0.0230715743873415	-21.5603	4.23458434867451e-103	4.53700867369007e-102	RAB7A	RAB7A, member RAS oncogene family	6923.38	7280.57	6805.16	6888.99	7017.85	6745.79	4922.37	5000.51	4917.14	5028.7	4948.97	4700.82
ENSG00000197291	97.0193	-3.79858	0.176243536961102	-21.553	4.96311835821615e-103	5.31353374097056e-102	RAMP2-AS1	RAMP2 antisense RNA 1	183.495	184.474	182.558	170.914	184.804	179.847	12.313	14.3105	11.984	13.7999	12.1459	13.5862
ENSG00000185825	3372.18	-0.524071739115864	0.0243380635889686	-21.533	7.64082435886899e-103	8.17719050311914e-102	BCAP31	B cell receptor associated protein 31	3930.32	4007.18	3853.23	4010.72	4138.85	3921.69	2749.59	2837.58	2694.57	2775.63	2844.94	2701.84
ENSG00000137965	160.266	-2.24488	0.104297196310308	-21.5239	9.30691751525583e-103	9.94513638504725e-102	IFI44	interferon induced protein 44	267.002	272.612	272.114	257.944	254.222	264.118	42.622	65.4196	41.4832	52.4397	61.6636	71.5539
ENSG00000138738	147.847	-2.39847	0.111494421842813	-21.512	1.20123955954486e-102	1.28264174030341e-101	PRDM5	PR/SET domain 5	265.904	255.189	234.225	267.381	228.894	240.481	48.3049	33.732	51.6236	50.5998	59.795	38.0413
ENSG00000177728	1688.57	-0.670686104317199	0.0311777020497759	-21.5117	1.20927105181116e-102	1.29072857552081e-101	TMEM94	transmembrane protein 94	2009.66	1991.29	2096.54	2076.14	2084.44	2184.88	1300.44	1346.21	1259.25	1275.11	1346.32	1292.5
ENSG00000129116	1095.83	-0.783765484608572	0.0365495467239033	-21.4439	5.20423906263228e-102	5.54220985782173e-101	PALLD	palladin, cytoskeletal associated protein	1410.83	1412.25	1308.91	1389.33	1458.73	1336	814.554	800.368	813.993	829.836	802.561	772.601
ENSG00000077044	1571.29	-0.696973388569907	0.032528766079012	-21.4264	7.58692477888314e-102	8.07657940301877e-101	DGKD	diacylglycerol kinase delta	1969.01	1897.01	2040.28	1812.95	1925.9	2018.39	1210.46	1193.91	1213.15	1184.03	1189.36	1201.02
ENSG00000113068	1732.61	-0.642871465131536	0.030031034837662	-21.4069	1.152185049253e-101	1.22469624258646e-100	PFDN1	prefoldin subunit 1	2139.32	2181.92	2155.1	2088.72	2075.05	2034.84	1289.08	1389.14	1383.7	1379.99	1356.6	1317.86
ENSG00000198040	662.279	-0.981100673223482	0.0458367507949093	-21.4042	1.22001644935137e-101	1.29630771544537e-100	ZNF84	zinc finger protein 84	907.588	853.704	940.345	876.59	821.767	877.652	446.11	432.383	447.097	425.958	465.28	452.873
ENSG00000128340	2708.78	-0.778527515706951	0.0363927216133446	-21.3924	1.57269205261378e-101	1.66852150060707e-100	RAC2	Rac family small GTPase 2	3429.28	3555.22	3118.41	3432.96	3716.71	3278.35	1914.2	2002.45	2062.18	1987.19	2031.16	1977.24
ENSG00000168884	1023.07	-0.751521148009162	0.0351432836156082	-21.3845	1.86318209976525e-101	1.97596840520251e-100	TNIP2	TNFAIP3 interacting protein 2	1242.71	1301.57	1330.72	1273.99	1287.06	1266.12	741.623	772.769	785.415	743.356	767.058	764.449
ENSG00000035687	2778.14	-0.633111085061935	0.0296136620023036	-21.379	2.09480308624262e-101	2.21994000744711e-100	ADSS	adenylosuccinate synthase	3319.4	3519.35	3282.6	3447.64	3473.75	3223.88	2204.03	2149.65	2127.63	2301.83	2195.6	2092.27
ENSG00000073331	132.939	-2.58677	0.121103	-21.36	3.14551515324424e-101	3.33091384879046e-100	ALPK1	alpha kinase 1	226.348	204.971	235.373	228.585	230.77	241.508	43.5692	40.8873	25.8118	45.9998	26.1603	45.2873
ENSG00000182473	4107.56	-0.463199007465268	0.0217021032981094	-21.3435	4.48040335416979e-101	4.74269959259077e-100	EXOC7	exocyst complex component 7	4668.7	4703.06	4748.8	4677.6	4843.36	4923.69	3464.7	3456	3400.7	3509.78	3522.3	3372.09
ENSG00000137502	798.589	-0.960297033456296	0.0450145056187824	-21.3331	5.60237259314859e-101	5.92812616472468e-100	RAB30	RAB30, member RAS oncogene family	1042.74	1054.58	1114.87	1129.29	986.87	1004.06	559.769	520.29	542.047	566.717	513.863	547.976
ENSG00000100918	182.986	-1.87476	0.0879512078922943	-21.3159	8.07641121429251e-101	8.53640628870234e-100	REC8	REC8 meiotic recombination protein	272.496	300.283	276.707	290.449	304.879	280.561	73.8781	74.6192	77.4353	79.1196	77.5467	87.8573
ENSG00000166347	273.716	-1.66397	0.0780766323467803	-21.312	8.78298971465457e-101	9.27974876560711e-100	CYB5A	cytochrome b5 type A	361.497	410.967	447.783	418.373	444.655	413.134	124.077	128.795	135.512	121.439	157.896	120.464
ENSG00000168216	531.859	-1.18381	0.0556286007240945	-21.2806	1.71900972283628e-100	1.81487509651805e-99	LMBRD1	LMBR1 domain containing 1	707.611	784.014	792.232	698.336	744.843	706.027	308.773	296.433	312.507	361.558	346.624	323.351
ENSG00000141505	120.153	-2.71262	0.127549643241769	-21.2672	2.28763308503863e-100	2.4124986544764e-99	ASGR1	asialoglycoprotein receptor 1	197.78	209.07	190.595	222.293	199.813	231.231	24.626	35.7763	30.421	26.6799	35.5033	38.0413
ENSG00000069849	5223.08	-0.594050987970286	0.027951335344916	-21.253	3.08964144780449e-100	3.25584683260414e-99	ATP1B3	ATPase Na+/K+ transporting subunit beta 3	6244.34	6673.86	6334.41	6296.56	6284.26	5866.09	4266.94	4212.41	4141.87	4131.7	4248.25	3976.22
ENSG00000166398	2470.39	-0.565361786873298	0.0266079546727385	-21.2478	3.45122362951995e-100	3.63280593325384e-99	KIAA0355	KIAA0355	2859.01	2852.17	2933.56	2974.75	2989.69	3080	2037.33	1954.41	1947.87	2044.23	1983.51	1988.11
ENSG00000087008	528.186	-1.02017	0.0480347156778775	-21.2381	4.24350524380808e-100	4.46510523768966e-99	ACOX3	acyl-CoA oxidase 3, pristanoyl	705.414	707.15	679.712	720.356	727.958	703.971	354.236	338.342	347.537	333.958	369.982	349.618
ENSG00000172757	19324.4	-0.483719	0.0227812679722512	-21.2332	4.71317882194769e-100	4.95745514223445e-99	CFL1	cofilin 1	21957.9	23388.2	22098.7	22602.6	23419.4	21733.7	15706.7	15921.5	16538.9	16016.2	16553.9	15954.7
ENSG00000223773	246.476	-1.65934	0.078177949102175	-21.2252	5.58716812388486e-100	5.87454987855988e-99	CD99P1	CD99 molecule pseudogene 1	401.053	331.028	390.375	350.217	385.555	388.469	107.029	123.684	125.371	112.239	116.787	125.899
ENSG00000223361	257.244	-1.73951	0.0820149447268683	-21.2097	7.77174757419953e-100	8.16236186174033e-99	FTH1P10	ferritin heavy chain 1 pseudogene 10	430.72	435.564	349.041	363.848	414.636	381.275	120.289	121.64	125.371	122.359	98.1012	124.087
ENSG00000147065	34528.6	-0.446442644742004	0.0210606998185701	-21.1979	9.98500096919237e-100	1.04790466239972e-98	MSN	moesin	39215.3	40615	37914.6	40645.1	41456.1	39121.3	28891.1	28838.8	29475.2	29461.9	29768.6	28940.4
ENSG00000125753	3490.55	-0.592367679146622	0.0279569367532571	-21.1886	1.21723159021284e-99	1.27650823275705e-98	VASP	vasodilator stimulated phosphoprotein	4251.16	4441.72	4070.24	4033.78	4321.78	4060.42	2796.95	2885.62	2813.48	2724.11	2766.45	2720.86
ENSG00000168807	6940.43	-0.412453452996173	0.0194771982736036	-21.1762	1.58228599572356e-99	1.65872e-98	SNTB2	syntrophin beta 2	7793.61	8108.66	8007.28	7981.59	7980.33	7685.11	6076.95	5789.64	6010.46	6023.21	5964.55	5863.79
ENSG00000011638	409.005	-1.14789	0.0542176651990653	-21.1719	1.73308545539406e-99	1.81478253722523e-98	TMEM159	transmembrane protein 159	549.388	569.82	564.896	551.539	572.235	573.454	267.098	255.545	263.649	247.479	244.786	248.174
ENSG00000198108	249.652	-1.67148	0.078999510626981	-21.1582	2.32075949296171e-99	2.42925693825094e-98	CHSY3	chondroitin sulfate synthase 3	350.509	387.395	390.375	419.421	382.741	350.444	106.081	106.307	113.387	131.559	130.802	126.804
ENSG00000169991	965.047	-0.775762342841834	0.0366707398935982	-21.1548	2.49218896730207e-99	2.60773254637261e-98	IFFO2	intermediate filament family orphan 2	1225.13	1205.23	1210.16	1183.82	1244.85	1239.4	729.31	739.037	737.479	682.637	696.051	687.461
ENSG00000034510	20020.6	-0.545756	0.0258004690574075	-21.1529	2.59241664826044e-99	2.71160047858306e-98	TMSB10	thymosin beta 10	23220.4	25421.5	23550	23101.7	23488.8	23792.2	15811.8	16749.5	16925.1	16419.2	15712.1	16054.3
ENSG00000106683	1782.29	-0.619260565040368	0.0292960110881144	-21.1381	3.55459324128544e-99	3.71663311864226e-98	LIMK1	LIM domain kinase 1	2114.04	2174.74	2137.88	2133.81	2176.37	2215.71	1367.69	1416.74	1368.95	1477.51	1446.29	1357.71
ENSG00000142494	131.335	-5.77727	0.273316334604163	-21.1377	3.58376033688784e-99	3.74435211773652e-98	SLC47A1	solute carrier family 47 member 1	265.904	280.81	243.41	268.43	236.399	252.813	4.73578	4.08873	2.76555	4.59998	9.34297	2.71724
ENSG00000104324	465.095	-1.10116	0.0521154640982119	-21.1292	4.29181614583694e-99	4.48247518840302e-98	CPQ	carboxypeptidase Q	612.018	662.057	657.897	632.278	608.82	633.06	291.724	318.921	292.226	283.359	298.041	290.744
ENSG00000198722	3474.71	-0.509503909007557	0.0241203865081486	-21.1234	4.85054532786949e-99	5.06414897212271e-98	UNC13B	unc-13 homolog B	3979.76	3996.94	4171.27	4020.15	4215.78	4103.59	2901.14	2991.92	2813.48	2869.47	2823.45	2809.62
ENSG00000071051	969.289	-0.887925673325566	0.0420678584723759	-21.107	6.86119e-99	7.15009570606456e-98	NCK2	NCK adaptor protein 2	1288.86	1336.41	1304.31	1179.62	1247.66	1196.24	717.944	626.597	679.403	692.757	692.314	669.346
ENSG00000068650	3929.61	-0.47364	0.0224649932517152	-21.0834	1.12855169834145e-98	1.17520294881962e-97	ATP11A	ATPase phospholipid transporting 11A	4472.02	4495.02	4695.98	4606.29	4560.99	4586.6	3169.18	3239.29	3404.39	3277.94	3301.81	3345.82
ENSG00000070367	4437.14	-0.472364	0.0224119898992759	-21.0764	1.31021432085558e-98	1.36387117764394e-97	EXOC5	exocyst complex component 5	5097.22	5188.84	5327.47	5164.12	5184.82	4980.21	3794.31	3782.07	3570.32	3761.86	3674.59	3719.9
ENSG00000137575	7874.63	-0.486041417704841	0.0230622218749459	-21.0752	1.34278447441601e-98	1.39725919340395e-97	SDCBP	syndecan binding protein	8933.04	9604.94	9242.71	9299.62	9199.85	8849.48	6730.49	6640.09	6591.22	6571.53	6551.29	6281.34
ENSG00000089876	1089.04	-0.772204428467231	0.0366507828586527	-21.0692	1.52331716664432e-98	1.58453090813789e-97	DHX32	DEAH-box helicase 32 (putative)	1292.16	1388.68	1367.46	1357.88	1417.45	1416.16	780.456	832.056	824.133	761.756	827.787	802.49
ENSG00000121741	2687.22	-0.543479	0.0258039339146168	-21.0619	1.77995427555397e-98	1.85011545256604e-97	ZMYM2	zinc finger MYM-type containing 2	3161.18	3239.57	3303.26	3115.25	3091.01	3217.71	2225.82	2171.11	2099.97	2195.11	2172.24	2254.4
ENSG00000072609	1317.56	-0.692658178413562	0.0329130861096909	-21.0451	2.53746372467144e-98	2.63359959259069e-97	CHFR	checkpoint with forkhead and ring finger domains	1631.68	1623.37	1621.21	1582.27	1598.51	1712.14	996.408	965.961	1055.52	1025.8	999.698	998.131
ENSG00000067208	1669.48	-0.623754619054842	0.0296460701405994	-21.04	2.8211623800095e-98	2.92589206512464e-97	EVI5	ecotropic viral integration site 5	1999.77	2067.13	2015.03	2033.14	2047.85	1984.48	1370.53	1325.77	1232.51	1319.27	1326.7	1311.52
ENSG00000122986	102.648	-3.20694	0.152488902882113	-21.0306	3.44098973507291e-98	3.56741668414749e-97	HVCN1	hydrogen voltage gated channel 1	186.792	169.101	190.595	198.177	167.918	199.373	17.996	16.3549	17.5151	17.4799	21.4888	28.9838
ENSG00000106665	1911.65	-0.680453186087172	0.0323673564509515	-21.0228	4.05584234884462e-98	4.20331396954342e-97	CLIP2	CAP-Gly domain containing linker protein 2	2386.54	2358.19	2399.66	2222.93	2363.05	2395.56	1496.51	1461.72	1582.81	1427.83	1454.7	1390.32
ENSG00000088882	110.012	-2.88619	0.137301637266318	-21.0208	4.22944092489692e-98	4.38161375347002e-97	CPXM1	carboxypeptidase X, M14 family member 1	178.002	196.772	206.669	204.468	177.299	199.373	20.8374	30.6654	25.8118	28.5199	32.7004	19.0206
ENSG00000137474	139.01	-6.01413	0.286182430466774	-21.015	4.77897971833066e-98	4.94728825853922e-97	MYO7A	myosin VIIA	262.607	272.612	299.67	262.138	259.851	285.699	3.78862	6.13309	1.8437	2.75999	4.67149	6.34022
ENSG00000127995	667.455	-0.909237008414958	0.0433174289815743	-20.9901	8.07818684082253e-98	8.35348528451747e-97	CASD1	CAS1 domain containing 1	865.835	904.947	839.307	870.299	850.847	895.123	478.314	450.782	466.456	478.398	467.149	442.004
ENSG00000174021	2100.09	-0.851720936055277	0.0406101820759262	-20.9731	1.15516679850179e-97	1.19365824351052e-96	GNG5	G protein subunit gamma 5	2773.31	2960.81	2708.52	2628.72	2688.57	2454.14	1480.4	1597.67	1478.65	1552.03	1474.32	1403.91
ENSG00000160179	828.03	-1.21086	0.0577427567799723	-20.9699	1.23423197444767e-97	1.27442363105148e-96	ABCG1	ATP binding cassette subfamily G member 1	1038.34	1033.05	1302.02	1107.27	1225.15	1233.23	512.411	485.536	509.783	528.077	490.506	470.987
ENSG00000187266	295.299	-1.42578	0.068017909694859	-20.9618	1.4630942316891e-97	1.50908025236312e-96	EPOR	erythropoietin receptor	447.202	416.091	413.338	419.421	458.726	426.494	154.386	177.86	167.777	150.879	142.947	168.469
ENSG00000139977	1561.64	-0.665950980294846	0.0318158353415288	-20.9314	2.7704987972603e-97	2.85548777316163e-96	NAA30	N(alpha)-acetyltransferase 30, NatC catalytic subunit	1875.61	1979	1928.91	1875.86	1895.88	1938.23	1222.78	1221.51	1233.43	1174.83	1265.04	1128.56
ENSG00000146267	105.987	-3.17328	0.15171	-20.9167	3.77209423187797e-97	3.88354873273953e-96	FAXC	failed axon connections homolog, metaxin like GST domain containing	199.977	214.195	191.743	191.885	194.185	153.127	17.0488	19.4214	23.9681	22.0799	24.2917	19.9264
ENSG00000106004	381.212	-1.30531	0.0624375873265752	-20.9058	4.73885889623928e-97	4.87531727832442e-96	HOXA5	homeobox A5	494.449	561.621	567.192	547.345	553.473	531.319	213.11	242.257	225.853	233.679	216.757	187.489
ENSG00000162636	427.407	-1.1073	0.0529925463746206	-20.8955	5.88673052087074e-97	6.05182518792215e-96	FAM102B	family with sequence similarity 102 member B	601.03	567.77	584.415	568.316	596.625	584.759	279.411	265.767	268.258	264.959	283.092	264.478
ENSG00000150551	540.25	-1.62201	0.0776345912584066	-20.8929	6.21781326810232e-97	6.38986285871441e-96	LYPD1	LY6/PLAUR domain containing 1	817.489	917.245	649.86	888.125	900.566	718.359	257.626	283.144	261.805	255.759	281.223	251.797
ENSG00000005810	6259.3	-0.424447837948045	0.0203243225277236	-20.8837	7.52660434044413e-97	7.72923314217776e-96	MYCBP2	MYC binding protein 2	7229.94	7083.8	7391.87	7052.57	6968.13	7320.27	5372.27	5273.43	5358.71	5497.89	5301.2	5261.47
ENSG00000103381	2037.14	-0.549022444262014	0.0262908268020519	-20.8827	7.69816205509976e-97	7.9025305961838e-96	CPPED1	calcineurin like phosphoesterase domain containing 1	2449.17	2404.31	2419.18	2383.36	2478.43	2386.31	1601.64	1638.56	1663.02	1678.07	1706.03	1637.59
ENSG00000104290	103.534	-4.63553	0.222091970487583	-20.8721	9.59908404919414e-97	9.85033055197428e-96	FZD3	frizzled class receptor 3	204.372	190.623	227.336	169.866	181.051	220.955	7.57725	9.19963	5.53109	9.19996	13.0802	3.62298
ENSG00000161921	196.531	-1.79026	0.0858282969633793	-20.8586	1.2724408286382e-96	1.30527054288509e-95	CXCL16	C-X-C motif chemokine ligand 16	295.571	333.078	292.781	290.449	328.331	288.782	84.2969	88.9298	81.1227	92.9196	90.6268	91.4803
ENSG00000077092	218.257	-1.80864	0.0867382343100066	-20.8517	1.46950267188336e-96	1.50632039337164e-95	RARB	retinoic acid receptor beta	363.695	358.699	324.93	346.023	315.198	328.863	97.557	98.1294	91.2631	76.3596	121.459	96.9147
ENSG00000280106	113.23	-2.72594	0.130806459500913	-20.8395	1.89913148571945e-96	1.94529859923494e-95	AC008555.7	NA	191.187	197.797	202.077	183.497	198.875	207.594	38.8334	19.4214	25.8118	27.5999	28.0289	38.0413
ENSG00000148655	137.82	-6.0583	0.290996474950616	-20.8192	2.90258627119314e-96	2.97098781404006e-95	LRMDA	leucine rich melanocyte differentiation associated	259.311	259.288	292.781	266.333	280.489	271.312	3.78862	3.06654	5.53109	5.51997	2.80289	3.62298
ENSG00000177548	913.676	-0.759685534299999	0.036500735389197	-20.8129	3.30838813559001e-96	3.38512352646631e-95	RABEP2	rabaptin, RAB GTPase binding effector protein 2	1160.31	1147.84	1113.72	1174.38	1160.42	1135.6	650.696	686.906	685.856	673.437	682.971	691.989
ENSG00000134248	1102.22	-0.889609121820883	0.0427558836658948	-20.8067	3.76326971597756e-96	3.84776242378279e-95	LAMTOR5	late endosomal/lysosomal adaptor, MAPK and MTOR activator 5	1360.28	1526.01	1401.91	1504.67	1461.54	1332.92	791.822	831.033	778.041	762.676	718.475	757.203
ENSG00000117707	300.911	-8.0929	0.389329011556252	-20.7868	5.69977404071519e-96	5.82352049415442e-95	PROX1	prospero homeobox 1	585.647	574.944	661.342	599.772	554.411	621.756	0.947155641084811	1.02218	1.8437	2.75999	4.67149	1.81149
ENSG00000170653	2360.47	-0.523999795841694	0.0252086565020411	-20.7865	5.73411869811064e-96	5.8564881152551e-95	ATF7	activating transcription factor 7	2779.9	2766.08	2718.85	2759.79	2775.81	2906.32	1938.83	1901.26	1990.27	1929.23	1925.59	1933.77
ENSG00000197006	3002.79	-0.627429019982518	0.0301855785512783	-20.7857	5.82819361304141e-96	5.95041469605304e-95	METTL9	methyltransferase like 9	3500.7	3864.73	3732.68	3647.92	3612.58	3513.69	2355.58	2427.68	2408.79	2373.59	2392.74	2202.77
ENSG00000025039	116.954	-5.42309	0.260919	-20.7845	5.97425473810895e-96	6.0973304421634e-95	RRAGD	Ras related GTP binding D	199.977	238.791	252.596	213.905	252.346	213.761	2.84147	7.15527	6.45294	5.51997	4.67149	5.43447
ENSG00000184009	84733.5	-0.518077	0.0249271281825835	-20.7836	6.08606388330081e-96	6.20919488984316e-95	ACTG1	actin gamma 1	98562.3	104765	96892.3	100397	103862	94235.6	68254.9	69626.9	71710.6	70040.2	70411.4	68045
ENSG00000141959	4740.29	-0.573017664938455	0.0275787908303414	-20.7775	6.92023817394291e-96	7.05769152985806e-95	PFKL	phosphofructokinase, liver type	5481.79	5590.59	5532.99	5647.51	6118.22	5641.02	3638.97	3860.78	3897.58	3796.82	3855.84	3821.34
ENSG00000123983	3413.87	-0.626874513480098	0.0301986221293869	-20.7584	1.02977212756405e-95	1.04908733299252e-94	ACSL3	acyl-CoA synthetase long chain family member 3	4018.22	4396.63	4125.35	4213.09	4173.56	3936.07	2688.03	2706.74	2616.21	2835.43	2701.99	2555.11
ENSG00000165997	1964.54	-0.724399568883311	0.0349102767276544	-20.7503	1.21766974181316e-95	1.24006113988335e-94	ARL5B	ADP ribosylation factor like GTPase 5B	2344.79	2509.87	2484.62	2522.82	2494.38	2327.73	1517.34	1509.76	1400.29	1582.39	1490.2	1390.32
ENSG00000254838	105.835	-5.07234	0.244759371818878	-20.7238	2.11477806631778e-95	2.14978286734338e-94	GVINP1	GTPase, very large interferon inducible pseudogene 1	202.175	217.269	200.928	189.788	193.247	230.204	3.78862	4.08873	5.53109	6.43997	8.40868	8.15171
ENSG00000100596	6256.72	-0.464691467109932	0.0224241427811997	-20.7228	2.15677535336796e-95	2.19168494722745e-94	SPTLC2	serine palmitoyltransferase long chain base subunit 2	7006.89	7601.35	7438.94	7157.42	7309.6	7020.19	5221.67	5240.72	5266.52	5348.85	5273.17	5195.35
ENSG00000106415	122.207	-2.49587	0.120489030248569	-20.7145	2.56464492630779e-95	2.6052171469438e-94	GLCCI1	glucocorticoid induced 1	182.397	215.22	219.299	202.371	201.689	225.065	41.6748	29.6433	38.7177	34.9598	38.3062	37.1356
ENSG00000139629	1245.01	-0.999950057227509	0.0483336213633997	-20.6885	4.3969222618491e-95	4.46326401293713e-94	GALNT6	polypeptide N-acetylgalactosaminyltransferase 6	1639.37	1613.12	1462.76	1766.81	1826.46	1648.42	785.192	856.588	854.554	843.636	866.094	777.129
ENSG00000081760	1163.72	-0.746689572536422	0.036112928507458	-20.6765	5.63667913852852e-95	5.71555209481944e-94	AACS	acetoacetyl-CoA synthetase	1498.73	1495.26	1383.54	1431.28	1508.45	1430.55	886.538	871.921	817.68	855.596	914.677	870.421
ENSG00000164924	21231.7	-0.423620959149905	0.0205044919213876	-20.6599	7.95122512836859e-95	8.05379393257572e-94	YWHAZ	tyrosine 3-monooxygenase/tryptophan 5-monooxygenase activation protein zeta	23544.6	25015.7	24253.8	25107.6	24500.1	23536.3	18110.6	18018	18008.3	18604.2	18403.8	17677.4
ENSG00000102048	95.9243	-4.35674	0.210902632062477	-20.6576	8.34467395846834e-95	8.44928211980115e-94	ASB9	ankyrin repeat and SOCS box containing 9	184.594	202.921	190.595	152.04	185.742	181.902	8.5244	7.15527	12.9059	7.35996	4.67149	12.6804
ENSG00000126561	740.838	-0.920433109706008	0.0445610260469326	-20.6556	8.69999738821206e-95	8.80589681782082e-94	STAT5A	signal transducer and activator of transcription 5A	921.872	925.444	1014.98	967.815	1008.45	978.366	463.159	513.135	516.236	518.877	540.024	521.709
ENSG00000112893	3479.31	-0.476193458861483	0.0230939253169515	-20.6199	1.82092422601197e-94	1.84110591847386e-93	MAN2A1	mannosidase alpha class 2A member 1	4016.02	4219.33	4095.5	3935.22	4016.9	4009.04	2936.18	2837.58	2960.06	2950.43	2917.81	2857.63
ENSG00000176170	2586.7	-0.511061629350248	0.0247873307450571	-20.6179	1.89782206748179e-94	1.91816802654156e-93	SPHK1	sphingosine kinase 1	2946.92	3161.68	3023.11	3019.83	3103.2	2983.4	2119.73	2134.31	2170.03	2121.51	2150.75	2105.86
[truncated: 11,034 more rows]
