# Supplementary material for: Subendothelial stiffness alters endothelial cell traction force generation while exerting a minimal effect on the transcriptome
Source: Sci Rep. 2019 Dec 3;9:18209. doi: 10.1038/s41598-019-54336-2 (PMC6890669; doi:10.1038/s41598-019-54336-2)
Supplement: Supplementary file 7 — Supplementary Table 4 [file 41598_2019_54336_MOESM7_ESM.xlsx]

## Sheet: Sheet 1 - Table 4
Supplemental Table 4
ENSID	baseMean	lfc	lfcSE	stat	pvalue	padj	symbol	name	C1 HUVEC/SOFT	C2 HUVEC/SOFT	C3 HUVEC/SOFT	C4 HUVEC/SOFT	C5 HUVEC/SOFT	C6 HUVEC/SOFT	D1 HMEC-1/SOFT	D2 HMEC-1/SOFT	D3 HMEC-1/SOFT	D4 HMEC-1/SOFT	D5 HMEC-1/SOFT	D6 HMEC-1/SOFT
ENSG00000110799	73269.6	-7.29587	0.0493804122156513	-147.748	0	0	VWF	von Willebrand factor	127891	150596	151854	153267	147120	142949	887.774	936.367	928.558	992.223	912.773	900.642
ENSG00000138722	23679.7	-7.92736	0.0585047341412803	-135.499	0	0	MMRN1	multimerin 1	43797.7	48314.8	48615.2	47526.9	49183.5	45553.8	205.938	186.878	202.214	219.719	172.204	177.666
ENSG00000102755	7155.2	-3.89415	0.0363294111227967	-107.19	0	0	FLT1	fms related tyrosine kinase 1	13790.8	13382.8	13316.2	12700.7	13533.7	13722.3	931.523	965.041	901.828	884.979	852.992	879.533
ENSG00000163762	4166.38	-5.05563	0.0487003806005394	-103.811	0	0	TM4SF18	transmembrane 4 L six family member 18	8296.41	8109.55	8140.97	8150.47	8249.1	7587.19	246.485	250.159	256.835	227.566	237.339	244.51
ENSG00000181104	9443.12	-3.29121	0.0319041320677187	-103.159	0	0	F2R	coagulation factor II thrombin receptor	17304.6	17650.1	16967.5	16810.5	16912	17158.3	1826.77	1702.67	1871.06	1742.06	1642.63	1729.16
ENSG00000099250	15949.1	-1.91613	0.0194357345521931	-98.5882	0	0	NRP1	neuropilin 1	25023.4	25596.5	25283.7	25032.2	25223.1	25144.7	6518.52	6598.07	6773.01	6892.38	6624.96	6678.3
ENSG00000143248	5875.27	-7.18811	0.0741961116738609	-96.8798	0	0	RGS5	regulator of G protein signaling 5	10972.8	11730.6	11706.2	11443.3	12346.5	11821.6	86.4299	70.2028	89.4856	76.7273	74.9491	84.4352
ENSG00000006451	8345.86	-2.38114	0.024684537891423	-96.4627	0	0	RALA	RAS like proto-oncogene A	13890.7	14113.9	13822.4	13921	14186.9	14075.9	2708.14	2660.79	2825.19	2714.23	2572.36	2658.83
ENSG00000164125	14769.4	-7.25548	0.0758620361395087	-95.6405	0	0	GASK1B	golgi associated kinase 1B	25554.8	29980.8	31837.3	30390.9	31948.8	26366	185.664	211.597	206.863	200.537	171.312	178.545
ENSG00000158352	3688.75	-5.49205	0.0582649487439296	-94.26	0	0	SHROOM4	shroom family member 4	6725.8	7262.52	7474.85	7427.38	7402.09	7011.71	158.988	156.226	155.728	171.764	154.359	163.593
ENSG00000108622	4249.76	-3.94186	0.0419555068176989	-93.9534	0	0	ICAM2	intercellular adhesion molecule 2	7776.81	8192.21	7789.46	7964.48	7703.48	8459.82	527.116	508.229	484.617	544.066	505.906	540.913
ENSG00000132688	7698.95	-3.5344	0.037937585920472	-93.1635	0	0	NES	nestin	13678.1	14411.2	13820.4	13912.5	13869	15351.7	1235.63	1178.62	1287.66	1203.22	1209	1230.47
ENSG00000156535	14516.8	-4.11711	0.0445319474335616	-92.4528	0	0	CD109	CD109 molecule	25218.8	26861.1	28154.2	27499.4	30375.9	26596.8	1551.47	1570.17	1667.69	1578.14	1534.67	1592.84
ENSG00000154277	2890.63	-4.48999	0.0485717467696069	-92.4404	0	0	UCHL1	ubiquitin C-terminal hydrolase L1	5543.82	5744.53	5550.29	5385.25	5363.07	5619.08	243.284	225.44	277.754	229.31	248.938	256.824
ENSG00000166086	3837.55	-6.09365	0.0659957763797215	-92.334	0	0	JAM3	junctional adhesion molecule 3	6963.05	7695.16	7639.84	7654.18	7835.28	7597.1	107.771	115.686	117.377	108.116	106.178	110.821
ENSG00000087245	12643.9	-4.8738	0.0543411519998692	-89.689	0	0	MMP2	matrix metallopeptidase 2	20764.6	25054.4	26059.5	25096.7	25314.2	24430.6	820.551	860.232	875.099	835.281	811.056	804.773
ENSG00000076706	20043.9	-2.74918	0.0310220570976441	-88.6202	0	0	MCAM	melanoma cell adhesion molecule	33956.4	35172.5	33344.8	35014.1	34635.2	37260.4	5101.5	5150.51	5293.59	5319.47	5022.48	5256.09
ENSG00000138411	7961.77	-4.59226	0.053569658818792	-85.7251	0	0	HECW2	HECT, C2 and WW domain containing E3 ubiquitin protein ligase 2	14112.9	14945.9	16252.2	15369.1	16580.6	14480	615.68	609.083	622.912	603.355	637.96	711.543
ENSG00000127920	12950.1	-3.55817	0.0417078988355637	-85.3116	0	0	GNG11	G protein subunit gamma 11	23373.4	25520.3	24413.7	23477.8	23406	23041.9	2014.56	2132.78	2184.84	2034.14	1865.7	1936.73
ENSG00000196611	28446.3	-4.93295	0.0585214316666695	-84.293	0	0	MMP1	matrix metallopeptidase 1	62541.9	56969.7	50612.5	51551.3	51742.9	57113.9	1811.83	1828.24	1903.6	1901.62	1597.13	1781.06
ENSG00000164283	10234.5	-3.73215	0.044983467115548	-82.9672	0	0	ESM1	endothelial cell specific molecule 1	20766.8	19242.2	18454.5	18556.6	18732	18464.8	1327.39	1500.96	1525.9	1440.38	1326.78	1475.86
ENSG00000091409	14019	-2.35488	0.0283842915873096	-82.9642	0	0	ITGA6	integrin subunit alpha 6	24233.3	23318.4	22987.2	22780.3	23686.1	23713.4	4462.35	4535.5	4736.92	4821.61	4472.85	4480.34
ENSG00000181019	4930.29	-2.56716	0.0311479349808759	-82.4184	0	0	NQO1	NAD(P)H quinone dehydrogenase 1	8575.53	8571.17	8338.75	8273.84	8346.98	8511.32	1364.74	1404.06	1525.9	1479.62	1373.17	1398.46
ENSG00000129657	16930.8	-2.0208	0.0246682105479564	-81.9191	0	0	SEC14L1	SEC14 like lipid binding 1	25795.3	27686.7	27614.1	27420.7	27321.3	27158.4	6789.55	6673.22	6811.36	6786.88	6524.14	6588.59
ENSG00000091490	3678.04	-3.86289	0.048445572942028	-79.7367	0	0	SEL1L3	SEL1L family member 3	6259.88	6926.5	7090.55	6984.22	7353.63	6684.85	451.356	486.476	468.346	481.289	460.402	489.021
ENSG00000237550	2076.98	-4.07455	0.051802748805157	-78.6551	0	0	RPL9P9	ribosomal protein L9 pseudogene 9	3774.61	3924.87	3853.23	4148.78	3805.71	4021.41	214.474	228.406	238.241	224.95	254.292	234.835
ENSG00000153071	5257.12	-2.09367	0.0266523096276778	-78.555	0	0	DAB2	DAB adaptor protein 2	8307.14	8661.35	8612.37	8611.66	8625.11	8294.4	1955.88	2022.04	2002.38	2048.97	1931.72	2012.37
ENSG00000176658	5065.64	-5.56234	0.0718343465397131	-77.4329	0	0	MYO1D	myosin ID	8262.05	9822.92	10389.4	10195.4	10685.4	10170.4	220.876	221.485	214.998	183.971	208.787	211.968
ENSG00000134824	9511.81	-2.58748	0.0335686825054889	-77.0802	0	0	FADS2	fatty acid desaturase 2	15115.6	16699	16321.9	16519.2	16558.3	16647.2	2613.17	2613.32	2792.65	2795.31	2694.6	2771.41
ENSG00000099194	16686	-2.78743	0.0364693256487397	-76.4322	0	0	SCD	stearoyl-CoA desaturase	30714.3	29409.7	28039.4	28456	28653.8	29624.7	4134.76	4017.38	4432.44	4294.98	3997.29	4457.48
ENSG00000154133	8968.47	-2.23739	0.0294944624981507	-75.8581	0	0	ROBO4	roundabout guidance receptor 4	14046.3	15247.5	14873.9	15071.1	14363.2	15193.2	3096.54	3133.42	3099.45	3218.19	3066.67	3212.06
ENSG00000128849	1995.57	-4.43272	0.0589469325111688	-75.1984	0	0	CGNL1	cingulin like 1	3492.26	3817.52	3788.66	3940.01	3966.58	3882.74	178.195	183.912	166.187	170.021	193.618	167.111
ENSG00000149564	3906.27	-6.0033	0.0801435214128812	-74.9068	0	0	ESAM	endothelial cell adhesion molecule	6376.9	7562.04	8113.3	8077.41	8099.85	7925.94	134.447	116.675	112.729	118.579	117.777	119.617
ENSG00000198795	2545.04	-5.55015	0.0757747413834128	-73.2454	0	0	ZNF521	zinc finger protein 521	4339.29	5054.24	5215.18	5201.16	5197.36	4895.03	100.301	110.742	109.242	115.091	98.1476	104.664
ENSG00000204131	3171.2	-3.38482	0.0463551439782384	-73.0193	0	0	NHSL2	NHS like 2	5317.3	5916.3	6027.84	5771.47	5961.02	5734.97	585.803	496.363	561.318	557.145	548.734	576.094
ENSG00000064989	11600	-3.67564	0.050581368549968	-72.6678	0	0	CALCRL	calcitonin receptor like receptor	19912.2	21410.7	22282.1	21923.4	23530.1	20034.7	1636.83	1710.58	1804.82	1786.52	1576.61	1591.08
ENSG00000128052	8796.62	-3.2115	0.0445508385131106	-72.0863	0	0	KDR	kinase insert domain receptor	14375.9	15696.3	16255.3	16400.6	17152.3	15393.3	1643.24	1706.62	1771.12	1806.58	1676.54	1681.67
ENSG00000099260	3018.97	-2.63212	0.0365763623144396	-71.9622	0	0	PALMD	palmdelphin	5180.96	5267.88	5111.67	5203.06	5496.81	4935.64	853.629	847.377	821.64	858.822	811.949	838.195
ENSG00000120279	3639.07	-2.26762	0.0315117850850107	-71.961	0	0	MYCT1	MYC target 1	6149.3	5931.33	5885.39	6018.2	6304.08	5870.66	1285.78	1267.61	1224.91	1230.25	1227.74	1273.56
ENSG00000198945	1762.46	-3.54057	0.0492622134225156	-71.8719	0	0	L3MBTL3	L3MBTL histone methyl-lysine binding protein 3	3089.68	3352.68	3325.46	3271.01	3340.53	3092.32	291.301	279.822	295.186	268.545	267.675	275.294
ENSG00000100311	3865.12	-3.21678	0.0451042983661908	-71.3188	0	0	PDGFB	platelet derived growth factor subunit B	6970.57	7267.89	6971.68	6833.34	6569.62	7262.31	753.328	720.815	782.127	691.417	728.969	829.4
ENSG00000182240	5674.45	-8.48022	0.119502201563304	-70.9629	0	0	BACE2	beta-secretase 2	9642.64	11517	12179.7	11740.3	11974.4	10849.9	29.877	41.5284	25.5673	27.9008	33.0133	31.6632
ENSG00000164684	2105.94	-5.23497	0.0750361692498769	-69.7659	0	0	ZNF704	zinc finger protein 704	3729.52	4100.94	4326.68	4146.88	4404.62	3911.46	98.1673	127.552	94.1342	102.012	108.855	120.496
ENSG00000144724	2878.47	-2.31063	0.0331421586337251	-69.7188	0	0	PTPRG	protein tyrosine phosphatase receptor type G	4657.07	4835.24	4872.9	4739.97	4932.79	4702.87	1025.42	937.356	991.314	959.091	935.971	951.655
ENSG00000164035	2093.54	-4.12163	0.0592136	-69.606	0	0	EMCN	endomucin	3786.42	3855.09	4143.24	3923.88	4286.39	3762.89	194.201	223.462	251.024	242.388	223.063	230.438
ENSG00000171115	3738.25	-4.95101	0.071268137061466	-69.4701	0	0	GIMAP8	GTPase, IMAP family member 8	6032.29	7351.62	7763.84	7417.89	7868.23	7018.65	224.078	235.328	253.349	219.719	244.477	229.558
ENSG00000197043	4374.56	-2.31415	0.0338024052829909	-68.4611	0	0	ANXA6	annexin A6	7080.07	7460.05	7300.63	7215.77	7179.19	7467.34	1473.58	1549.41	1471.28	1517.98	1365.14	1414.29
ENSG00000261371	41490	-3.64383	0.0535056515656491	-68.1017	0	0	PECAM1	platelet and endothelial cell adhesion molecule 1	65080.8	76166.8	80688.2	78150.2	84235.4	76678.2	5827.08	6357.8	6205.88	6428.52	6032.51	6028.32
ENSG00000182621	1515.96	-4.0362	0.0593394240804834	-68.0189	0	0	PLCB1	phospholipase C beta 1	2830.96	2673.12	2902.22	2903.77	3043.99	2791.21	163.257	190.833	180.133	158.686	170.42	182.943
ENSG00000117114	1573.89	-4.55197	0.0671182650646003	-67.8202	0	0	ADGRL2	adhesion G protein-coupled receptor L2	3205.62	2952.24	2945.26	2871.5	3058.52	3087.37	112.039	134.473	105.756	156.07	132.945	124.894
ENSG00000142657	4969.96	-2.01248	0.0297004734142835	-67.7591	0	0	PGD	phosphogluconate dehydrogenase	7870.21	8115.99	7869.4	7752.87	7971.93	8213.18	1955.88	1990.4	1994.25	2084.71	1913.88	1906.83
ENSG00000196562	1994.4	-3.13376	0.0463300137318404	-67.64	0	0	SULF2	sulfatase 2	3684.43	3650.05	3493.52	3393.42	3486.87	3780.72	399.072	420.228	381.185	428.103	422.927	392.272
ENSG00000118257	8278.37	-2.77379	0.0419701782743627	-66.0895	0	0	NRP2	neuropilin 2	13052.2	14944.8	14853.4	14736.1	15108.5	13974.9	1974.02	2126.85	2144.17	2139.64	2091.44	2194.44
ENSG00000101955	1616.19	-5.58672	0.0848859754863685	-65.8144	0	0	SRPX	sushi repeat containing protein X-linked	2866.38	3204.53	3325.46	3178.96	3320.18	3101.24	58.687	72.1803	79.0262	68.0083	60.6731	58.9287
ENSG00000111341	4929.13	-4.65681	0.0710951314994776	-65.5012	0	0	MGP	matrix Gla protein	7935.69	9810.04	10137.3	9565.35	10254.2	9191.79	348.921	365.846	398.617	409.793	328.348	403.706
ENSG00000005249	1524.94	-6.01837	0.0928702372756314	-64.8041	0	0	PRKAR2B	protein kinase cAMP-dependent type II regulatory subunit beta	3081.09	3111.13	2875.57	2874.35	3023.63	3056.67	49.0837	40.5396	41.8374	54.9298	52.6428	37.8199
ENSG00000129422	6518.83	-2.6741	0.0417207414058564	-64.0953	0	0	MTUS1	microtubule associated scaffold protein 1	10232	11329.1	11587.3	11403.5	11818.3	11255	1719	1821.32	1862.93	1821.4	1697.06	1679.03
ENSG00000060982	17276.8	-1.8771	0.029404761253304	-63.8367	0	0	BCAT1	branched chain amino acid transaminase 1	27110.4	27167.1	26731.8	26566.6	28465.8	26917.7	7056.31	7410.85	7601.62	7507.07	7102.32	7683.6
ENSG00000112378	1241.81	-3.4614	0.0542989247544934	-63.7472	0	0	PERP	p53 apoptosis effector related to PMP22	2329.61	2351.06	2227.9	2159.8	2237.68	2359.36	187.798	197.754	202.214	214.488	215.925	218.124
ENSG00000071073	1476.57	-2.8757	0.0451765369119825	-63.6548	0	0	MGAT4A	alpha-1,3-mannosyl-glycoprotein 4-beta-N-acetylglucosaminyltransferase A	2616.24	2513.16	2493.32	2595.36	2683.48	2691.17	333.982	345.081	378.861	350.504	364.038	353.572
ENSG00000117595	1963.25	-4.63991	0.0731844067415029	-63.4002	0	0	IRF6	interferon regulatory factor 6	3317.27	3724.12	3930.09	3773	4129.39	3776.76	178.195	145.349	133.647	139.504	145.437	166.232
ENSG00000174804	7461.99	-1.78086	0.0281550632063161	-63.252	0	0	FZD4	frizzled class receptor 4	12167.6	11548.1	11328.1	11383.5	11471.4	11457.1	3314.21	3512.12	3436.48	3346.36	3272.78	3306.17
ENSG00000169291	3521.49	-2.5297	0.0400677677959795	-63.1355	0	0	SHE	Src homology 2 domain containing E	5552.41	6047.27	6119.05	6162.44	6204.27	5930.09	1024.35	1003.6	1117.99	1077.67	999.321	1019.38
ENSG00000091879	3827.68	-5.42093	0.0860809328794561	-62.9748	0	0	ANGPT2	angiopoietin 2	9265.82	7496.55	6707.28	6951.96	6847.76	7613.93	189.932	179.956	173.16	177.868	177.558	150.4
ENSG00000142798	205969	-3.9907	0.0635447881664114	-62.8013	0	0	HSPG2	heparan sulfate proteoglycan 2	307326	394477	421161	418676	407199	376518	24999.6	25021.9	24703.8	24054.9	23785.6	23711.3
ENSG00000127329	6508.15	-3.04246	0.0485742751542707	-62.6352	0	0	PTPRB	protein tyrosine phosphatase receptor type B	10843.9	11680.2	11814.9	11664.4	12401.7	11245.1	1431.96	1482.17	1241.18	1356.68	1403.51	1532.15
ENSG00000157657	4952.99	-2.27252	0.036421616899936	-62.3947	0	0	ZNF618	zinc finger protein 618	7509.49	8165.37	8549.86	8396.25	8386.71	8237.95	1672.05	1639.38	1701.39	1734.21	1718.48	1724.77
ENSG00000133574	2817.43	-7.58626	0.122050934490169	-62.1565	0	0	GIMAP4	GTPase, IMAP family member 4	4833.13	5825.05	6015.54	5709.79	5891.24	5357.59	32.0111	27.6856	36.0267	27.9008	30.3365	22.8679
ENSG00000169908	10654.1	-1.69597	0.0273761441441836	-61.9505	0	0	TM4SF1	transmembrane 4 L six family member 1	16117.2	16395.2	16177.4	16175.7	17114.5	15720.1	4948.91	4997.25	4955.41	5143.34	4905.6	5198.04
ENSG00000153162	4831.12	-2.8489	0.0459927480950527	-61.9424	0	0	BMP6	bone morphogenetic protein 6	8978.11	9106.87	8265.99	8216.9	7787.8	8551.93	1148.13	1200.37	1200.5	1249.43	1109.96	1157.47
ENSG00000137509	5778.6	-3.14873	0.0511389885407974	-61.572	0	0	PRCP	prolylcarboxypeptidase	9058.63	10510	11149.8	10434.6	11095.4	10065.4	1207.88	1184.55	1197.01	1175.32	1103.71	1160.98
ENSG00000143878	13946	-2.7224	0.0443803319898735	-61.3426	0	0	RHOB	ras homolog family member B	22349.2	25856.3	25459	24450.5	22855.6	24356.3	3751.7	3675.26	3809.53	3593.98	3377.17	3817.18
ENSG00000175471	1218.41	-3.48937	0.0571521028691689	-61.0541	0	0	MCTP1	multiple C2 and transmembrane domain containing 1	2315.65	2198.62	2318.08	2280.31	2264.82	2046.36	201.67	201.709	206.863	187.459	193.618	205.811
ENSG00000145335	1286.27	-3.45399	0.0569576494327433	-60.6413	0	0	SNCA	synuclein alpha	2548.61	2399.37	2332.43	2303.09	2202.8	2356.39	232.614	213.575	217.322	221.463	208.787	198.775
ENSG00000069122	2514.48	-7.66838	0.126854095012072	-60.4504	0	0	ADGRF5	adhesion G protein-coupled receptor F5	4507.84	5045.65	5130.12	5226.78	5333.03	4784.09	22.4078	18.7867	23.243	32.2603	24.0908	25.5065
ENSG00000186480	2158.32	-2.15441	0.0358904925174537	-60.0274	0	0	INSIG1	insulin induced gene 1	3698.38	3616.77	3424.86	3478.83	3478.15	3449.89	802.411	784.096	815.829	782.967	761.982	805.653
ENSG00000162618	5917.15	-2.28972	0.0381620814441362	-59.9998	0	0	ADGRL4	adhesion G protein-coupled receptor L4	10427.4	9991.47	9641.26	9377.46	9624.27	9891.08	1959.08	1963.7	2018.65	2193.7	1932.62	1985.11
ENSG00000074590	2168.75	-2.75349	0.0460978525627066	-59.7314	0	0	NUAK1	NUAK family kinase 1	3832.58	3996.8	3850.15	3800.52	3597.35	3582.62	583.669	511.195	606.642	570.223	552.303	540.913
ENSG00000099282	1137.38	-3.2092	0.0539363557774926	-59.4997	0	0	TSPAN15	tetraspanin 15	1953.86	2147.09	2061.89	2023.15	2014.79	2115.7	226.212	219.507	224.295	245.004	198.972	218.124
ENSG00000136111	3901.94	-2.07516	0.034895802398603	-59.4672	0	0	TBC1D4	TBC1 domain family member 4	6751.57	6407.98	6063.71	6221.27	6179.07	6217.34	1471.44	1530.62	1541.01	1499.67	1432.06	1507.52
ENSG00000136383	3138.36	-4.78963	0.0806824250703916	-59.3639	0	0	ALPK3	alpha kinase 3	4871.78	6260.9	6477.72	6216.53	6462.05	6057.87	203.804	236.316	212.673	187.459	248.046	225.161
ENSG00000122378	8398.83	-2.88055	0.0485395	-59.3445	0	0	PRXL2A	peroxiredoxin like 2A	12889.1	14693.6	15272.5	15133.7	16085.3	14660.3	2030.57	1980.51	2051.19	2093.43	1926.37	1969.28
ENSG00000078018	1709.31	-6.77476	0.114171672968972	-59.3383	0	0	MAP2	microtubule associated protein 2	3644.71	3504.05	3273.19	3184.65	3229.09	3488.52	28.81	42.5172	36.0267	27.9008	24.983	27.2655
ENSG00000133561	3431.43	-4.72189	0.0798137041847168	-59.1614	0	0	GIMAP6	GTPase, IMAP family member 6	5241.08	6674.22	6898.92	7022.18	7322.62	6515.47	241.15	226.429	259.159	265.058	237.339	273.535
ENSG00000143344	1304.81	-3.9035	0.0665221938815733	-58.6796	0	0	RGL1	ral guanine nucleotide dissociation stimulator like 1	2173.94	2390.78	2523.04	2455.87	2668.94	2464.35	167.525	160.181	161.539	172.636	164.174	154.798
ENSG00000148516	4094.8	-1.90429	0.0329341952339527	-57.8212	0	0	ZEB1	zinc finger E-box binding homeobox 1	6414.47	6194.34	6450.06	6471.79	6787.67	6462.98	1699.79	1635.43	1723.47	1794.37	1792.53	1710.69
ENSG00000137801	245090	-2.60133	0.0451241594092101	-57.6482	0	0	THBS1	thrombospondin 1	465451	443421	389882	410262	385224	430750	69693.5	70470.8	69333.9	69063.3	66920.6	70603.7
ENSG00000119681	10854.8	-2.2313	0.0387201073956127	-57.6265	0	0	LTBP2	latent transforming growth factor beta binding protein 2	16756	18562.6	17993.3	17826.9	17849.1	18389.5	3992.85	3982.77	3998.96	3636.7	3590.42	3678.21
ENSG00000070961	1582.23	-2.26234	0.0393045913624702	-57.5592	0	0	ATP2B1	ATPase plasma membrane Ca2+ transporting 1	2643.08	2604.42	2598.88	2593.46	2693.17	2572.32	556.993	576.454	576.426	544.938	510.368	516.286
ENSG00000088387	10458.8	-1.54727	0.0271569585546124	-56.9752	0	0	DOCK9	dedicator of cytokinesis 9	14950.3	15131.6	15743.9	15634.8	16320.8	15724.1	5278.63	5251.37	5488.83	5357.83	5378.49	5244.66
ENSG00000113140	43648.8	-1.75001	0.0307762436820486	-56.8622	0	0	SPARC	secreted protein acidic and cysteine rich	62760.9	68492.1	68453.2	66780.9	69148.2	68112.4	19599.3	20074	20516.6	20675.4	19086.1	20085.9
ENSG00000139174	994.431	-4.01002	0.0705256345048421	-56.8591	0	0	PRICKLE1	prickle planar cell polarity protein 1	1993.59	1877.63	1812.86	1846.64	1750.22	1957.22	92.8321	126.563	115.053	108.988	125.807	125.773
ENSG00000065534	1382.6	-2.64465	0.046530856405801	-56.8364	0	0	MYLK	myosin light chain kinase	2234.06	2431.58	2379.57	2454.92	2377.24	2425.72	349.988	380.677	406.753	374.045	368.5	408.104
ENSG00000142552	1183.27	-3.19962	0.0563828481512011	-56.7481	0	0	RCN3	reticulocalbin 3	1950.64	2248	2142.84	2172.13	2068.09	2222.67	220.876	229.395	248.7	237.157	223.955	234.835
ENSG00000087086	27462.5	-2.09218	0.0369235151020178	-56.6627	0	0	FTL	ferritin light chain	40973.2	45793.1	45733.5	44656.3	44436.8	45358.7	9944.78	10791.5	10027	11062.7	10256.4	10516.6
ENSG00000049449	7078.1	-1.56554	0.0276533580316073	-56.6131	0	0	RCN1	reticulocalbin 1	10568	10950.1	10334	10409.9	10758.1	10465.6	3584.17	3713.83	3577.1	3657.62	3414.65	3504.06
ENSG00000081189	2708.43	-4.75661	0.0844711594284839	-56.3105	0	0	MEF2C	myocyte enhancer factor 2C	4220.13	5002.71	5659.94	5347.3	6033.7	5079.26	189.932	184.9	185.944	212.744	206.11	178.545
ENSG00000182253	1984.37	-2.40964	0.0427969784743311	-56.3041	0	0	SYNM	synemin	3224.95	3424.6	3403.34	3280.5	3447.14	3250.8	654.093	649.623	690.317	594.636	602.27	590.167
ENSG00000081803	1134.72	-2.96788	0.0528415136355639	-56.1658	0	0	CADPS2	calcium dependent secretion activator 2	2122.41	2048.32	1990.15	1940.59	1982.81	1983.96	256.089	260.047	292.862	256.339	258.753	224.281
ENSG00000122778	848.109	-4.57204	0.0815117429210191	-56.0906	0	0	KIAA1549	KIAA1549	1589.93	1544.83	1680.66	1668.24	1664.94	1616.49	90.6981	58.3375	63.9183	67.1364	75.8413	56.2901
ENSG00000138190	3028.9	-2.26588	0.0404678827270927	-55.9922	0	0	EXOC6	exocyst complex component 6	5493.36	5090.74	4834.98	5002.83	4875.61	4793	1048.9	1044.14	1047.1	1070.69	1027.87	1017.62
ENSG00000008283	1254.27	-4.83512	0.0866159940036905	-55.8225	0	0	CYB561	cytochrome b561	2113.82	2317.78	2635.77	2552.66	2544.89	2375.21	74.6925	89.9782	99.9449	91.5496	73.1646	81.7966
ENSG00000179776	21363.3	-1.99015	0.0356672890445365	-55.7977	0	0	CDH5	cadherin 5	31187.7	34762.4	34938.3	34775.9	34996.6	34148.3	8223.65	8673.51	8616.18	8828	8266.71	8942.22
ENSG00000149781	1218.31	-3.68135	0.066141906549088	-55.6583	0	0	FERMT3	fermitin family member 3	2289.89	2271.62	2096.73	2226.22	2181.47	2494.07	195.268	165.125	185.944	192.69	164.174	156.557
ENSG00000171488	4550.45	-1.78209	0.0321640883438354	-55.4063	0	0	LRRC8C	leucine rich repeat containing 8 VRAC subunit C	7497.68	7018.83	6875.34	6932.03	7068.71	6911.67	2003.89	1960.73	2140.68	2076.87	2046.82	2072.18
ENSG00000174059	3460.9	-4.90277	0.0885225032113275	-55.3844	0	0	CD34	CD34 molecule	5223.9	6363.96	7156.14	7422.64	7737.4	6281.72	236.882	229.395	231.268	221.463	208.787	217.245
ENSG00000204301	3252.31	-4.03195	0.0728103383840023	-55.3761	0	0	NOTCH4	notch receptor 4	4981.28	6046.2	6637.59	6525.88	6746.97	5842.93	343.586	373.756	374.212	385.38	396.16	373.802
ENSG00000087303	4847.74	-3.38906	0.0613038509965687	-55.283	0	0	NID2	nidogen 2	7489.09	8463.82	9466.02	9093.72	9725.06	8869.88	800.277	842.434	798.397	906.777	843.177	874.256
ENSG00000129538	1670.33	-6.03084	0.109348096445186	-55.1527	0	0	RNASE1	ribonuclease A family member 1, pancreatic	2623.76	3423.53	3667.74	3352.62	3451.98	3223.07	53.3518	48.4498	45.3239	57.5455	49.9661	46.6153
ENSG00000147027	763.37	-4.12194	0.0747888120595562	-55.1145	0	0	TMEM47	transmembrane protein 47	1451.44	1449.28	1424.46	1418.67	1533.14	1384.71	81.0947	90.967	87.1613	87.1901	73.1646	79.158
ENSG00000117586	1600.52	-4.7589	0.0865270223491598	-54.999	0	0	TNFSF4	TNF superfamily member 4	3616.79	2969.42	2690.09	3012.9	3035.26	3198.31	88.564	120.63	124.35	112.475	119.562	117.857
ENSG00000105974	18376.5	-1.38201	0.0251752605613243	-54.8955	0	0	CAV1	caveolin 1	27632.1	26809.6	25986.7	26728.9	26037.2	26177.8	9857.28	10253.6	10379.2	10534.3	9991.43	10130.5
ENSG00000164659	1239.37	-2.70345	0.0492503044762132	-54.8921	0	0	KIAA1324L	KIAA1324 like	2192.19	2279.13	2109.03	2122.79	2169.85	2023.58	317.977	355.958	304.483	336.554	334.594	326.307
ENSG00000159217	1648.3	-2.5554	0.0466518431329608	-54.776	0	0	IGF2BP1	insulin like growth factor 2 mRNA binding protein 1	3020.97	2721.43	2710.58	2788	2736.78	2926.91	458.826	450.88	502.049	504.831	468.432	489.9
ENSG00000124766	6201.3	-3.01434	0.0554290670573939	-54.3818	0	0	SOX4	SRY-box 4	9475.17	11352.7	12104.9	11131.1	11343.5	10808.3	1355.14	1444.6	1453.85	1307.85	1293.76	1344.81
ENSG00000087842	855.913	-3.32226	0.0610934387003121	-54.38	0	0	PIR	pirin	1500.82	1614.61	1596.63	1510.72	1520.54	1592.72	155.787	165.125	160.377	170.893	151.683	131.05
ENSG00000156804	997.12	-5.1863	0.0955891959683581	-54.2561	0	0	FBXO32	F-box protein 32	1818.6	2057.98	2035.24	1934.9	2051.61	1746.24	46.9496	53.3937	62.7561	54.0578	56.2118	47.4948
ENSG00000166888	2453.8	-7.97108	0.147465850398564	-54.0537	0	0	STAT6	signal transducer and activator of transcription 6	4054.8	4804.11	5173.16	5058.82	5362.11	4875.22	23.4748	14.8316	20.9187	23.5413	21.414	13.193
ENSG00000051620	1557.66	-2.41659	0.0447119813957153	-54.0478	0	0	HEBP2	heme binding protein 2	2516.4	2824.49	2703.41	2579.23	2559.43	2560.43	468.429	510.206	502.049	500.471	488.061	479.346
ENSG00000235770	833.814	-4.37109	0.0810547678864347	-53.9276	0	0	LINC00607	long intergenic non-protein coding RNA 607	1550.21	1615.68	1482.88	1593.28	1744.4	1559.04	70.4244	85.0344	72.0533	69.7521	82.9794	80.0375
ENSG00000112379	1077.09	-5.53818	0.103069731902017	-53.7324	0	0	ARFGEF3	ARFGEF family member 3	2180.38	2173.93	2076.23	1898.84	2025.45	2293.99	46.9496	55.3712	59.2697	33.1322	45.5048	36.0609
ENSG00000167996	37121.3	-1.88091	0.0351333429693239	-53.5363	0	0	FTH1	ferritin heavy chain 1	53689.4	59361.6	60504.9	58305	59246.8	59231.6	15412.3	16477.9	15382.2	16657.7	15436.8	15749.8
ENSG00000137177	2221.66	-1.95	0.036431308019591	-53.5253	0	0	KIF13A	kinesin family member 13A	3766.02	3558.8	3380.8	3449.41	3527.57	3500.41	906.981	899.782	886.721	930.318	924.372	928.787
ENSG00000006042	886.616	-4.06571	0.0761297852849872	-53.405	0	0	TMEM98	transmembrane protein 98	1509.41	1763.83	1779.04	1672.04	1677.54	1638.28	88.564	118.653	97.6206	91.5496	101.717	101.146
ENSG00000124019	2034.03	-4.69619	0.0881121219852482	-53.2978	0	0	FAM124B	family with sequence similarity 124 member B	3117.59	3851.87	4271.34	4099.44	4401.71	3758.93	162.189	143.372	154.566	166.533	140.083	140.725
ENSG00000166974	2765.45	-1.51533	0.0284971674487376	-53.1749	0	0	MAPRE2	microtubule associated protein RP/EB family member 2	4196.51	4166.42	4048.96	4082.35	3970.46	4118.48	1450.1	1461.4	1442.23	1432.53	1399.05	1416.93
ENSG00000165716	3431.69	-3.31549	0.0624092761234543	-53.125	0	0	DIPK1B	divergent protein kinase domain 1B	5147.68	6389.73	6760.57	6553.4	6281.79	6286.67	594.339	611.061	676.371	616.434	626.36	635.903
ENSG00000196628	13695.2	-2.31134	0.0435790558836694	-53.0378	0	0	TCF4	transcription factor 4	20718.5	22253.5	23491.4	23357.3	24965.3	21997.9	4410.06	4476.17	4719.49	4667.28	4764.62	4520.8
ENSG00000118922	1212.54	-2.28249	0.0430798137755625	-52.9828	0	0	KLF12	Kruppel like factor 12	2026.87	1968.88	1972.73	2019.35	2040.95	2036.46	387.334	422.206	457.887	414.153	417.574	386.115
ENSG00000071246	4819.72	-5.00019	0.0944076182638348	-52.9638	0	0	VASH1	vasohibin 1	6878.24	9117.6	10267.4	10194.5	10786.2	8838.19	325.446	291.688	302.159	292.087	274.813	268.258
ENSG00000188559	3462.95	-3.11693	0.0590667848637192	-52.7697	0	0	RALGAPA2	Ral GTPase activating protein catalytic alpha subunit 2	5520.2	6038.68	6528.96	6542.96	6724.68	5905.33	656.227	755.422	732.155	785.583	688.818	676.361
ENSG00000183688	2462.74	-1.89121	0.0360802553334945	-52.4169	0	0	RFLNB	refilin B	3931.35	3899.11	3904.47	3744.53	3868.7	3923.35	1037.16	1091.6	1111.02	1030.59	956.493	1054.56
ENSG00000197415	1293.39	-2.94053	0.0561368592882781	-52.3814	0	0	VEPH1	ventricular zone expressed PH domain containing 1	2508.89	2307.04	2137.72	2211.04	2193.1	2375.21	290.234	293.665	300.997	324.347	286.413	292.005
ENSG00000185112	4097.74	-2.86379	0.0548486185704299	-52.2127	0	0	FAM43A	family with sequence similarity 43 member A	6395.15	7654.36	7422.59	7362.85	6946.61	7444.56	1030.76	1039.2	1087.77	932.062	943.109	913.835
ENSG00000159023	1723.97	-3.12908	0.0599976305493509	-52.1534	0	0	EPB41	erythrocyte membrane protein band 4.1	2791.23	3066.04	3299.84	3218.82	3284.33	2908.09	319.044	335.194	356.78	388.868	369.392	350.054
ENSG00000172572	964.131	-3.40925	0.0655257846409441	-52.0291	0	0	PDE3A	phosphodiesterase 3A	1800.35	1647.89	1722.68	1694.81	1845.19	1860.15	181.396	145.349	184.782	182.227	153.467	151.28
ENSG00000111885	1037.83	-5.15111	0.0992134924074656	-51.9194	0	0	MAN1A1	mannosidase alpha class 1A member 1	1717.68	2177.15	2093.65	1984.24	2102.01	2035.47	60.8211	72.1803	62.7561	50.5702	49.9661	47.4948
ENSG00000198668	14174.7	-1.3837	0.026774895322555	-51.6791	0	0	CALM1	calmodulin 1	20012.1	20109.6	20434.4	20347.2	21304	20762.8	7629.31	8102	7881.7	8081.65	7547.55	7884.14
ENSG00000138413	2686.71	-2.20989	0.0428142700737207	-51.6157	0	0	IDH1	isocitrate dehydrogenase (NADP(+)) 1, cytosolic	4129.95	4529.28	4474.25	4538.8	4534.48	4294.79	963.534	993.716	1044.77	918.112	923.48	895.365
ENSG00000161940	2794.89	-5.26975	0.102336228183526	-51.4945	0	0	BCL6B	BCL6B transcription repressor	4082.72	5228.16	5797.26	5763.88	6159.69	5659.69	112.039	153.26	155.728	137.76	126.7	161.834
ENSG00000149557	942.516	-3.02194	0.058716713636205	-51.4665	0	0	FEZ1	fasciculation and elongation protein zeta 1	1523.37	1729.48	1707.31	1685.32	1709.52	1713.56	203.804	219.507	213.836	213.616	210.571	180.304
ENSG00000160285	3382.04	-1.7581	0.0342074988604285	-51.3952	0	0	LSS	lanosterol synthase	5280.8	5270.02	5048.14	5381.46	4995.78	5348.67	1511.99	1568.19	1547.98	1577.27	1450.8	1603.39
ENSG00000141429	5909.6	-1.88661	0.0368634707797654	-51.1782	0	0	GALNT1	polypeptide N-acetylgalactosaminyltransferase 1	10042	9493.34	8827.58	8989.34	9068.97	9394.84	2519.27	2563.89	2600.89	2541.59	2469.75	2403.77
ENSG00000146072	968.016	-6.4181	0.127506441312488	-50.3355	0	0	TNFRSF21	TNF receptor superfamily member 21	1895.89	1922.72	1906.12	1857.08	1898.49	2000.8	33.0781	21.753	18.5944	18.3099	17.845	25.5065
ENSG00000129824	2182.15	-2.01067	0.0399457370101265	-50.3349	0	0	RPS4Y1	ribosomal protein S4 Y-linked 1	3301.17	3599.59	3585.76	3536.71	3427.75	3528.14	882.439	889.895	853.018	920.727	864.591	795.978
ENSG00000100060	3266.24	-2.18934	0.0436062388352152	-50.207	0	0	MFNG	MFNG O-fucosylpeptide 3-beta-N-acetylglucosaminyltransferase	4777.3	5482.59	5615.87	5415.62	5313.65	5540.83	1184.41	1201.36	1167.96	1204.09	1113.53	1177.7
ENSG00000107957	823.815	-4.47357	0.0894819367009145	-49.9941	0	0	SH3PXD2A	SH3 and PX domains 2A	1385.95	1510.48	1671.44	1627.44	1723.08	1541.21	70.4244	71.1916	72.0533	68.8802	80.3026	63.3264
ENSG00000105825	2725.46	-3.12167	0.0626122409712665	-49.8571	0	0	TFPI2	tissue factor pathway inhibitor 2	5670.5	5135.83	4404.57	4686.83	4530.61	4904.93	551.658	577.443	598.507	562.376	529.105	553.227
ENSG00000184867	696.822	-4.4621	0.0895640172613364	-49.8202	0	0	ARMCX2	armadillo repeat containing X-linked 2	1219.55	1396.68	1369.13	1264.94	1363.54	1385.7	51.2177	65.2589	61.594	65.3926	69.5956	49.2539
ENSG00000135363	1164.14	-4.98047	0.100197405623842	-49.7066	0	0	LMO2	LIM domain only 2	1818.6	2318.85	2473.85	2305.93	2454.76	2168.19	68.2903	73.1691	76.7019	73.2397	57.9963	80.0375
ENSG00000054793	3261.06	-2.33659	0.0470341709641321	-49.6786	0	0	ATP9A	ATPase phospholipid transporting 9A (putative)	4849.23	5575.98	5597.43	5586.43	5637.33	5419.99	1132.13	1105.45	1009.91	1110.8	1099.25	1008.82
ENSG00000145247	862.836	-2.69202	0.0546902117036329	-49.2231	0	0	OCIAD2	OCIA domain containing 2	1464.32	1580.26	1443.94	1517.36	1446.89	1515.46	243.284	204.676	224.295	238.029	225.74	249.788
ENSG00000152804	1344.5	-2.36454	0.0480374215492415	-49.2229	0	0	HHEX	hematopoietically expressed homeobox	2222.25	2360.72	2321.16	2204.4	2146.59	2253.38	462.027	479.554	425.347	442.054	395.267	421.297
ENSG00000073910	1387.41	-3.11978	0.0634244616983516	-49.1889	0	0	FRY	FRY microtubule binding protein	2197.56	2479.88	2691.11	2497.62	2663.12	2399.97	265.692	285.755	316.105	298.19	291.766	262.101
ENSG00000178996	901.591	-2.29259	0.0466590075968536	-49.135	0	0	SNX18	sorting nexin 18	1519.08	1482.56	1480.83	1480.35	1502.13	1518.43	328.647	298.609	305.645	323.475	289.982	289.367
ENSG00000079459	3798.87	-1.50872	0.030787720622491	-49.004	0	0	FDFT1	farnesyl-diphosphate farnesyltransferase 1	5751.02	5727.35	5516.47	5625.34	5479.37	5636.91	1917.46	2019.07	1951.25	2060.3	1870.16	2031.72
ENSG00000145990	1432.17	-3.3901	0.0691933020865337	-48.9946	0	0	GFOD1	glucose-fructose oxidoreductase domain containing 1	2183.6	2643.06	2740.3	2688.36	2852.1	2583.21	245.418	257.081	237.079	252.851	235.554	267.378
ENSG00000064225	673.652	-3.10009	0.0633340534234017	-48.9482	0	0	ST3GAL6	ST3 beta-galactoside alpha-2,3-sialyltransferase 6	1216.33	1191.63	1212.33	1190.92	1192.01	1238.12	158.988	137.439	117.377	128.169	164.174	136.328
ENSG00000162645	984.208	-5.23895	0.107306690890531	-48.8222	0	0	GBP2	guanylate binding protein 2	1571.68	1911.98	2073.16	1965.26	2064.21	1920.57	35.2122	61.3039	51.1346	51.4421	52.6428	51.8925
ENSG00000099204	4142.77	-3.34625	0.0685509276723166	-48.8141	0	0	ABLIM1	actin binding LIM protein 1	6310.34	7401.01	8394.09	7962.58	8347.94	6847.29	728.786	789.04	712.398	739.372	747.706	732.651
ENSG00000008394	1105.29	-3.96498	0.0813252271464953	-48.7546	0	0	MGST1	microsomal glutathione S-transferase 1	2490.64	2065.5	1955.31	1961.47	1907.22	2085.98	126.977	136.451	131.323	127.298	129.376	146.003
ENSG00000135636	9764.58	-2.82385	0.0581316238148317	-48.5768	0	0	DYSF	dysferlin	14105.4	17047.9	18047.7	18011.9	18325	17135.6	2525.67	2332.51	2394.03	2417.78	2308.25	2523.38
ENSG00000197147	697.502	-5.46472	0.112529784964383	-48.5624	0	0	LRRC8B	leucine rich repeat containing 8 VRAC subunit B	1451.44	1365.55	1324.03	1339.91	1306.37	1398.58	34.1452	23.7305	26.7295	37.4917	33.9055	28.1451
ENSG00000088832	14584.2	-1.40697	0.0289776248973277	-48.5537	0	0	FKBP1A	FKBP prolyl isomerase 1A	21043.8	21516	20671.1	20910.9	21335	21620.5	7850.18	8209.77	7457.52	8236.85	7918.73	8240.35
ENSG00000134324	2074.01	-1.6266	0.0335022103768477	-48.5519	0	0	LPIN1	lipin 1	3082.17	3080	3187.11	3174.22	3231.02	3043.79	1000.88	964.053	1055.23	1025.36	1007.35	1036.97
ENSG00000151276	1416.68	-2.47591	0.0511676925288417	-48.3881	0	0	MAGI1	membrane associated guanylate kinase, WW and PDZ domain containing 1	2197.56	2458.41	2490.25	2528.93	2475.12	2259.32	420.412	435.06	439.293	458.62	422.035	415.14
ENSG00000142875	2823.17	-2.61095	0.0541276450104063	-48.2368	0	0	PRKACB	protein kinase cAMP-activated catalytic subunit beta	5539.53	4864.22	4440.43	4670.7	4651.75	4944.55	799.21	769.265	830.937	822.202	795.888	749.363
ENSG00000057704	1549.68	-2.57034	0.0533515190884659	-48.1775	0	0	TMCC3	transmembrane and coiled-coil domain family 3	2365.03	2735.39	2840.73	2653.25	2799.77	2521.8	450.289	442.97	447.428	436.822	455.048	447.683
ENSG00000065833	1000.82	-2.93258	0.060918639073736	-48.1393	0	0	ME1	malic enzyme 1	1896.97	1833.61	1713.46	1755.55	1744.4	1674.93	224.078	225.44	245.214	259.826	194.511	241.872
ENSG00000013016	1570.34	-5.80576	0.120634070902125	-48.127	0	0	EHD3	EH domain containing 3	2328.53	3200.23	3529.39	3265.31	3374.45	2814	46.9496	57.3488	68.5669	57.5455	44.6126	57.1697
ENSG00000173269	7037.5	-2.77095	0.0576697056667607	-48.0485	0	0	MMRN2	multimerin 2	10164.4	12359.7	13168.6	12618.1	12935.7	12409.9	1760.61	1847.03	1869.9	1874.59	1712.23	1729.16
ENSG00000144369	845.467	-4.28905	0.089329545716175	-48.0138	0	0	FAM171B	family with sequence similarity 171 member B	1376.29	1563.08	1726.78	1635.98	1800.61	1548.14	78.9607	83.0568	89.4856	81.0868	82.0871	80.0375
ENSG00000171444	917.871	-2.70066	0.0563543252520178	-47.9228	0	0	MCC	MCC regulator of WNT signaling pathway	1675.81	1577.04	1485.95	1636.93	1531.2	1637.29	235.815	269.935	252.187	224.95	253.399	233.956
ENSG00000127603	41235.7	-1.33002	0.027876920161088	-47.7105	0	0	MACF1	microtubule actin crosslinking factor 1	57911.7	59282.1	60488.5	58796.5	61546.5	55997.6	22958.3	23343.9	22763	23890.1	24084.5	23765.9
ENSG00000130158	8226.6	-2.36547	0.0496435999455199	-47.6489	0	0	DOCK6	dedicator of cytokinesis 6	11718.9	13613.6	14637.1	14459.1	14483.4	13762.9	2665.46	2704.29	2665.97	2654.07	2641.06	2713.36
ENSG00000101445	3068.04	-5.02796	0.105529594672788	-47.645	0	0	PPP1R16B	protein phosphatase 1 regulatory subunit 16B	4237.31	5856.18	6549.46	6441.43	6922.38	5716.15	202.737	182.923	152.242	201.409	175.773	178.545
ENSG00000046889	2665.6	-9.10478	0.191126907616804	-47.6374	0	0	PREX2	phosphatidylinositol-3,4,5-trisphosphate dependent Rac exchange factor 2	5764.97	5410.66	5297.16	5254.3	5198.33	5002	19.2067	8.89895	10.4594	3.4876	11.5993	6.15673
ENSG00000151012	6726.71	-3.45141	0.0724801310588167	-47.6187	0	0	SLC7A11	solute carrier family 7 member 11	15160.7	11862.7	11008.3	11412	12117.8	12397	1081.97	1022.39	1238.85	1204.97	1109.96	1103.81
ENSG00000173482	1663.87	-7.82178	0.164464755082197	-47.559	0	0	PTPRM	protein tyrosine phosphatase receptor type M	2820.22	3217.41	3365.42	3458.9	3731.09	3285.47	11.7374	13.8428	17.4323	15.6942	16.0605	13.193
ENSG00000171033	943.644	-4.2442	0.0895834188960866	-47.3771	0	0	PKIA	cAMP-dependent protein kinase inhibitor alpha	2104.16	1849.72	1675.54	1615.1	1636.83	1874.02	100.301	93.9333	97.6206	99.3967	84.7639	92.351
ENSG00000125266	5108.47	-3.55423	0.0751242651435071	-47.3114	0	0	EFNB2	ephrin B2	7440.79	8974.82	10540	9589.07	10625.4	9322.54	821.618	805.849	783.289	821.331	736.999	839.954
ENSG00000198355	4596.83	-3.0506	0.0645534764422856	-47.257	0	0	PIM3	Pim-3 proto-oncogene, serine/threonine kinase	7026.39	8894.31	8740.47	8504.43	7884.71	8165.64	1079.84	991.738	1073.83	994.839	870.837	934.944
ENSG00000170485	812.314	-5.55683	0.118216943050823	-47.0054	0	0	NPAS2	neuronal PAS domain protein 2	1345.16	1571.67	1686.81	1663.5	1702.73	1574.89	40.5474	31.6407	31.3781	41.8512	29.4443	28.1451
ENSG00000174718	4548.24	-2.27051	0.0483179939182097	-46.9911	0	0	RESF1	retroelement silencing factor 1	6940.51	7385.98	7763.84	7804.11	8214.21	7094.91	1602.69	1482.17	1689.77	1575.52	1512.37	1512.8
ENSG00000168497	4193.43	-1.72116	0.0366863111383456	-46.9156	0	0	CAVIN2	caveolae associated protein 2	6502.5	6652.75	6442.88	6584.72	6203.3	6218.33	1958.01	1930.08	2087.22	2024.55	1906.74	1810.08
ENSG00000164687	2090.5	-3.76851	0.0805879670141345	-46.7627	0	0	FABP5	fatty acid binding protein 5	3110.08	3915.21	4003.87	4202.87	4366.83	3773.79	266.759	325.306	261.484	285.983	273.029	300.8
ENSG00000168672	927.956	-2.56162	0.054782676153291	-46.7596	0	0	LRATD2	LRAT domain containing 2	1563.09	1671.51	1619.17	1623.64	1583.53	1459	261.424	272.901	292.862	282.496	254.292	251.547
ENSG00000164294	2716.29	-1.87668	0.0401958232461385	-46.6884	0	0	GPX8	glutathione peroxidase 8 (putative)	4441.28	4357.51	4426.09	4056.73	4236	4101.64	1142.8	1242.89	1159.83	1204.97	1087.65	1138.12
ENSG00000196586	5930.77	-1.2429	0.0266315961434818	-46.6701	0	0	MYO6	myosin VI	8145.03	8268.43	8482.22	8431.36	8682.29	8019.05	3496.68	3483.44	3578.26	3589.62	3494.06	3498.78
ENSG00000235750	803.964	-6.13795	0.131618400072388	-46.6345	0	0	KIAA0040	KIAA0040	1436.41	1596.36	1553.59	1621.74	1709.52	1595.69	18.1396	26.6968	19.7566	18.3099	24.0908	27.2655
ENSG00000112769	19017.1	-1.99153	0.0427455108169899	-46.5903	0	0	LAMA4	laminin subunit alpha 4	26992.3	30176.2	31585.2	31305.6	32534.1	29753.5	7503.4	7876.56	7789.89	7790.43	7557.37	7340.59
ENSG00000251322	8433.76	-3.1725	0.0683022798895951	-46.4479	0	0	SHANK3	SH3 and multiple ankyrin repeat domains 3	12082.8	15185.3	17190.9	16137.7	15768.4	14733.6	1690.19	1720.46	1745.55	1565.93	1709.55	1674.63
ENSG00000126785	4008.06	-3.07427	0.0666913026387617	-46.097	0	0	RHOJ	ras homolog family member J	5849.78	7101.49	7601.92	7464.39	8063.03	6913.65	814.149	814.748	833.262	869.285	898.497	872.497
ENSG00000129467	707.093	-4.4777	0.097145894839932	-46.0925	0	0	ADCY4	adenylate cyclase 4	1170.17	1305.43	1463.41	1479.4	1414.91	1285.66	66.1562	56.36	67.4047	59.2893	57.9963	58.9287
ENSG00000154864	964.86	-4.63563	0.100619729097143	-46.0708	0	0	PIEZO2	piezo type mechanosensitive ion channel component 2	1525.52	1890.51	2109.03	1862.78	2017.69	1725.44	74.6925	81.0793	68.5669	78.4711	82.9794	61.5673
ENSG00000155849	830.128	-5.66055	0.122915070917311	-46.0526	0	0	ELMO1	engulfment and cell motility 1	1420.31	1587.77	1747.27	1697.66	1839.38	1475.84	30.944	35.5958	32.5402	31.3884	27.6598	35.1813
ENSG00000127990	506.254	-3.43317	0.0748229680674878	-45.8838	0	0	SGCE	sarcoglycan epsilon	905.004	935.056	958.183	896.751	939.071	926.113	81.0947	97.8884	83.6748	76.7273	93.6864	81.7966
ENSG00000120306	735.234	-2.69047	0.0586552112686198	-45.8692	0	0	CYSTM1	cysteine rich transmembrane module containing 1	1194.86	1234.57	1314.81	1245.96	1331.56	1317.36	185.664	197.754	205.701	198.793	182.911	212.847
ENSG00000109586	1962.94	-1.5424	0.0336714339096822	-45.8073	0	0	GALNT7	polypeptide N-acetylgalactosaminyltransferase 7	2808.41	2978.01	2848.93	2935.08	3016.85	2947.71	1019.02	975.918	1000.61	1034.95	1010.92	978.921
ENSG00000069020	3849.91	-1.67256	0.0365146060594123	-45.8052	0	0	MAST4	microtubule associated serine/threonine kinase family member 4	5457.94	5734.87	6011.44	6035.28	6120.92	5806.28	1773.41	1807.47	1878.03	1858.89	1923.69	1790.73
ENSG00000085276	2680.74	-2.26719	0.0495093541012237	-45.7932	0	0	MECOM	MDS1 and EVI1 complex locus	4035.48	4151.39	4431.21	4504.63	4919.22	4592.92	924.053	923.513	918.099	909.393	958.278	900.642
ENSG00000107798	1664.91	-2.07561	0.0453303459253323	-45.7885	0	0	LIPA	lipase A, lysosomal acid type	2514.26	2770.82	2757.72	2639.01	2804.61	2657.5	694.641	630.836	647.318	660.029	610.3	591.926
ENSG00000197535	8319.48	-1.51391	0.0330823873263865	-45.7617	0	0	MYO5A	myosin VA	13148.9	12369.4	11756.4	11999.4	12072.2	12594.1	4272.41	4208.21	4487.06	4439.72	4210.53	4275.41
ENSG00000162437	543.359	-4.59313	0.100385844414475	-45.7547	0	0	RAVER2	ribonucleoprotein, PTB binding 2	1083.21	1019.87	1011.47	975.514	1072.81	1094.5	43.7485	46.4723	58.1075	38.3636	42.8281	33.4223
ENSG00000162434	15251.7	-1.54614	0.0338011012453176	-45.7422	0	0	JAK1	Janus kinase 1	24425.4	22983.5	21742	22066.7	21837	23281.6	7690.13	7774.71	7889.84	8056.36	7521.68	7751.33
ENSG00000037280	2168.61	-4.6251	0.101193018270247	-45.7057	0	0	FLT4	fms related tyrosine kinase 4	3073.58	4021.49	4810.38	4385.07	4769.98	3947.12	178.195	181.934	182.458	162.174	156.144	154.798
ENSG00000185442	1178.26	-7.24427	0.158656282035747	-45.6602	0	0	FAM174B	family with sequence similarity 174 member B	1989.29	2360.72	2435.94	2430.24	2462.52	2368.27	19.2067	16.8091	9.2972	13.0785	18.7373	14.9521
ENSG00000137960	662.971	-2.66345	0.0586427293773706	-45.4182	0	0	GIPC2	GIPC PDZ domain containing family member 2	1089.65	1172.31	1164.17	1172.89	1165.84	1105.39	173.927	174.024	192.917	193.562	187.373	163.593
ENSG00000153956	744.849	-5.0874	0.112262319947441	-45.3171	0	0	CACNA2D1	calcium voltage-gated channel auxiliary subunit alpha2delta 1	1728.42	1437.47	1358.88	1372.17	1426.54	1357.97	48.0166	34.607	49.9725	49.6983	40.1513	34.3018
ENSG00000107719	3287.94	-7.56168	0.166936	-45.2969	0	0	PALD1	phosphatase domain containing paladin 1	4643.11	6146.04	7152.04	7349.57	7607.54	6350.06	30.944	30.6519	32.5402	45.3388	38.3668	29.0246
ENSG00000093072	599.893	-4.12385	0.0910594939308093	-45.2874	0	0	ADA2	adenosine deaminase 2	1019.87	1193.78	1186.71	1120.7	1174.57	1114.31	65.0892	78.113	51.1346	80.2149	53.5351	60.6878
ENSG00000079102	624.57	-3.61014	0.0797461672583554	-45.2703	0	0	RUNX1T1	RUNX1 translocation partner 1	1072.48	1098.23	1215.41	1171	1276.32	1094.5	99.2344	83.0568	92.972	97.6529	96.3631	97.6282
ENSG00000109501	1721.46	-3.31667	0.0732942344080706	-45.2514	0	0	WFS1	wolframin ER transmembrane glycoprotein	2511.04	3131.53	3349.03	3296.63	3325.03	3159.68	322.245	326.295	307.97	331.322	281.059	315.753
ENSG00000126882	1200	-5.63827	0.124638038513964	-45.2371	0	0	FAM78A	family with sequence similarity 78 member A	1716.61	2416.55	2565.06	2514.7	2619.51	2283.09	39.4803	52.4049	56.9454	48.8264	41.9358	44.8562
ENSG00000116711	893.797	-6.72473	0.148802520463336	-45.1923	0	0	PLA2G4A	phospholipase A2 group IVA	1834.7	1866.89	1676.56	1767.88	1659.12	1819.54	12.8044	10.8765	24.4052	19.1818	12.4915	21.1088
ENSG00000002586	6840.21	-1.82235	0.0403418160369759	-45.1727	0	0	CD99	CD99 molecule (Xg blood group)	9593.26	10831	11031.9	10706.9	10929.7	10899.4	2959.96	3014.77	2929.78	3100.48	2890.89	3194.47
ENSG00000167552	5700.87	-2.07114	0.0459306412780814	-45.0928	0	0	TUBA1A	tubulin alpha 1a	9124.11	9540.58	9003.84	9201.9	8546.61	9848.49	2102.06	2298.89	2048.87	2206.78	2097.68	2390.57
ENSG00000102010	1253.54	-7.69197	0.170671176943509	-45.069	0	0	BMX	BMX non-receptor tyrosine kinase	2413.34	2578.65	2382.65	2487.18	2557.49	2551.51	7.46925	10.8765	12.7837	13.9504	9.81476	16.7111
ENSG00000000971	695.396	-3.82846	0.0849706860160523	-45.0562	0	0	CFH	complement factor H	1164.8	1295.77	1385.52	1324.72	1404.25	1218.31	109.905	95.9109	91.8099	93.2934	89.2251	71.2422
ENSG00000132274	1701.59	-2.11012	0.0468580582660014	-45.0322	0	0	TRIM22	tripartite motif containing 22	2566.86	2798.73	2809.99	2899.02	2847.26	2655.52	613.546	680.275	650.804	615.562	681.68	599.842
ENSG00000120278	1496.06	-7.73322	0.171939	-44.9766	0	0	PLEKHG1	pleckstrin homology and RhoGEF domain containing G1	2493.86	2850.26	3108.2	3009.1	3500.44	2907.1	14.9385	14.8316	11.6215	8.71901	16.0605	17.5907
ENSG00000164867	2917.01	-2.98872	0.0665029561829678	-44.9411	0	0	NOS3	nitric oxide synthase 3	4178.26	5359.13	5610.75	5355.84	5273.92	5307.07	699.976	624.904	681.02	662.645	612.084	638.541
ENSG00000172578	566.298	-5.40857	0.120808455768552	-44.7698	0	0	KLHL6	kelch like family member 6	1078.92	1099.31	1064.76	1098.88	1139.68	1158.88	20.2737	29.6632	23.243	27.0289	29.4443	25.5065
ENSG00000172667	3347.9	-1.53675	0.0343543587223363	-44.7323	0	0	ZMAT3	zinc finger matrin-type 3	4736.51	4974.8	5061.46	4961.08	5219.65	4923.75	1667.78	1717.5	1737.41	1793.5	1756.84	1624.5
ENSG00000147202	2933.79	-1.94798	0.0436692877290373	-44.6076	0	0	DIAPH2	diaphanous related formin 2	5027.44	4720.37	4571.61	4539.75	4693.42	4400.77	1178.01	1230.03	1329.5	1165.73	1142.97	1205.84
ENSG00000178033	505.101	-4.03925	0.0905657717172681	-44.6002	0	0	CALHM5	calcium homeostasis modulator family member 5	991.962	977.998	957.158	972.667	938.102	872.626	75.7596	57.3488	61.594	47.9545	51.7506	56.2901
ENSG00000168916	1173.65	-3.93404	0.0883222806929054	-44.5419	0	0	ZNF608	zinc finger protein 608	1915.22	2224.38	2342.68	2467.25	2358.82	1911.66	164.324	149.305	118.539	158.686	140.083	132.81
ENSG00000177189	4814.58	-1.39217	0.0313452937941183	-44.414	0	0	RPS6KA3	ribosomal protein S6 kinase A3	7149.85	7106.86	6882.52	6819.11	7094.88	6779.94	2647.32	2621.23	2760.11	2787.47	2514.36	2611.33
ENSG00000070087	1314.97	-2.3569	0.0532535618429175	-44.258	0	0	PFN2	profilin 2	2238.35	2303.82	2142.84	2128.48	2089.41	2294.98	456.691	416.273	464.86	453.388	419.358	371.163
ENSG00000102760	1366.08	-7.6198	0.172184699990541	-44.2536	0	0	RGCC	regulator of cell cycle	2223.33	2869.58	2970.88	2832.6	2843.38	2571.32	9.60333	16.8091	10.4594	10.4628	13.3838	21.1088
ENSG00000116396	713.615	-3.89671	0.0882665532387611	-44.1471	0	0	KCNC4	potassium voltage-gated channel subfamily C member 4	1155.14	1375.21	1354.78	1449.04	1397.46	1292.6	64.0222	97.8884	105.756	87.1901	95.4709	88.8329
ENSG00000153208	624.545	-3.18964	0.0722653360388752	-44.138	0	0	MERTK	MER proto-oncogene, tyrosine kinase	1106.83	1154.06	1087.31	1132.09	1136.77	1132.14	109.905	132.495	160.377	132.529	111.531	98.5078
ENSG00000142227	673.8	-3.88578	0.0881392	-44.0869	0	0	EMP3	epithelial membrane protein 3	1274.31	1326.9	1180.56	1264.94	1149.37	1379.76	64.0222	81.0793	88.3234	106.372	76.7336	93.2305
ENSG00000128512	8082.84	-1.52319	0.0345587152290083	-44.0755	0	0	DOCK4	dedicator of cytokinesis 4	11250.8	11743.5	12172.5	12453	12648.9	11686.8	4187.05	4007.49	4283.69	4200.82	4287.27	4072.24
ENSG00000169418	988.495	-5.84681	0.133008231757398	-43.9582	0	0	NPR1	natriuretic peptide receptor 1	1530.88	1986.06	2121.32	2005.12	2071.96	1944.34	32.0111	32.6295	34.8645	52.314	21.414	29.0246
ENSG00000170873	2364.67	-3.25174	0.0739829260824238	-43.9526	0	0	MTSS1	MTSS I-BAR domain containing 1	3528.76	4183.6	4554.19	4597.63	4774.82	4042.21	406.541	442.97	456.725	442.054	439.88	506.611
ENSG00000187498	41710.2	-2.14142	0.0487356669461604	-43.9395	0	0	COL4A1	collagen type IV alpha 1 chain	57733.5	70136.7	70420.8	70941.1	70632.9	68169.8	15592.6	15768.9	15909.8	15431.8	14596.3	15188.7
ENSG00000111817	727.047	-3.0786	0.0701185881700056	-43.9057	0	0	DSE	dermatan sulfate epimerase	1156.21	1278.59	1337.36	1331.37	1396.49	1298.54	163.257	148.316	166.187	149.967	131.161	167.111
ENSG00000111261	1600.2	-2.39453	0.0545648908996434	-43.8841	0	0	MANSC1	MANSC domain containing 1	2378.99	2657.02	2789.49	2789.89	2771.66	2741.69	527.116	547.78	541.562	510.062	482.708	464.394
ENSG00000012817	484.618	-3.84827	0.087958724875271	-43.7509	0	0	KDM5D	lysine demethylase 5D	891.048	853.467	894.645	968.871	961.361	867.673	68.2903	63.2814	61.594	58.4174	69.5956	57.1697
ENSG00000116991	753.916	-4.96784	0.113691150850335	-43.6959	0	0	SIPA1L2	signal induced proliferation associated 1 like 2	1192.72	1361.25	1523.87	1569.55	1670.75	1448.1	54.4188	41.5284	46.486	47.0826	44.6126	46.6153
ENSG00000054598	588.751	-4.95679	0.113671298247081	-43.6063	0	0	FOXC1	forkhead box C1	1025.24	1238.87	1246.15	1120.7	1123.2	1089.54	49.0837	36.5846	32.5402	40.1074	37.4745	25.5065
ENSG00000106537	1077.09	-7.37869	0.169262850996254	-43.5931	0	0	TSPAN13	tetraspanin 13	1933.47	2130.98	2205.36	2094.32	2315.21	2169.18	6.40222	14.8316	13.9458	11.3347	8.92251	21.1088
ENSG00000106211	14252.4	-2.59603	0.0596130710881278	-43.5481	0	0	HSPB1	heat shock protein family B (small) member 1	20729.2	26267.5	27294.4	24923	24052.4	23489.6	4277.75	4067.81	3953.63	4279.29	3801.88	3892.82
ENSG00000101000	2666.15	-1.60552	0.0369301393168745	-43.4745	0	0	PROCR	protein C receptor	3990.39	4168.57	3922.91	3867.89	3937.51	4195.74	1263.37	1382.3	1307.42	1388.07	1272.35	1297.31
ENSG00000160752	4269.02	-1.28374	0.0296265953384259	-43.3307	0	0	FDPS	farnesyl diphosphate synthase	6153.6	6171.8	5978.65	6004.91	6042.42	5973.67	2426.44	2418.54	2356.84	2593.9	2526.86	2580.55
ENSG00000163697	4586.21	-0.977033143105953	0.0225776550341209	-43.2743	0	0	APBB2	amyloid beta precursor protein binding family B member 2	6120.32	6099.87	6039.11	6104.55	6177.13	5958.82	3107.21	3079.04	3007.64	3144.07	3118.42	3078.37
ENSG00000010327	6271.07	-2.04281	0.0473756741794573	-43.1193	0	0	STAB1	stabilin 1	8864.31	10273.8	10588.2	10842.6	9869.45	10116.9	2378.42	2333.5	2555.57	2420.4	2517.93	2491.72
ENSG00000170989	3692.07	-1.62753	0.0377774335432527	-43.082	0	0	S1PR1	sphingosine-1-phosphate receptor 1	5623.26	5534.12	5535.94	5502.92	5527.82	5748.83	1824.63	1805.5	1787.39	1926.9	1620.33	1867.25
ENSG00000086991	946.924	-1.96789	0.0457531058213548	-43.011	0	0	NOX4	NADPH oxidase 4	1429.97	1533.02	1524.89	1492.69	1556.4	1513.48	403.34	369.801	374.212	407.178	366.715	391.392
ENSG00000198478	573.288	-3.55139	0.0826180780029254	-42.9856	0	0	SH3BGRL2	SH3 domain binding glutamate rich protein like 2	1155.14	1064.95	940.761	1021.06	1039.86	1115.3	88.564	88.0007	103.431	94.1653	77.6258	90.5919
ENSG00000156103	1118.67	-2.31447	0.0539022682102973	-42.9383	0	0	MMP16	matrix metallopeptidase 16	1851.88	1808.92	1865.13	1854.24	1894.62	1897.79	362.792	396.498	409.077	309.525	405.082	368.525
ENSG00000164736	1536.43	-3.53502	0.0826480050282047	-42.772	0	0	SOX17	SRY-box 17	2219.03	2982.3	3106.15	2984.43	2852.1	2827.86	264.625	270.923	228.944	215.359	240.908	244.51
ENSG00000185088	2289.75	-1.29746	0.0303422182382858	-42.7609	0	0	RPS27L	ribosomal protein S27 like	3266.82	3234.59	3175.84	3274.8	3356.04	3225.05	1300.72	1310.12	1321.36	1369.76	1283.95	1358
ENSG00000139679	774.783	-4.05896	0.0957345506413964	-42.3981	0	0	LPAR6	lysophosphatidic acid receptor 6	1288.26	1435.33	1633.52	1473.71	1642.65	1297.55	104.57	77.1242	81.3505	98.5248	85.6561	79.158
ENSG00000179314	2216.95	-4.57252	0.107995375914172	-42.34	0	0	WSCD1	WSC domain containing 1	2974.81	4107.38	4601.33	4621.35	4877.55	4348.27	194.201	176.99	165.025	201.409	186.48	148.641
ENSG00000139567	8606.85	-2.03116	0.048042829329609	-42.278	0	0	ACVRL1	activin A receptor like type 1	11788.7	14398.4	14434.2	14442	14089.9	13826.3	3375.04	3452.79	3381.86	3452.73	3254.93	3385.32
ENSG00000145730	4726.88	-1.19895	0.0283602331892529	-42.2757	0	0	PAM	peptidylglycine alpha-amidating monooxygenase	6323.22	6572.23	6716.5	6508.8	6761.51	6625.42	2894.87	2939.62	2886.78	2842.4	2725.83	2925.33
ENSG00000134986	2121.64	-2.79016	0.0660446596155214	-42.2466	0	0	NREP	neuronal regeneration related protein	3034.93	3738.08	3930.09	3807.16	4120.67	3611.34	552.725	555.69	536.913	526.628	534.458	511.009
ENSG00000157554	5071.01	-1.64754	0.0390485870869431	-42.1921	0	0	ERG	ETS transcription factor ERG	7156.29	7535.2	7725.92	7785.13	8253.94	7675.34	2303.73	2571.8	2392.87	2503.23	2436.74	2511.95
ENSG00000183018	1241.88	-7.84048	0.185879757668318	-42.1804	0	0	SPNS2	sphingolipid transporter 2	2128.85	2590.46	2659.34	2563.1	2410.19	2485.15	13.8715	10.8765	11.6215	7.84711	14.276	7.03627
ENSG00000141447	516.787	-5.54258	0.131409751645314	-42.1779	0	0	OSBPL1A	oxysterol binding protein like 1A	1022.02	968.336	992.001	1058.07	1025.32	1006.34	16.0055	20.7642	22.0809	27.9008	26.7675	15.8316
ENSG00000137486	2843.02	-2.29244	0.0544264630405701	-42.1199	0	0	ARRB1	arrestin beta 1	4023.67	4763.31	4960	4888.01	5024.85	4674.15	925.12	957.131	958.774	1035.82	949.355	956.053
ENSG00000104325	848.13	-2.19069	0.0520995057597106	-42.0483	0	0	DECR1	2,4-dienoyl-CoA reductase 1	1330.13	1384.87	1454.18	1376.92	1429.44	1373.82	297.703	288.721	313.781	340.913	277.49	309.596
ENSG00000100968	455.282	-4.07618	0.0970353642412711	-42.0072	0	0	NFATC4	nuclear factor of activated T cells 4	775.104	844.879	893.621	901.496	902.245	836.968	54.4188	54.3825	62.7561	43.595	48.1816	45.7357
ENSG00000163412	464.145	-3.36925	0.0802450076424913	-41.987	0	0	EIF4E3	eukaryotic translation initiation factor 4E family member 3	857.768	818.04	860.827	887.262	847.005	807.253	94.9662	73.1691	77.8641	100.269	74.9491	70.3627
ENSG00000166681	2223.97	-1.62548	0.0388277262086996	-41.8638	0	0	BEX3	brain expressed X-linked 3	3149.8	3378.44	3420.76	3414.3	3387.05	3404.33	1030.76	1061.94	1142.39	1124.75	1030.55	1142.51
ENSG00000109686	4609.18	-1.13707	0.0271901737691921	-41.819	0	0	SH3D19	SH3 domain containing 19	6145.01	6265.2	6421.36	6395.88	6552.18	6236.16	2836.18	2873.37	3004.16	2847.63	2921.23	2811.87
ENSG00000082438	783.248	-2.00536	0.0479773391716012	-41.798	0	0	COBLL1	cordon-bleu WH2 repeat protein like 1	1311.88	1250.68	1243.08	1234.58	1278.26	1208.4	314.776	317.396	296.348	325.219	312.288	306.078
ENSG00000203883	4310.77	-4.27673	0.102326602590913	-41.7949	0	0	SOX18	SRY-box 18	5709.15	8435.9	9587.98	8669.55	8511.72	8274.59	482.3	466.7	431.158	384.508	366.715	408.983
ENSG00000157570	2969.29	-2.68913	0.0643688104709397	-41.7769	0	0	TSPAN18	tetraspanin 18	4200.81	4993.05	5594.35	5341.6	5546.24	5172.36	763.998	832.546	792.586	782.095	777.151	834.677
ENSG00000211455	1141.98	-2.12963	0.0511057223664384	-41.6711	0	0	STK38L	serine/threonine kinase 38 like	1909.85	1907.69	1888.7	1753.65	1969.24	1726.43	406.541	440.003	425.347	394.099	433.634	448.562
ENSG00000100342	751.729	-4.63829	0.111383325035864	-41.6426	0	0	APOL1	apolipoprotein L1	1120.79	1387.02	1586.38	1558.17	1594.19	1426.31	55.4859	62.2926	55.7832	61.0331	49.9661	63.3264
ENSG00000184005	1069.96	-2.63167	0.0632578503345579	-41.6023	0	0	ST6GALNAC3	ST6 N-acetylgalactosaminide alpha-2,6-sialyltransferase 3	1779.95	1914.13	1889.72	1757.44	1985.71	1726.43	275.295	309.486	326.564	283.368	333.702	257.703
ENSG00000111275	1107.37	-2.73801	0.0658625739175397	-41.5716	0	0	ALDH2	aldehyde dehydrogenase 2 family member	1694.06	1913.05	2146.94	1858.98	2027.39	1912.65	311.575	309.486	294.024	269.417	264.106	286.728
ENSG00000254087	1401.26	-2.30503	0.0554526714618527	-41.5676	0	0	LYN	LYN proto-oncogene, Src family tyrosine kinase	2053.7	2366.09	2492.3	2326.81	2430.54	2312.81	478.032	477.577	496.238	499.599	440.772	440.646
ENSG00000114423	671.528	-2.67211	0.0643372837552055	-41.5328	0	0	CBLB	Cbl proto-oncogene B	1054.23	1155.13	1220.53	1198.52	1202.67	1135.11	181.396	167.102	183.62	209.256	173.989	176.786
ENSG00000067048	1141.57	-2.24733	0.0541848859539591	-41.4751	0	0	DDX3Y	DEAD-box helicase 3 Y-linked	2094.5	1871.19	1833.36	1763.14	1899.46	1852.23	401.206	411.329	412.563	401.946	355.116	402.826
ENSG00000138771	399.412	-3.43615	0.0829308490182995	-41.4339	0	0	SHROOM3	shroom family member 3	723.574	761.142	718.381	733.533	723.928	728.014	65.0892	63.2814	67.4047	79.343	58.8886	70.3627
ENSG00000106853	2325.91	-1.59022	0.0383922023313441	-41.4203	0	0	PTGR1	prostaglandin reductase 1	3238.9	3498.68	3501.72	3522.48	3604.13	3583.61	1121.45	1179.6	1207.47	1208.45	1098.36	1146.03
ENSG00000048052	731.95	-6.72779	0.162934064839163	-41.2915	0	0	HDAC9	histone deacetylase 9	1570.61	1384.87	1451.11	1437.65	1468.21	1388.67	16.0055	10.8765	13.9458	15.6942	17.845	7.9158
ENSG00000141448	405.161	-3.80435	0.0921597230671746	-41.2799	0	0	GATA6	GATA binding protein 6	739.677	762.216	784.992	765.797	700.669	782.491	51.2177	58.3375	61.594	55.8017	44.6126	54.5311
ENSG00000143322	9625.51	-1.10203	0.0267106293901154	-41.258	0	0	ABL2	ABL proto-oncogene 2, non-receptor tyrosine kinase	13795.1	13243.2	12787.4	12836.4	13106.3	13031.9	6138.66	5967.24	6123.37	6126.85	5993.25	6356.39
ENSG00000188643	7722.81	-1.87077	0.0453500970775171	-41.2517	0	0	S100A16	S100 calcium binding protein A16	10681.8	12618.4	12718.7	12376.1	11921.1	12459.4	3300.34	3292.61	3305.15	3491.96	3112.17	3395.88
ENSG00000198467	1198.11	-2.14477	0.0521988026706167	-41.0884	0	0	TPM2	tropomyosin 2	1929.17	2016.11	2022.94	1934.9	1840.35	1983.96	456.691	405.396	428.833	414.153	508.583	436.249
ENSG00000119655	1983.35	-1.63455	0.0398477980203526	-41.0199	0	0	NPC2	NPC intracellular cholesterol transporter 2	2908.25	2942.58	3085.66	2937.93	3088.57	3043.79	930.455	1046.12	898.342	989.607	930.618	998.271
ENSG00000109265	668.216	-6.20696	0.151404855115427	-40.9958	0	0	KIAA1211	KIAA1211	1110.05	1333.34	1413.19	1294.36	1367.42	1393.63	10.6704	16.8091	20.9187	18.3099	22.3063	17.5907
ENSG00000174749	819.307	-2.49778	0.0610008008266215	-40.9466	0	0	FAM241A	family with sequence similarity 241 member A	1502.97	1457.87	1354.78	1303.85	1346.1	1387.68	216.608	264.991	261.484	267.674	230.201	237.474
ENSG00000165507	10603.6	-7.08832	0.173699670075431	-40.8079	0	0	DEPP1	DEPP1 autophagy regulator	12535.9	20179.4	24315.3	22925.5	26085.6	20273.4	188.865	159.192	110.404	129.041	160.605	179.425
ENSG00000114374	658.963	-2.75987	0.0677220687308571	-40.7529	0	0	USP9Y	ubiquitin specific peptidase 9 Y-linked	1194.86	1119.71	1226.68	1080.85	1196.86	1074.69	166.458	143.372	160.377	175.252	181.127	187.341
ENSG00000095303	649.696	-6.40655	0.157670600021398	-40.6325	0	0	PTGS1	prostaglandin-endoperoxide synthase 1	1297.92	1336.56	1233.85	1250.71	1184.26	1401.55	16.0055	20.7642	15.108	14.8223	12.4915	12.3135
ENSG00000140465	867.186	-5.53774	0.136414	-40.5951	0	0	CYP1A1	cytochrome P450 family 1 subfamily A member 1	1292.56	1676.87	1836.43	1919.71	1965.36	1495.65	29.877	40.5396	41.8374	37.4917	29.4443	40.4585
ENSG00000143341	1016.86	-7.46634	0.184123462651604	-40.5507	0	0	HMCN1	hemicentin 1	1841.14	1989.28	2225.85	2099.06	2211.52	1766.05	10.6704	9.88772	16.2701	11.3347	13.3838	7.9158
ENSG00000235109	420.949	-4.43582	0.109548037643685	-40.492	0	0	ZSCAN31	zinc finger and SCAN domain containing 31	787.987	856.688	829.059	836.019	801.457	717.118	40.5474	37.5733	34.8645	35.7479	31.2288	43.0971
ENSG00000175264	936.58	-6.45204	0.159349782558495	-40.4898	0	0	CHST1	carbohydrate sulfotransferase 1	1338.72	1762.76	2052.66	2049.72	2016.73	1889.86	20.2737	22.7418	29.0538	15.6942	20.5218	20.2293
ENSG00000163947	817.761	-4.92197	0.121619427866694	-40.4702	0	0	ARHGEF3	Rho guanine nucleotide exchange factor 3	1201.3	1506.18	1765.72	1671.09	1829.69	1526.35	56.5529	53.3937	45.3239	62.7769	44.6126	50.1334
ENSG00000172915	604.342	-4.6823	0.115961867598212	-40.3779	0	0	NBEA	neurobeachin	1003.77	1139.03	1236.93	1198.52	1334.47	1070.72	37.3463	51.4161	30.2159	59.2893	48.1816	42.2176
ENSG00000152689	2012.69	-9.1478	0.226716912069535	-40.349	0	0	RASGRP3	RAS guanyl releasing protein 3	3443.95	3964.6	4344.1	4166.81	4376.52	3813.41	7.46925	10.8765	6.9729	5.2314	6.24576	6.15673
ENSG00000173894	638.692	-2.84547	0.0706672398544128	-40.2658	0	0	CBX2	chromobox 2	1022.02	1086.43	1201.06	1096.03	1120.3	1197.51	165.391	148.316	185.944	156.07	142.76	142.484
ENSG00000164932	386.004	-4.01366	0.0998760495722513	-40.1864	0	0	CTHRC1	collagen triple helix repeat containing 1	664.528	719.274	714.282	772.44	744.279	747.824	46.9496	40.5396	41.8374	47.9545	47.2893	44.8562
ENSG00000072422	1580.7	-2.22226	0.0554715412970065	-40.0613	0	0	RHOBTB1	Rho related BTB domain containing 1	2290.96	2663.46	2802.81	2594.41	2783.29	2484.16	546.322	560.634	584.561	581.558	531.782	544.431
ENSG00000137831	10060.6	-1.50316	0.0376459838727973	-39.9288	0	0	UACA	uveal autoantigen with coiled-coil domains and ankyrin repeats	15367.9	14889	14950.7	15256.2	15237.4	13539.1	5106.83	5135.68	5588.78	5339.52	5253.57	5062.59
ENSG00000137942	2551.07	-1.47992	0.0370696688379001	-39.9226	0	0	FNBP1L	formin binding protein 1 like	3618.94	3729.49	3878.85	3747.38	3952.05	3604.41	1317.79	1404.06	1384.12	1385.45	1304.47	1285.88
ENSG00000181744	1091.03	-2.42659	0.060890385964554	-39.8518	0	0	DIPK2A	divergent protein kinase domain 2A	2125.63	1755.24	1872.3	1761.24	1745.37	1780.91	331.848	343.104	337.024	364.455	351.547	323.668
ENSG00000185630	739.426	-6.57937	0.165161392735445	-39.836	0	0	PBX1	PBX homeobox 1	1210.97	1491.15	1627.37	1499.33	1579.66	1371.84	11.7374	15.8203	22.0809	14.8223	13.3838	14.9521
ENSG00000184916	3200.29	-2.03788	0.0511661587150138	-39.8286	0	0	JAG2	jagged canonical Notch ligand 2	4595.87	5335.51	5428.34	5379.56	4852.35	5287.26	1295.38	1312.1	1292.31	1218.92	1139.4	1266.53
ENSG00000145743	516.114	-2.88688	0.0725817396009014	-39.7742	0	0	FBXL17	F-box and leucine rich repeat protein 17	812.678	922.174	947.935	945.148	946.824	880.55	134.447	111.731	120.864	127.298	129.376	114.339
ENSG00000176435	11464.3	-2.53913	0.0638736462397702	-39.7525	0	0	CLEC14A	C-type lectin domain containing 14A	15653.5	20279.2	21199.9	20457.3	20400.8	19384	3385.71	3439.94	3524.8	3489.35	3196.04	3161.04
ENSG00000139946	550.678	-2.57817	0.0649405709616088	-39.7004	0	0	PELI2	pellino E3 ubiquitin protein ligase family member 2	899.636	941.497	931.538	1018.22	972.021	895.407	147.251	151.282	178.971	158.686	159.713	153.918
ENSG00000205542	32140.5	-1.62515	0.0409676584826112	-39.669	0	0	TMSB4X	thymosin beta 4 X-linked	44945.3	50547.8	47475.6	49102.1	48144.6	51054.1	15111.4	16311.8	15002.2	16447.5	14972	16571.3
ENSG00000198898	4798.62	-1.11512	0.0282599488855231	-39.4595	0	0	CAPZA2	capping actin protein of muscle Z-line subunit alpha 2	6792.36	6617.32	6625.3	6382.59	6537.64	6442.18	2948.22	3082.99	3079.7	3158.02	2934.61	2982.5
ENSG00000100979	541.836	-4.1383	0.104876332571006	-39.4589	0	0	PLTP	phospholipid transfer protein	823.414	1000.54	1134.45	1051.43	1106.73	1036.06	55.4859	58.3375	59.2697	53.1859	61.5653	61.5673
ENSG00000120885	2367.21	-2.67956	0.0680508651198069	-39.3758	0	0	CLU	clusterin	3331.23	4244.79	4554.19	4149.73	4403.65	3887.69	619.948	630.836	650.804	680.955	632.606	620.071
ENSG00000130066	2412.4	-2.10898	0.0535827923379481	-39.3593	0	0	SAT1	spermidine/spermine N1-acetyltransferase 1	3499.78	3646.83	4059.21	3848.91	4384.27	4063.01	885.64	918.569	885.558	917.24	907.419	932.305
ENSG00000089177	369.669	-3.39125	0.0863240123518162	-39.2851	0	0	KIF16B	kinesin family member 16B	676.337	645.2	666.116	717.401	670.627	674.527	51.2177	66.2477	70.8912	60.1612	68.7033	68.6036
ENSG00000188596	728.279	-2.80859	0.0715446485750261	-39.2565	0	0	CFAP54	cilia and flagella associated protein 54	1266.79	1252.83	1201.06	1388.3	1342.22	1199.49	193.134	157.215	158.052	178.74	216.817	184.702
ENSG00000197461	1092.42	-2.13288	0.0543441366624923	-39.2476	0	0	PDGFA	platelet derived growth factor subunit A	1768.14	1873.33	1693.98	1789.71	1674.63	1872.04	436.418	382.655	429.996	396.715	360.469	430.971
ENSG00000198911	6584.64	-1.42064	0.0362005785006673	-39.2436	0	0	SREBF2	sterol regulatory element binding transcription factor 2	8802.05	9699.46	9702.75	9617.54	9802.58	9898.01	3522.29	3515.08	3779.31	3710.81	3447.66	3518.13
ENSG00000102409	396.125	-5.04166	0.128540158447841	-39.2224	0	0	BEX4	brain expressed X-linked 4	748.265	763.289	799.34	728.789	795.642	777.538	27.7429	21.753	23.243	22.6694	25.8753	19.3497
ENSG00000092964	10648.8	-0.809402878831826	0.0206967855792602	-39.1077	0	0	DPYSL2	dihydropyrimidinase like 2	13317.4	13728.5	13810.1	13443.7	13621.9	13436.1	7650.65	7818.22	7846.84	7875.01	7505.62	7731.1
ENSG00000162511	2245.03	-1.51822	0.0388516267004101	-39.0775	0	0	LAPTM5	lysosomal protein transmembrane 5	3070.36	3438.56	3481.23	3315.61	3349.26	3313.21	1118.25	1194.44	1187.72	1179.68	1111.74	1180.33
ENSG00000115183	4893.87	-1.20951	0.0309675606286816	-39.0574	0	0	TANC1	tetratricopeptide repeat, ankyrin repeat and coiled-coil containing 1	6665.68	6657.04	6978.85	6941.52	7093.91	6657.12	2902.34	2935.66	3061.1	2962.72	3058.64	2811.87
ENSG00000197355	1770.81	-1.68873	0.0432474326958596	-39.0481	0	0	UAP1L1	UDP-N-acetylglucosamine pyrophosphorylase 1 like 1	2464.87	2747.2	2776.17	2779.46	2784.26	2664.43	851.495	832.546	854.18	806.508	798.565	890.088
ENSG00000005108	559.945	-5.15351	0.132021211186192	-39.0355	0	0	THSD7A	thrombospondin type 1 domain containing 7A	891.048	1057.44	1189.79	1101.72	1260.82	1034.08	33.0781	22.7418	36.0267	28.7727	35.69	28.1451
ENSG00000140945	5511.33	-1.71764	0.0440078469520142	-39.0302	0	0	CDH13	cadherin 13	7526.67	8376.86	8583.68	8878.31	8828.63	8522.22	2436.04	2553.01	2620.65	2738.64	2518.82	2552.41
ENSG00000169255	461.439	-3.67198	0.0941069332468777	-39.0192	0	0	B3GALNT1	beta-1,3-N-acetylgalactosaminyltransferase 1 (globoside blood group)	946.872	907.144	811.637	827.479	864.449	774.567	55.4859	67.2365	89.4856	65.3926	60.6731	66.8445
ENSG00000167861	738.375	-6.07381	0.156120422751165	-38.9047	0	0	HID1	HID1 domain containing	1056.37	1475.05	1619.17	1537.29	1605.82	1436.22	21.3407	21.753	26.7295	20.9256	16.9528	22.8679
ENSG00000175155	1332.81	-2.66234	0.0685206284687457	-38.8546	0	0	YPEL2	yippee like 2	2039.75	2245.85	2472.83	2396.08	2505.16	2147.39	365.993	385.621	412.563	366.198	319.426	336.861
ENSG00000129595	756.764	-2.07673	0.0536596132514317	-38.7018	0	0	EPB41L4A	erythrocyte membrane protein band 4.1 like 4A	1163.73	1156.21	1316.86	1231.73	1252.09	1219.3	274.228	302.564	299.835	276.393	296.227	292.005
ENSG00000130147	4087.92	-1.01724	0.0262880213538631	-38.6961	0	0	SH3BP4	SH3 domain binding protein 4	5374.2	5520.16	5442.68	5477.3	5371.8	5645.82	2671.86	2788.34	2715.94	2718.59	2600.02	2728.31
ENSG00000165949	849.354	-3.68632	0.0952678957276858	-38.6943	0	0	IFI27	interferon alpha inducible protein 27	1446.07	1480.42	1361.95	1771.68	1566.09	1830.43	102.435	145.349	133.647	126.426	119.562	108.183
ENSG00000184113	2651.4	-6.81841	0.176225218424288	-38.6915	0	0	CLDN5	claudin 5	3511.59	5235.67	6105.72	5635.77	5644.12	5406.12	48.0166	40.5396	32.5402	48.8264	42.8281	65.0855
ENSG00000113657	4500.31	-1.76578	0.0456513499383547	-38.6797	0	0	DPYSL3	dihydropyrimidinase like 3	6091.33	7003.8	7163.31	7151.24	7316.81	7001.81	2066.85	2100.15	2095.36	2037.63	1911.2	2064.27
ENSG00000151726	804.303	-1.88129	0.0486967275523133	-38.6328	0	0	ACSL1	acyl-CoA synthetase long chain family member 1	1326.91	1242.09	1217.46	1214.65	1289.89	1299.53	347.854	330.25	353.294	352.248	324.779	352.693
ENSG00000139182	835.4	-4.43434	0.114787290194556	-38.631	0	0	CLSTN3	calsyntenin 3	1187.35	1565.23	1828.23	1659.7	1787.05	1556.07	66.1562	85.0344	59.2697	84.5744	71.3801	74.7603
ENSG00000144749	1261.27	-3.03744	0.0787303140292239	-38.5803	0	0	LRIG1	leucine rich repeats and immunoglobulin like domains 1	1883.01	2117.03	2451.31	2353.38	2363.67	2322.71	321.178	290.699	241.727	241.517	263.214	285.848
ENSG00000134802	615.182	-2.55595	0.0662647221837326	-38.5718	0	0	SLC43A3	solute carrier family 43 member 3	1101.46	1063.88	973.555	1016.32	1029.2	1125.2	200.603	177.979	162.701	165.661	166.851	198.775
ENSG00000179144	805.587	-7.19225	0.18659	-38.5458	0	0	GIMAP7	GTPase, IMAP family member 7	1376.29	1682.24	1688.86	1621.74	1735.68	1496.64	17.0726	8.89895	6.9729	8.71901	12.4915	11.4339
ENSG00000156453	4435.75	-2.08285	0.054080353181442	-38.514	0	0	PCDH1	protocadherin 1	6105.29	6959.78	7383.64	7477.67	7581.38	7553.51	1761.68	1685.86	1718.82	1704.57	1564.12	1732.68
ENSG00000231298	472.295	-3.21131	0.0834106050039559	-38.5001	0	0	MANCR	mitotically associated long non coding RNA	944.725	843.805	800.364	862.59	816.963	850.835	78.9607	81.0793	81.3505	88.9339	109.747	108.183
ENSG00000131477	689.11	-5.38565	0.139888428399202	-38.4996	0	0	RAMP2	receptor activity modifying protein 2	991.962	1305.43	1543.34	1435.75	1457.55	1344.1	27.7429	32.6295	23.243	35.7479	41.0436	30.7837
ENSG00000128833	599.453	-4.57045	0.118948704076847	-38.4237	0	0	MYO5C	myosin VC	906.077	1079.98	1272.79	1230.78	1292.8	1122.23	40.5474	47.461	42.9996	55.8017	57.1041	44.8562
ENSG00000107443	794.902	-1.97317	0.0514361485107657	-38.3615	0	0	CCNJ	cyclin J	1218.48	1243.16	1333.26	1235.52	1334.47	1235.15	324.379	351.014	327.726	321.731	309.611	304.319
ENSG00000165434	2575.15	-1.5113	0.0394385326933045	-38.3203	0	0	PGM2L1	phosphoglucomutase 2 like 1	3629.68	3728.42	3901.39	3866.94	4049.93	3698.51	1272.97	1285.4	1421.31	1368.01	1306.26	1372.95
ENSG00000006756	636.629	-3.05447	0.0802019896367626	-38.0847	0	0	ARSD	arylsulfatase D	936.137	1156.21	1206.18	1173.84	1195.89	1147.98	153.653	136.451	141.782	124.682	140.083	126.653
ENSG00000163638	1079.52	-8.06204	0.211988087139706	-38.0306	0	0	ADAMTS9	ADAM metallopeptidase with thrombospondin type 1 motif 9	2050.48	1950.63	2115.18	2114.25	2394.68	2280.12	7.46925	3.95509	12.7837	5.2314	9.81476	9.67487
ENSG00000165246	408.403	-3.84105	0.101059293986777	-38.0079	0	0	NLGN4Y	neuroligin 4 Y-linked	752.56	657.008	768.596	807.551	805.333	786.453	55.4859	53.3937	70.8912	47.9545	43.7203	51.8925
ENSG00000175556	471.859	-4.83737	0.127354	-37.9837	0	0	LONRF3	LON peptidase N-terminal domain and ring finger 3	766.516	947.939	962.282	965.075	995.28	833.006	34.1452	29.6632	34.8645	20.0537	33.9055	39.579
ENSG00000103966	6851.93	-1.21986	0.0321210383540685	-37.9771	0	0	EHD4	EH domain containing 4	9087.61	9695.17	9592.07	9721.92	9432.38	9991.12	4127.3	4074.73	4298.79	4164.2	3870.59	4167.23
ENSG00000112972	2502.27	-2.5019	0.0658931172252519	-37.9691	0	0	HMGCS1	3-hydroxy-3-methylglutaryl-CoA synthase 1	5126.21	4231.91	3864.5	3971.33	4030.54	4297.76	720.249	704.994	786.776	792.558	736.107	764.315
ENSG00000102316	4237.54	-1.9074	0.050236839193719	-37.9682	0	0	MAGED2	MAGE family member D2	5865.89	6932.94	6920.44	6914.95	6996.03	6513.49	1888.65	1717.5	1865.25	1750.78	1654.23	1830.31
ENSG00000253276	2073.53	-1.83015	0.0483206855777022	-37.875	0	0	CCDC71L	coiled-coil domain containing 71 like	2931.87	3359.12	3350.05	3317.51	3269.79	3186.42	915.517	932.412	990.152	932.934	864.591	832.039
ENSG00000169744	2420.64	-9.8325	0.259796510557981	-37.8469	0	0	LDB2	LIM domain binding 2	4154.64	4635.56	5264.37	5088.23	5255.5	4618.68	2.13407	3.95509	3.48645	9.59091	7.13801	4.39767
ENSG00000125378	767.105	-3.31234	0.0875205339418331	-37.8464	0	0	BMP4	bone morphogenetic protein 4	1564.16	1535.17	1336.33	1321.88	1241.43	1368.86	131.245	114.698	120.864	148.223	157.036	165.352
ENSG00000133789	6704.18	-1.27678	0.0338873470980112	-37.6773	0	0	SWAP70	switching B cell complex subunit SWAP70	10269.6	9573.86	9234.42	9082.34	9232.75	9555.3	3807.18	3938.28	4008.26	4011.62	3836.68	3899.85
ENSG00000136630	1670.38	-7.05038	0.187564853431343	-37.589	0	0	HLX	H2.0 like homeobox	2213.66	3309.73	3879.87	3557.59	3790.2	3142.84	30.944	23.7305	25.5673	24.4132	17.845	28.1451
ENSG00000146859	620.804	-4.34219	0.115587810181864	-37.5662	0	0	TMEM140	transmembrane protein 140	888.901	1173.38	1308.66	1265.89	1326.72	1135.11	56.5529	62.2926	63.9183	56.6736	50.8583	60.6878
ENSG00000196739	751.327	-2.35052	0.062600292461346	-37.5481	0	0	COL27A1	collagen type XXVII alpha 1 chain	1129.38	1236.72	1294.32	1342.75	1316.06	1216.33	271.027	221.485	254.511	229.31	251.615	252.426
ENSG00000173535	808.707	-4.09791	0.109273539950281	-37.5014	8.73192931781444e-308	5.20643622814868e-306	TNFRSF10C	TNF receptor superfamily member 10c	1165.88	1512.62	1668.37	1629.34	1777.35	1417.4	80.0277	89.9782	79.0262	107.244	94.5786	82.6761
ENSG00000205269	403.298	-2.95471	0.0789740631355739	-37.4137	2.34221747276907e-306	1.38763926657989e-304	TMEM170B	transmembrane protein 170B	722.5	722.495	691.736	755.359	738.465	656.698	81.0947	89.9782	96.4585	94.1653	107.07	83.5557
ENSG00000121966	1876.32	-6.83109	0.183442040449027	-37.2384	1.63157274370795e-303	9.50442323191377e-302	CXCR4	C-X-C motif chemokine receptor 4	2637.72	3294.7	4025.39	3940.01	4680.82	3742.09	27.7429	41.5284	24.4052	26.157	34.7978	40.4585
ENSG00000235505	527.265	-4.37557	0.117912438276568	-37.1086	2.03772338330078e-301	1.18455965778727e-299	CASP17P	caspase 17, pseudogene	872.797	982.292	1077.06	1107.42	1156.15	841.921	46.9496	39.5509	45.3239	50.5702	50.8583	56.2901
ENSG00000129675	422.01	-4.09507	0.110372128003028	-37.1024	2.5736369484388e-301	1.49297751727663e-299	ARHGEF6	Rac/Cdc42 guanine nucleotide exchange factor 6	677.411	811.599	814.711	797.112	905.152	775.557	49.0837	57.3488	54.6211	42.7231	36.5823	42.2176
ENSG00000279117	1456.8	-2.97679	0.0802707745900242	-37.0843	5.02597048581879e-301	2.90952491013771e-299	AP001972.5	NA	2003.25	2513.16	2755.67	2719.67	2881.17	2638.68	294.502	344.093	335.861	343.529	329.241	322.789
ENSG00000157483	4511.87	-1.30471	0.0352171993962156	-37.0475	1.97355871837296e-300	1.14011913927583e-298	MYO1E	myosin IE	5952.84	6470.25	6499.25	6407.27	6892.34	6318.37	2601.43	2663.75	2562.54	2559.9	2575.04	2639.48
ENSG00000177119	6204.92	-1.02746	0.0277672734954892	-37.0027	1.03507124021535e-299	5.96719641486466e-298	ANO6	anoctamin 6	8454.22	8443.42	8374.62	8227.34	8503.97	7952.68	3973.64	4102.41	4108.2	4235.69	3940.18	4142.6
ENSG00000138801	1954.64	-1.50484	0.0406897744289346	-36.9833	2.12759005329816e-299	1.22402365772908e-297	PAPSS1	3'-phosphoadenosine 5'-phosphosulfate synthase 1	2874.97	3077.85	2833.56	2803.18	2975.18	2777.35	979.539	1016.46	1086.61	1045.41	956.493	1029.05
ENSG00000161835	1154.38	-1.97006	0.0533410039908675	-36.9334	1.34757323985632e-298	7.73673749769056e-297	GRASP	general receptor for phosphoinositides 1 associated scaffold protein	1655.42	1889.44	1990.15	1809.64	1832.59	1855.2	497.239	475.599	483.454	443.798	434.526	485.502
ENSG00000117335	5694.48	-1.30847	0.0354418644630164	-36.9187	2.31885722986035e-298	1.32857159599715e-296	CD46	CD46 molecule	8405.91	8253.4	8074.35	7850.61	8312.09	7774.39	3385.71	3221.42	3529.45	3183.31	3145.19	3197.98
ENSG00000110318	331.843	-3.39426	0.0920786656722049	-36.8626	1.83739397521889e-297	1.05055924517392e-295	CEP126	centrosomal protein 126	578.644	643.052	615.901	569.366	630.893	598.259	66.1562	61.3039	51.1346	53.1859	53.5351	60.6878
ENSG00000034053	423.406	-2.54311	0.0691343002901467	-36.7851	3.20023924273876e-296	1.82230392053294e-294	APBA2	amyloid beta precursor protein binding family A member 2	719.279	712.833	758.348	718.35	690.978	737.919	116.307	121.619	126.674	133.401	107.962	137.207
ENSG00000174004	591.286	-4.65766	0.126798913984209	-36.7327	2.19813994209813e-295	1.24404891641712e-293	NRROS	negative regulator of reactive oxygen species	856.694	1154.06	1208.23	1188.08	1350.94	1066.76	40.5474	46.4723	48.8103	49.6983	49.0738	36.0609
ENSG00000003147	516.273	-6.30939	0.172028667368653	-36.6764	1.73672527308074e-294	9.78929458075571e-293	ICA1	islet cell autoantigen 1	908.225	953.306	1088.33	1035.3	1100.91	1033.09	9.60333	15.8203	9.2972	14.8223	13.3838	13.193
ENSG00000132718	1919.27	-1.596	0.0435353654740222	-36.6599	3.18004262049983e-294	1.78885427813773e-292	SYT11	synaptotagmin 11	2653.82	2983.38	2909.39	2853.47	2965.49	2935.83	938.992	947.243	1037.8	988.736	923.48	893.606
ENSG00000168016	805.836	-2.46417	0.067329111069656	-36.5989	2.97554287587412e-293	1.67044337457086e-291	TRANK1	tetratricopeptide repeat and ankyrin repeat containing 1	1181.98	1446.06	1411.14	1395.9	1441.07	1312.41	211.273	256.092	246.376	249.364	269.46	248.908
ENSG00000150907	3016.64	-1.73976	0.047558830596135	-36.5812	5.70304254124947e-293	3.18877950925886e-291	FOXO1	forkhead box O1	4062.32	4646.3	4879.05	4818.73	4948.29	4502.79	1382.88	1380.33	1400.39	1430.79	1365.14	1382.63
ENSG00000104361	338.477	-4.69822	0.128531686937972	-36.553	1.59687857478083e-292	8.91083845987417e-291	NIPAL2	NIPA like domain containing 2	592.6	641.979	712.232	673.75	659.966	629.955	27.7429	22.7418	26.7295	21.7975	24.0908	28.1451
ENSG00000133056	1351.16	-3.93586	0.107738086303748	-36.5318	3.47100796947489e-292	1.93300433820057e-290	PIK3C2B	phosphatidylinositol-4-phosphate 3-kinase catalytic subunit type 2 beta	1782.1	2402.59	2787.44	2757.63	2986.81	2503.97	165.391	156.226	155.728	190.946	165.959	159.196
ENSG00000081923	3683.75	-1.70455	0.0467193153115509	-36.4849	1.92745565218721e-291	1.0712575376278e-289	ATP8B1	ATPase phospholipid transporting 8B1	5062.87	5629.66	5885.39	5569.35	6246.91	5430.88	1716.86	1764.96	1747.87	1759.5	1680.11	1710.69
ENSG00000137198	794.107	-2.60691	0.0714735351222158	-36.4737	2.89279968419981e-291	1.60139179337065e-289	GMPR	guanosine monophosphate reductase	1145.48	1463.24	1452.13	1414.87	1411.03	1297.55	233.681	233.35	224.295	232.798	215.925	204.931
ENSG00000116106	715.398	-7.1777	0.196993987243741	-36.4361	1.14143681473222e-290	6.29372437746907e-289	EPHA4	EPH receptor A4	1210.97	1392.39	1543.34	1456.63	1539.92	1382.73	7.46925	19.7754	6.9729	12.2066	4.46126	7.9158
ENSG00000023902	1821.72	-2.10122	0.0576748993365141	-36.4321	1.32102187763716e-290	7.2695363997642e-289	PLEKHO1	pleckstrin homology domain containing O1	2475.61	3020.95	3156.37	3061.29	3034.29	2980.4	688.238	696.095	677.534	722.806	649.559	697.47
ENSG00000171680	1544.88	-2.33095	0.0639954171559301	-36.4237	1.7935171428682e-290	9.850194249145e-289	PLEKHG5	pleckstrin homology and RhoGEF domain containing G5	2190.04	2580.8	2807.94	2722.52	2715.46	2445.53	545.255	541.847	510.184	467.339	508.583	503.093
ENSG00000111348	6585.56	-1.38103	0.0379268534559584	-36.4131	2.64607127363444e-290	1.45039083886518e-288	ARHGDIB	Rho GDP dissociation inhibitor beta	8959.86	9811.11	9581.83	9460.97	9573.87	9720.72	3441.19	3724.7	3544.56	3857.29	3483.35	3867.31
ENSG00000147364	357.633	-3.16124	0.0869011777443537	-36.3774	9.70924592529283e-290	5.31147254989742e-288	FBXO25	F-box protein 25	591.527	669.891	650.744	615.864	667.719	664.622	65.0892	83.0568	70.8912	83.7025	66.9188	61.5673
ENSG00000175274	1363.4	-3.73425	0.102858760803232	-36.3046	1.36770459813017e-288	7.46739892841854e-287	TP53I11	tumor protein p53 inducible protein 11	1808.93	2495.99	2761.82	2766.17	2960.64	2422.75	210.206	176.99	194.079	173.508	190.049	199.654
ENSG00000112137	331.973	-4.52512	0.124715870646735	-36.2835	2.95018272436825e-288	1.6075897839537e-286	PHACTR1	phosphatase and actin regulator 1	647.352	555.022	651.769	645.281	658.028	661.651	28.81	30.6519	19.7566	32.2603	22.3063	30.7837
ENSG00000151692	1041.28	-8.0982	0.223301970509891	-36.2657	5.6221352705434e-288	3.05758509000549e-286	RNF144A	ring finger protein 144A	1665.08	2149.23	2164.37	2163.59	2280.32	2026.55	11.7374	9.88772	6.9729	3.4876	7.13801	7.03627
ENSG00000146386	1023.62	-1.84374	0.0509206314815911	-36.2081	4.53569917642449e-287	2.44287318312457e-285	ABRACL	ABRA C-terminal like	1753.11	1567.37	1561.79	1556.27	1565.12	1605.59	417.211	475.599	435.806	466.467	466.647	412.501
ENSG00000163565	6261.1	-1.12621	0.0311852324575764	-36.1135	1.39408088323723e-285	7.49385756635919e-284	IFI16	interferon gamma inducible protein 16	8370.48	8913.63	8964.9	8197.92	8690.04	8387.51	3834.93	3967.94	4108.2	3903.5	3925.9	3868.19
ENSG00000158716	382.165	-3.54824	0.0984651478518923	-36.0354	2.33172622588447e-284	1.24381066589565e-282	DUSP23	dual specificity phosphatase 23	659.161	762.216	653.819	729.737	653.183	766.643	56.5529	66.2477	61.594	71.4959	46.3971	58.9287
ENSG00000100292	1646.47	-2.16273	0.0600558088744352	-36.012	5.42420252919005e-284	2.88789520889669e-282	HMOX1	heme oxygenase 1	2499.23	2420.84	2724.93	2789.89	2817.21	2897.2	632.752	576.454	606.642	663.517	532.674	596.324
ENSG00000204397	370.493	-2.74517	0.0762323383185352	-36.0106	5.71418396499057e-284	3.03647810124356e-282	CARD16	caspase recruitment domain family member 16	673.117	639.832	670.215	612.068	667.719	605.192	97.1003	97.8884	99.9449	97.6529	95.4709	89.7124
ENSG00000111412	2630.21	-1.35929	0.0377736246327507	-35.9851	1.43319275705788e-283	7.60138139433843e-282	C12orf49	chromosome 12 open reading frame 49	3578.15	3804.64	3948.53	3705.62	3813.46	3857.98	1413.82	1461.4	1560.77	1552.86	1403.51	1461.78
ENSG00000203875	1074.92	-2.03864	0.0566733553298616	-35.9718	2.31222299327284e-283	1.2240275522373e-281	SNHG5	small nucleolar RNA host gene 5	1694.06	1662.92	1742.15	1710	1685.29	1882.93	385.2	422.206	409.077	430.719	387.237	487.262
ENSG00000113555	1619.68	-6.38702	0.177682993951834	-35.9461	5.8142815677285e-283	3.07208102947628e-281	PCDH12	protocadherin 12	2117.04	3020.95	3530.42	3417.15	3975.3	3146.8	28.81	45.4835	32.5402	40.9793	41.9358	38.6995
ENSG00000104549	2494.74	-1.77936	0.0495611430536378	-35.9024	2.80400365251685e-282	1.47594483373028e-280	SQLE	squalene epoxidase	4381.16	3867.98	3709.76	3671.46	3685.54	3867.88	1117.19	1094.57	1157.5	1180.55	1054.64	1148.67
ENSG00000184304	308.443	-3.33856	0.0930199638459374	-35.8908	4.24731728878172e-282	2.23144433785145e-280	PRKD1	protein kinase D1	570.056	576.493	562.612	529.51	582.437	544.772	58.687	64.2702	62.7561	50.5702	45.5048	53.6515
ENSG00000031081	5303.89	-1.67494	0.0466980761867057	-35.8673	9.87092561022191e-282	5.17619441839226e-280	ARHGAP31	Rho GTPase activating protein 31	7036.06	8050.5	8490.42	8342.16	8499.13	8048.76	2408.3	2536.2	2600.89	2625.29	2470.64	2538.33
ENSG00000073756	732.013	-7.33313	0.204725048730261	-35.8194	5.50567821629237e-281	2.88168439723047e-279	PTGS2	prostaglandin-endoperoxide synthase 2	1737.01	1416	1462.38	1368.38	1358.7	1386.69	9.60333	5.93263	13.9458	12.2066	8.03026	5.2772
ENSG00000130164	4480.95	-1.08706	0.0303507109998041	-35.8165	6.12231724768792e-281	3.19842258465047e-279	LDLR	low density lipoprotein receptor	5936.74	6166.43	6088.3	6217.48	5885.43	6271.81	2716.67	2826.9	2876.32	2971.44	2850.74	2963.15
ENSG00000143995	296.552	-3.93534	0.109917937475461	-35.8025	1.010359117254e-280	5.25858871400701e-279	MEIS1	Meis homeobox 1	563.615	582.934	555.439	552.285	573.715	512.086	32.0111	40.5396	38.351	33.1322	44.6126	29.9041
ENSG00000047617	404.988	-5.745	0.160761072153873	-35.7363	1.08101444071692e-279	5.6158296831647e-278	ANO2	anoctamin 2	783.693	736.451	809.587	882.517	788.858	767.633	13.8715	12.854	25.5673	9.59091	14.276	14.9521
ENSG00000130755	366.497	-2.69193	0.0753475853028885	-35.7269	1.5134978972922e-279	7.84792345439501e-278	GMFG	glia maturation factor gamma	630.175	612.993	663.042	656.669	607.634	636.888	90.6981	99.866	108.08	87.1901	108.855	95.8692
ENSG00000158966	315.183	-4.72036	0.132232259040035	-35.6975	4.32312632739975e-279	2.23749911870718e-277	CACHD1	cache domain containing 1	659.161	628.023	586.182	593.09	568.87	608.164	25.6089	23.7305	23.243	18.3099	22.3063	25.5065
ENSG00000136848	2085.7	-2.34207	0.0656141944971146	-35.6945	4.80985572144095e-279	2.48479466722678e-277	DAB2IP	DAB2 interacting protein	2843.84	3523.37	3805.06	3536.71	3612.86	3580.64	706.378	696.095	725.182	713.215	622.791	662.289
ENSG00000111716	7707.09	-1.01896	0.0285841619145172	-35.6479	2.54361731440758e-278	1.31161155777184e-276	LDHB	lactate dehydrogenase B	10750.5	10559.4	10014.3	10036	10003.2	10562.6	5097.23	5123.82	5155.3	5129.39	4885.97	5167.26
ENSG00000177409	794.566	-2.50904	0.070402035154429	-35.6387	3.5282664521575e-278	1.81598113420195e-276	SAMD9L	sterile alpha motif domain containing 9 like	1216.33	1294.69	1400.89	1358.89	1550.58	1288.63	246.485	263.013	217.322	238.901	241.8	217.245
ENSG00000164171	7485.92	-0.982209454617369	0.0275618398612076	-35.6366	3.8042577425614e-278	1.95441986792661e-276	ITGA2	integrin subunit alpha 2	9996.91	10020.5	9864.67	9594.77	10163.1	9997.06	4897.7	5073.39	5254.08	5070.98	4791.39	5106.57
ENSG00000087253	2700.3	-1.32261	0.0371291936393761	-35.6218	6.43501767311998e-278	3.29987232243142e-276	LPCAT2	lysophosphatidylcholine acyltransferase 2	3828.28	3960.3	3915.74	3888.77	3922	3626.2	1592.02	1579.07	1628.17	1541.52	1464.18	1457.39
ENSG00000104870	1851.05	-2.25966	0.063535907839052	-35.5651	4.84641442492279e-277	2.47611760847661e-275	FCGRT	Fc fragment of IgG receptor and transporter	2475.61	3147.63	3342.88	3175.16	3085.66	3148.78	642.356	642.702	624.075	652.182	631.714	643.819
ENSG00000176641	1613.91	-1.29873	0.0365689799369936	-35.5145	2.93335762826992e-276	1.49595866591898e-274	RNF152	ring finger protein 152	2366.11	2249.07	2151.04	2356.23	2296.8	2350.44	908.048	925.49	949.477	943.397	927.049	943.739
ENSG00000168918	1507.47	-2.42893	0.0684009890083529	-35.5102	3.42613393433591e-276	1.74407128704906e-274	INPP5D	inositol polyphosphate-5-phosphatase D	2098.79	2533.56	2730.05	2695.95	2642.77	2557.46	458.826	467.689	445.103	538.835	473.785	446.803
ENSG00000132846	599.705	-2.44022	0.0688825982779558	-35.4258	6.85282285473237e-275	3.47571680127546e-273	ZBED3	zinc finger BED-type containing 3	866.356	1029.53	1032.99	1011.57	1102.85	1032.1	183.53	185.889	197.566	191.818	177.558	184.702
ENSG00000130508	20090.5	-1.71377	0.0483890830178219	-35.4165	9.51492372349462e-275	4.80840383086584e-273	PXDN	peroxidasin	26544.6	30905.2	32187.8	32035.4	32511.8	30571.6	9329.1	9644.48	9685.36	9467.97	8724.43	9477.85
ENSG00000116729	3541.74	-1.00749	0.0284791810924057	-35.3762	3.96161014232152e-274	1.99477458251252e-272	WLS	Wnt ligand secretion mediator	4673.17	4741.84	4613.62	4681.14	4793.24	4873.23	2389.09	2331.52	2446.33	2375.93	2239.55	2342.2
ENSG00000064042	877.923	-2.76802	0.0785332882967446	-35.2464	3.88902608438875e-272	1.94766063524829e-270	LIMCH1	LIM and calponin homology domains 1	1336.57	1508.33	1624.3	1553.42	1729.87	1433.25	198.469	251.148	237.079	200.537	209.679	252.426
ENSG00000114541	2469.45	-1.5879	0.045087348461096	-35.2182	1.05215116143534e-271	5.25981132678046e-270	FRMD4B	FERM domain containing 4B	3341.97	3842.21	3893.19	3729.35	3927.82	3500.41	1224.96	1238.93	1257.45	1259.9	1194.72	1222.55
ENSG00000135929	443.073	-4.96857	0.141141909588085	-35.2027	1.82013807287921e-271	9.0665017243867e-270	CYP27A1	cytochrome P450 family 27 subfamily A member 1	655.94	856.688	977.654	899.598	898.368	862.721	35.2122	32.6295	26.7295	26.157	22.3063	22.8679
ENSG00000185222	1163.38	-1.95051	0.0554164636102853	-35.1974	2.19457281067831e-271	1.0912121413096e-269	TCEAL9	transcription elongation factor A like 9	2091.28	1909.83	1788.27	1728.97	1795.77	1777.94	511.11	464.723	459.049	468.211	467.54	497.816
ENSG00000197943	320.98	-3.43694	0.0977382520581585	-35.1647	6.92335959248566e-271	3.43638053213482e-269	PLCG2	phospholipase C gamma 2	550.732	585.081	569.786	609.222	639.615	567.554	65.0892	52.4049	68.5669	42.7231	50.8583	50.1334
ENSG00000139318	2483.23	-1.40582	0.0401624	-35.0034	1.99624477336768e-268	9.85557370823104e-267	DUSP6	dual specificity phosphatase 6	3808.96	3594.22	3395.14	3585.11	3410.31	3839.16	1383.95	1409	1355.07	1349.7	1334.81	1333.37
ENSG00000214717	1621.57	-1.52353	0.0436260276259596	-34.9224	3.39303936219185e-267	1.67219789451738e-265	ZBED1	zinc finger BED-type containing 1	2198.63	2514.24	2509.72	2469.15	2382.08	2359.36	821.618	830.568	897.18	806.508	828.901	840.834
ENSG00000198805	5112.7	-1.14817	0.0328933976838355	-34.9059	6.05504480774179e-267	2.97884669031043e-265	PNP	purine nucleoside phosphorylase	6639.92	7238.9	7109	6837.14	7280.95	7173.16	3130.68	3178.9	3158.72	3273.99	3036.33	3294.73
ENSG00000139178	396.637	-4.2488	0.121934728368956	-34.8449	5.09425569615014e-266	2.49735122991726e-264	C1RL	complement C1r subcomponent like	597.968	772.951	834.183	744.921	841.191	731.976	37.3463	35.5958	34.8645	40.9793	41.9358	45.7357
ENSG00000181381	1316.22	-1.45835	0.0419156854692444	-34.7925	3.15956725578016e-265	1.54347631995085e-263	DDX60L	DExD/H-box 60 like	2012.91	1954.92	1916.37	1951.03	1893.65	1848.26	664.764	688.185	776.316	711.471	703.094	673.723
ENSG00000233251	324.584	-2.88285	0.0828584382901489	-34.7924	3.16627680285687e-265	1.54404514142819e-263	AC007743.1	NA	580.791	541.066	609.753	590.243	552.395	556.658	72.5585	76.1354	76.7019	87.1901	78.5181	73.0013
ENSG00000125810	29925.9	-1.56018	0.0449471718548683	-34.7114	5.30792409888672e-264	2.57939173705935e-262	CD93	CD93 molecule	38910.9	44347	46508.2	45702.1	47493.4	45209.2	14764.6	15057	15485.6	15520.7	14500.9	15611.7
ENSG00000152818	14472.1	-1.01619	0.0293738136587525	-34.5951	2.98983287391579e-262	1.44785906737713e-260	UTRN	utrophin	18405	19139.1	19914.8	19306.3	20539.4	18907.6	9463.54	9568.35	9342.52	9661.53	9763.01	9653.76
ENSG00000048342	575.314	-2.09034	0.0605295559950055	-34.5342	2.4595656451434e-261	1.18284292554435e-259	CC2D2A	coiled-coil and C2 domain containing 2A	849.179	909.291	978.679	985.003	949.731	917.198	213.407	226.429	227.781	200.537	227.524	219.004
ENSG00000018408	13069.9	-1.52243	0.0441400758949107	-34.4908	1.10262281531762e-260	5.29354005043431e-259	WWTR1	WW domain containing transcription regulator 1	17135	19128.4	20146.4	19897.4	20761.3	19270.1	6528.13	6817.58	6984.52	7004.85	6510.76	6654.55
ENSG00000172893	2041.48	-1.68104	0.0487575635024801	-34.4776	1.73862167718264e-260	8.33251645458702e-259	DHCR7	7-dehydrocholesterol reductase	3324.79	3252.84	2897.09	3022.38	2875.36	3303.3	957.131	962.075	971.557	1017.51	919.019	994.752
ENSG00000170006	684.828	-4.01656	0.116587511106476	-34.451	4.3494814646704e-260	2.08095036741834e-258	TMEM154	transmembrane protein 154	1640.39	1296.84	1171.34	1161.51	1084.44	1387.68	74.6925	70.2028	68.5669	98.5248	73.1646	90.5919
ENSG00000148730	5832.88	-0.945724898578522	0.0274564796873735	-34.4445	5.44186187758268e-260	2.59911910774082e-258	EIF4EBP2	eukaryotic translation initiation factor 4E binding protein 2	7339.87	7730.59	7692.11	7561.18	8024.26	7721.9	3936.3	4078.68	4071.01	4009.87	3889.32	3939.43
ENSG00000143198	1752.87	-1.45993	0.0424087393756869	-34.4252	1.05929656670727e-259	5.05070426369243e-258	MGST3	microsomal glutathione S-transferase 3	2381.14	2716.06	2497.42	2687.41	2565.24	2582.22	908.048	967.019	892.531	968.682	959.17	909.438
ENSG00000140941	3256.17	-1.01346	0.0294667835808007	-34.3934	3.15985399678214e-259	1.50146987270305e-257	MAP1LC3B	microtubule associated protein 1 light chain 3 beta	4254.48	4372.54	4349.23	4256.01	4626.55	4269.03	2171.42	2152.56	2181.36	2157.95	2130.7	2152.22
ENSG00000224078	1629.23	-1.3959	0.0406055	-34.3771	5.54479791651497e-259	2.63023676295331e-257	SNHG14	small nucleolar RNA host gene 14	2468.09	2276.99	2308.86	2416.01	2383.05	2316.77	927.254	857.265	855.342	853.591	933.295	954.294
ENSG00000121858	536.337	-3.96561	0.115373874898664	-34.3719	6.64238687192899e-259	3.14553167430039e-257	TNFSF10	TNF superfamily member 10	751.486	999.469	1090.38	1068.51	1154.21	984.552	72.5585	56.36	63.9183	66.2645	56.2118	72.1217
ENSG00000196440	538.916	-2.08583	0.0607686336940134	-34.3241	3.43078161761032e-258	1.61915447698914e-256	ARMCX4	armadillo repeat containing X-linked 4	879.239	923.247	834.183	858.794	858.635	880.55	172.86	206.653	225.457	218.847	215.033	193.497
ENSG00000135124	670.674	-2.39086	0.069657825663741	-34.323	3.56652228953456e-258	1.68036908886785e-256	P2RX4	purinergic receptor P2X 4	1290.41	1107.9	1066.81	1080.85	1027.26	1188.59	200.603	227.418	201.052	221.463	210.571	225.161
ENSG00000178980	2389.02	-1.4319	0.0417792548543384	-34.2729	1.98800431048607e-257	9.35067230160212e-256	SELENOW	selenoprotein W	3193.82	3593.15	3559.11	3569.92	3599.29	3406.31	1243.1	1302.21	1208.64	1367.14	1304.47	1321.06
ENSG00000054983	610.289	-1.97434	0.0576880910296755	-34.2244	1.04695272919775e-256	4.91608747799517e-255	GALC	galactosylceramidase	959.755	1018.79	985.852	951.79	996.249	922.151	224.078	259.058	284.727	232.798	252.507	235.715
ENSG00000248429	306.99	-4.55256	0.133487972868772	-34.1047	6.2868114082895e-255	2.94212207838355e-253	FAM198B-AS1	FAM198B antisense RNA 1	563.615	538.919	644.596	629.149	626.047	530.905	22.4078	23.7305	27.8916	29.6446	24.983	21.9883
ENSG00000198833	5343.44	-1.93881	0.056861714965358	-34.097	8.17058958976806e-255	3.81728300548811e-253	UBE2J1	ubiquitin conjugating enzyme E2 J1	7264.72	8289.9	9028.44	8556.62	9585.5	8129.98	2246.11	2148.6	2245.27	2258.22	2111.07	2256.88
ENSG00000146409	318.904	-5.25726	0.154314353605622	-34.0685	2.15909820723591e-254	1.00703667639001e-252	SLC18B1	solute carrier family 18 member B1	567.909	590.449	617.951	633.894	664.812	653.727	13.8715	17.7979	19.7566	17.438	15.1683	14.0725
ENSG00000151240	512.103	-2.09896	0.0616216369033073	-34.0621	2.68412306659618e-254	1.24982285600954e-252	DIP2C	disco interacting protein 2 homolog C	801.943	831.996	793.191	844.56	858.635	855.788	184.597	210.608	165.025	206.64	183.804	208.449
ENSG00000107282	410.322	-2.84826	0.083770833280524	-34.0006	2.18004468751762e-253	1.01341142443954e-251	APBA1	amyloid beta precursor protein binding family A member 1	790.134	752.554	671.24	669.005	701.638	736.928	108.838	96.8996	110.404	112.475	95.4709	78.2785
ENSG00000071242	4656.99	-1.95844	0.0576073232737846	-33.9964	2.51443780927117e-253	1.16690867998593e-251	RPS6KA2	ribosomal protein S6 kinase A2	6178.29	7321.57	7908.34	7816.45	7930.26	7290.04	1906.79	2007.21	1941.95	1930.39	1846.07	1806.56
ENSG00000187942	473.612	-3.88732	0.114433078170193	-33.9702	6.13270512428473e-253	2.83663080042705e-251	LDLRAD2	low density lipoprotein receptor class A domain containing 2	854.547	1033.82	1040.17	743.023	802.426	847.864	71.4914	61.3039	63.9183	54.0578	55.3196	55.4106
ENSG00000137710	13053.2	-1.75934	0.0518226666685743	-33.9492	1.25208887148037e-252	5.78182663787246e-251	RDX	radixin	17973.4	19981.9	21386.4	20544.6	22229.5	18800.6	5796.14	6149.17	6348.83	6008.27	5639.92	5779.41
ENSG00000151338	463.777	-2.45099	0.072297960924847	-33.9012	6.4016441844186e-252	2.95122156150887e-250	MIPOL1	mirror-image polydactyly 1	880.312	765.436	713.257	805.653	754.94	785.462	135.514	147.327	147.593	145.607	132.945	151.28
ENSG00000182670	7287.51	-0.734708204233061	0.0217282062340703	-33.8136	1.24609830635559e-250	5.73514170916882e-249	TTC3	tetratricopeptide repeat domain 3	9186.38	9124.04	9266.19	8894.45	9237.59	8916.43	5412.01	5484.72	5522.54	5594.12	5401.69	5410.01
ENSG00000185339	1904.93	-2.6616	0.0787445115538615	-33.8004	1.94420273544771e-250	8.93338699150851e-249	TCN2	transcobalamin 2	2513.18	3279.67	3590.88	3402.91	3553.74	3399.38	514.311	559.645	496.238	534.475	473.785	540.913
ENSG00000064651	3752.84	-1.15877	0.0343272499142791	-33.7564	8.60274663522185e-250	3.93985986937093e-248	SLC12A2	solute carrier family 12 member 2	5092.93	5023.11	5138.32	5145.17	5540.42	5158.5	2293.06	2312.74	2433.54	2383.78	2193.15	2319.33
ENSG00000136026	6198.59	-1.45418	0.0430968876386457	-33.7422	1.39084392154662e-249	6.35928554933755e-248	CKAP4	cytoskeleton associated protein 4	9342.04	9304.4	8706.65	8697.07	8495.25	9946.55	3348.36	3455.76	3395.8	3343.74	3139.83	3207.66
ENSG00000213203	514.94	-5.53712	0.164146232052245	-33.7328	1.90939444812802e-249	8.71591613247947e-248	GIMAP1	GTPase, IMAP family member 1	723.574	1014.5	1147.77	1022.01	1116.42	1022.19	18.1396	26.6968	36.0267	18.3099	15.1683	18.4702
ENSG00000106688	314.463	-4.77115	0.141914952043171	-33.6198	8.62934928866308e-248	3.92621292390234e-246	SLC1A1	solute carrier family 1 member 1	646.278	668.817	593.356	556.081	527.198	648.774	18.1396	26.6968	22.0809	20.0537	24.0908	21.9883
ENSG00000137872	459.052	-6.50832	0.193951579512197	-33.5564	7.2635297921599e-247	3.29939620004392e-245	SEMA6D	semaphorin 6D	897.489	920.027	930.513	927.118	996.249	777.538	9.60333	9.88772	9.2972	6.97521	12.4915	11.4339
ENSG00000242265	586.491	-2.04946	0.0611134164054045	-33.5354	1.47156593146822e-246	6.66272412385894e-245	PEG10	paternally expressed 10	935.063	972.63	934.612	895.803	983.65	941.961	230.48	236.316	262.646	238.901	210.571	195.256
ENSG00000168961	479.766	-5.64289	0.168588333650811	-33.4714	1.25523113436094e-245	5.65564901881558e-244	LGALS9	galectin 9	685.999	926.468	1029.92	1059.97	1055.36	886.493	20.2737	20.7642	16.2701	12.2066	25.8753	17.5907
ENSG00000196743	1460.74	-1.42611	0.0426433154736198	-33.4427	3.28924511783313e-245	1.47962892255353e-243	GM2A	GM2 ganglioside activator	1935.61	2199.69	2211.51	2116.14	2184.38	2128.57	775.735	800.905	780.965	800.405	828.901	766.074
ENSG00000188352	2881.12	-1.02736	0.0307605503058712	-33.3987	1.43085849026692e-244	6.42617010669071e-243	FOCAD	focadhesin	3800.37	4002.17	3917.79	3776.79	3736.9	3957.03	1875.85	1849.99	1994.25	1899.87	1893.36	1869.01
ENSG00000169242	1258.42	-3.23857	0.0969828513271369	-33.3932	1.72137477605573e-244	7.71846709167018e-243	EFNA1	ephrin A1	1633.95	2258.74	2533.29	2414.11	2593.35	2220.69	235.815	270.923	232.43	232.798	243.585	231.317
ENSG00000135404	10571.8	-1.20146	0.0360271676933883	-33.3487	7.60996881382867e-244	3.40127739359646e-242	CD63	CD63 molecule	14366.3	14907.2	14861.6	14524.5	15110.4	14654.4	6020.22	6558.52	6064.1	6918.53	6268.96	6607.06
ENSG00000136261	2213.49	-1.13558	0.0340562154761984	-33.3442	8.85256399615654e-244	3.9503148152721e-242	BZW2	basic leucine zipper and W2 domains 2	3058.55	3176.61	3066.18	2874.35	2993.59	3088.36	1381.81	1347.7	1367.85	1404.63	1359.79	1442.43
ENSG00000198561	11874.9	-0.877726247514051	0.0263421877539174	-33.3202	1.97065764199388e-243	8.77967392661112e-242	CTNND1	catenin delta 1	15059.8	15495.5	15535.9	15425.1	15902.2	14853.5	8246.06	8402.58	8746.34	8491.44	8189.97	8150.64
ENSG00000168309	263.942	-3.66203	0.110006094765016	-33.2894	5.50143034745817e-243	2.43928866281804e-241	FAM107A	family with sequence similarity 107 member A	497.054	543.213	461.157	478.267	499.094	456.618	37.3463	42.5172	38.351	37.4917	39.259	36.9404
ENSG00000095370	1718.71	-2.56429	0.0770465470296244	-33.2823	6.96118390749337e-243	3.08162425920752e-241	SH2D3C	SH2 domain containing 3C	2286.66	2918.96	3183.01	3103.04	3106.01	3042.8	518.58	435.06	526.454	496.112	484.492	523.322
ENSG00000105854	1954.74	-1.08113	0.0325088769795178	-33.2565	1.6468618331483e-242	7.27886789587532e-241	PON2	paraoxonase 2	2637.72	2705.33	2734.15	2616.24	2688.32	2548.54	1226.02	1307.16	1233.04	1240.71	1278.6	1241.02
ENSG00000197312	2356.59	-0.905872983460617	0.027239604954217	-33.2557	1.68681011607568e-242	7.4436176992278e-241	DDI2	DNA damage inducible 1 homolog 2	3027.42	3071.41	3094.88	3072.68	3080.81	3089.35	1641.1	1617.63	1668.85	1667.95	1587.31	1659.68
ENSG00000257093	2262.14	-1.57233	0.0472891896278659	-33.2492	2.09443951625366e-242	9.22779562184859e-241	KIAA1147	KIAA1147	3069.28	3431.04	3542.71	3442.77	3679.72	3148.78	1105.45	1139.07	1155.18	1156.14	1125.13	1150.43
ENSG00000101493	686.272	-2.47088	0.0743196777779624	-33.2466	2.28331719997636e-242	1.00440706845721e-240	ZNF516	zinc finger protein 516	949.019	1202.37	1214.38	1244.06	1230.77	1136.1	211.273	216.541	202.214	196.178	220.386	211.968
ENSG00000164096	1525.4	-1.30393	0.0393285336462733	-33.1548	4.82444313282999e-241	2.11553730761655e-239	C4orf3	chromosome 4 open reading frame 3	2255.53	2164.26	2137.72	2145.56	2228.96	2100.84	835.489	891.872	853.018	874.516	860.13	956.932
ENSG00000144366	321.128	-3.27827	0.0990484102706305	-33.0976	3.21258841046955e-240	1.40651767750825e-238	GULP1	GULP PTB domain containing engulfment adaptor 1	649.499	512.08	539.042	594.987	614.418	583.401	58.687	57.3488	61.594	62.7769	67.8111	51.8925
ENSG00000101096	1073.88	-3.32156	0.100359948494955	-33.0964	3.34418254790587e-240	1.46183301485775e-238	NFATC2	nuclear factor of activated T cells 2	1510.49	1910.91	2131.57	2034.53	2234.78	1891.85	167.525	172.046	232.43	205.769	171.312	223.402
ENSG00000136295	11044.8	-1.6727	0.0507524942847405	-32.9579	3.25523587373498e-238	1.42072167561364e-236	TTYH3	tweety family member 3	14844	17294.8	17690	17601	16323.7	17130.6	5526.18	5290.92	5721.26	5227.05	4869.01	5018.62
ENSG00000130340	3699.68	-1.31587	0.0399516901864476	-32.9364	6.61434832659736e-238	2.88226180209865e-236	SNX9	sorting nexin 9	4838.5	5217.42	5614.85	5320.73	5442.54	5236.75	2126.6	2071.48	2190.65	2196.32	1998.64	2141.66
ENSG00000049759	1804.83	-1.28141	0.0389068755333835	-32.9352	6.89562343474035e-238	3.00013491469289e-236	NEDD4L	NEDD4 like E3 ubiquitin protein ligase	2699.98	2574.36	2411.34	2567.84	2564.27	2524.77	1076.64	1057	1069.18	1013.15	1105.5	993.873
ENSG00000066056	17475.9	-2.4371	0.0740649440152582	-32.9049	1.87265618852848e-237	8.13480679712567e-236	TIE1	tyrosine kinase with immunoglobulin like and EGF like domains 1	22415.8	29193.9	32740.1	31335.1	32517.6	28818.4	5373.59	5489.66	5645.73	5603.71	5133.12	5443.43
ENSG00000049239	3903.69	-1.42402	0.0432950074661843	-32.8912	2.93771174362631e-237	1.27415239098558e-235	H6PD	hexose-6-phosphate dehydrogenase/glucose 1-dehydrogenase	5055.35	5851.88	5829.03	5901.48	5697.42	5790.43	2030.57	2071.48	2204.6	2238.17	2073.59	2100.33
ENSG00000145555	14998.2	-0.970569194856932	0.029515711119085	-32.8831	3.8290567242933e-237	1.65816616622001e-235	MYO10	myosin X	18578.9	19984	20422.1	20214.4	20582	19382	9972.52	10143.8	10397.8	10260.5	9883.47	10156.9
ENSG00000139117	452.006	-2.64456	0.0804692189004876	-32.8642	7.13401761855484e-237	3.08457640665621e-235	CPNE8	copine 8	847.032	734.304	715.306	749.665	860.573	766.643	137.648	143.372	126.674	110.731	118.669	113.46
ENSG00000170365	1410.97	-2.42446	0.0737918186622119	-32.8554	9.53977846819356e-237	4.11837413095891e-235	SMAD1	SMAD family member 1	1915.22	2314.56	2428.76	2525.14	2719.33	2369.26	449.222	416.273	452.076	474.314	449.695	417.778
ENSG00000143776	7658.64	-0.815017882244309	0.0248170983855087	-32.841	1.53209769606951e-236	6.60391027044205e-235	CDC42BPA	CDC42 binding protein kinase alpha	9851.98	9669.4	9685.33	9801.64	10124.3	9459.23	5464.29	5569.75	5743.35	5623.76	5426.67	5483.89
ENSG00000214944	3572.97	-1.02974	0.0313702886906023	-32.8252	2.57132521157785e-236	1.10662365558555e-234	ARHGEF28	Rho guanine nucleotide exchange factor 28	4920.09	4848.12	4687.41	4905.09	4813.59	4602.83	2477.66	2255.39	2347.54	2292.23	2402.83	2322.85
ENSG00000006468	270.244	-4.78245	0.145742937796654	-32.8143	3.68017097232695e-236	1.58139445562414e-234	ETV1	ETS variant 1	526.04	553.948	508.298	515.276	544.642	483.361	16.0055	22.7418	9.2972	30.5165	17.845	14.9521
ENSG00000184602	1288.51	-2.00864	0.061226917622111	-32.8065	4.75725600691411e-236	2.0410754008093e-234	SNN	stannin	1788.54	2011.82	2213.56	2095.27	2268.69	2006.74	470.563	550.746	517.157	531.859	497.876	509.25
ENSG00000125247	843.734	-1.58045	0.048202718473435	-32.7876	8.84703698674382e-236	3.78993453685972e-234	TMTC4	transmembrane and tetratricopeptide repeat containing 4	1243.17	1333.34	1269.72	1199.46	1314.12	1229.2	450.289	436.048	390.482	429.847	412.22	416.899
ENSG00000137507	3747.84	-1.97144	0.0602286080942414	-32.7326	5.36340153361356e-235	2.29406936564469e-233	LRRC32	leucine rich repeat containing 32	4968.4	6007.55	6392.67	6112.14	6386.46	5965.75	1526.93	1566.21	1604.93	1573.78	1374.07	1495.21
ENSG00000110315	1262.99	-1.41387	0.0432265199630927	-32.7085	1.18428080892119e-234	5.05771458963354e-233	RNF141	ring finger protein 141	1705.87	1852.94	1880.5	1809.64	1963.42	1805.67	696.775	685.219	700.777	657.413	684.357	713.302
ENSG00000140873	456.976	-3.28365	0.100429895227018	-32.6959	1.78497891690474e-234	7.61144532024695e-233	ADAMTS18	ADAM metallopeptidase with thrombospondin type 1 motif 18	909.298	901.776	705.058	836.019	716.175	906.303	69.3573	97.8884	80.1884	91.5496	86.5484	83.5557
ENSG00000111799	631.766	-2.00747	0.0614549204815761	-32.6657	4.79275923468402e-234	2.04058686375805e-232	COL12A1	collagen type XII alpha 1 chain	1105.76	1001.62	964.331	982.156	1065.06	949.885	264.625	277.845	254.511	242.388	234.662	238.354
ENSG00000176907	385.73	-2.64818	0.0810736599882201	-32.6639	5.08182241520191e-234	2.16035641452362e-232	TCIM	transcriptional and immune response regulator	628.028	614.067	687.637	671.852	736.526	653.727	113.106	85.0344	109.242	103.756	105.286	120.496
ENSG00000182022	909.294	-5.59401	0.171276	-32.6608	5.63560751315808e-234	2.39212639030315e-232	CHST15	carbohydrate sulfotransferase 15	1314.03	1745.58	1979.9	1837.15	2016.73	1795.77	51.2177	35.5958	36.0267	27.0289	26.7675	45.7357
ENSG00000113532	1139.43	-8.83218	0.270639414807836	-32.6345	1.32960242044461e-233	5.6351262400731e-232	ST8SIA4	ST8 alpha-N-acetyl-neuraminide alpha-2,8-sialyltransferase 4	1836.85	2252.29	2408.27	2371.41	2598.19	2176.12	3.20111	6.9214	5.81075	3.4876	4.46126	6.15673
ENSG00000157404	893.09	-4.07082	0.124888	-32.5958	4.70442955034033e-233	1.9908030521159e-231	KIT	KIT proto-oncogene, receptor tyrosine kinase	1194.86	1461.09	1821.06	1806.79	2084.56	1744.26	113.106	87.0119	123.188	92.4215	97.2554	91.4715
ENSG00000197183	3192.47	-1.15334	0.0353883179035886	-32.591	5.50161324193618e-233	2.32461943432038e-231	NOL4L	nucleolar protein 4 like	4361.84	4405.82	4340	4372.73	4289.3	4653.34	2012.43	1933.05	2084.9	1962.65	1845.18	2048.43
ENSG00000066735	746.029	-3.27835	0.100599588297847	-32.5881	6.04074865258242e-233	2.54855524592663e-231	KIF26A	kinesin family member 26A	1004.84	1460.02	1505.42	1449.99	1393.59	1299.53	160.055	151.282	145.269	130.785	124.915	126.653
ENSG00000133800	764.343	-7.37664	0.226422	-32.5791	8.11429251152012e-233	3.41819175466381e-231	LYVE1	lymphatic vessel endothelial hyaluronan receptor 1	1024.17	1425.67	1717.56	1602.77	1883.96	1463.95	7.46925	4.94386	8.13505	11.3347	12.4915	9.67487
ENSG00000163378	2752.98	-0.971417267014321	0.0298176842242345	-32.5786	8.25317301300169e-233	3.47144414723613e-231	EOGT	EGF domain specific O-linked N-acetylglucosamine transferase	3682.28	3720.9	3504.8	3695.19	3664.22	3609.36	1844.91	1806.49	1914.06	1933	1848.74	1811.84
ENSG00000106560	462.234	-3.16444	0.0972031094341255	-32.555	1.78056960493109e-232	7.47812377817588e-231	GIMAP2	GTPase, IMAP family member 2	724.647	849.173	896.695	817.04	934.226	767.633	80.0277	87.0119	110.404	92.4215	74.9491	112.58
ENSG00000196352	4196.69	-1.22044	0.0375740545352326	-32.4809	1.98766046670931e-231	8.32276777376252e-230	CD55	CD55 molecule (Cromer blood group)	6139.64	6170.73	5658.91	5565.55	5664.47	6038.06	2458.45	2616.29	2585.78	2565.13	2405.51	2491.72
ENSG00000109790	2730.82	-1.23481	0.038037417938061	-32.4631	3.54098068571541e-231	1.48045956747366e-229	KLHL5	kelch like family member 5	3550.23	3759.55	4071.51	3834.68	4039.27	3743.08	1611.22	1604.78	1625.85	1651.38	1624.79	1653.52
ENSG00000138821	260.918	-3.67876	0.113417868193513	-32.4355	8.68656143546301e-231	3.62091771213275e-229	SLC39A8	solute carrier family 39 member 8	545.364	489.536	458.083	470.676	459.36	482.371	39.4803	35.5958	31.3781	33.1322	50.8583	35.1813
ENSG00000133639	3221.59	-2.11356	0.0652262956481412	-32.4034	2.45516195745985e-230	1.02188317945396e-228	BTG1	BTG anti-proliferation factor 1	4322.12	5407.44	5760.37	5418.47	5639.27	4851.44	1264.44	1186.53	1293.47	1184.91	1162.6	1168.02
ENSG00000109854	1099.44	-1.33214	0.0411662585968954	-32.3599	1.00608400998644e-229	4.18125511314513e-228	HTATIP2	HIV-1 Tat interactive protein 2	1617.84	1666.14	1509.52	1569.55	1540.89	1540.22	592.205	636.769	638.02	632.128	628.145	621.83
ENSG00000169020	844.8	-1.57471	0.0486669285869867	-32.3568	1.11212489537561e-229	4.6150697036861e-228	ATP5ME	ATP synthase membrane subunit e	1243.17	1322.61	1191.84	1289.61	1236.59	1309.43	391.602	416.273	419.536	459.492	424.712	432.73
ENSG00000153815	3755.12	-1.29122	0.0399172631270311	-32.3475	1.50629093983162e-229	6.24146893148982e-228	CMIP	c-Maf inducing protein	4810.58	5402.07	5597.43	5402.33	5302.99	5471.49	2194.89	2236.6	2218.54	2177.14	2046.82	2200.59
ENSG00000099725	335.51	-2.7242	0.0842463125439429	-32.3362	2.17195252289457e-229	8.9863325408617e-228	PRKY	protein kinase Y-linked (pseudogene)	581.865	533.551	601.554	605.426	593.098	584.392	87.497	75.1467	74.3776	96.781	110.639	81.7966
ENSG00000106070	10188.7	-2.3397	0.0723866094571989	-32.3223	3.40518279745494e-229	1.40678508894856e-227	GRB10	growth factor receptor bound protein 10	13246.6	16778.4	18903.4	17902.8	19047.9	16215.4	3363.3	3341.06	3462.05	3283.58	3203.18	3517.25
ENSG00000079257	1908.65	-2.79571	0.0864982999827871	-32.321	3.54210963857378e-229	1.46118582053462e-227	LXN	latexin	2556.13	3273.23	3621.62	3564.23	3904.56	3101.24	490.837	502.296	449.752	496.112	436.311	507.491
ENSG00000174032	884.048	-1.57267	0.0486835413571309	-32.3039	6.16669447968333e-229	2.5363605286083e-227	SLC25A30	solute carrier family 25 member 30	1337.65	1343	1353.75	1371.22	1317.03	1216.33	420.412	482.521	452.076	431.591	428.281	454.719
ENSG00000111846	589.675	-2.03691	0.0630695357824075	-32.2962	7.90117747658082e-229	3.2449599828229e-227	GCNT2	glucosaminyl (N-acetyl) transferase 2 (I blood group)	942.578	894.262	964.331	979.31	1032.11	875.597	234.748	224.451	238.241	207.512	253.399	229.558
ENSG00000112992	3073.7	-1.11413	0.0345016410855557	-32.292	9.06374943050605e-229	3.71693818692844e-227	NNT	nicotinamide nucleotide transhydrogenase	4111.7	4384.35	4312.33	4074.76	4287.36	4063.01	1899.32	1973.59	1895.47	2071.64	1904.96	1905.95
ENSG00000002549	1501.49	-2.17102	0.0672520117269888	-32.2818	1.25933773174775e-228	5.15680281478177e-227	LAP3	leucine aminopeptidase 3	2153.54	2239.41	2602.98	2518.5	2743.56	2487.13	546.322	560.634	511.346	618.178	505.014	531.238
ENSG00000132669	3457.75	-2.01697	0.0624928595959469	-32.2752	1.56031656058508e-228	6.37988467393416e-227	RIN2	Ras and Rab interactor 2	4638.82	5310.82	5987.87	5774.32	6162.59	5395.23	1353	1320.01	1472.44	1409.86	1322.32	1345.69
ENSG00000138759	285.675	-4.91684	0.152395880543521	-32.2636	2.2663160225464e-228	9.25301607739068e-227	FRAS1	Fraser extracellular matrix complex subunit 1	541.07	566.831	571.835	594.039	579.53	466.523	18.1396	22.7418	9.2972	23.5413	17.845	16.7111
ENSG00000181982	302.594	-4.1236	0.128028818979101	-32.2083	1.34852982321364e-227	5.48973873207366e-226	CCDC149	coiled-coil domain containing 149	468.068	589.375	597.455	575.06	660.935	542.791	29.877	35.5958	36.0267	35.7479	26.7675	33.4223
ENSG00000183828	621.845	-2.15023	0.0668215112942169	-32.1786	3.51193010031994e-227	1.42758676851692e-225	NUDT14	nudix hydrolase 14	872.797	1027.38	1051.44	1069.46	1057.3	1013.28	214.474	225.44	223.133	254.595	238.231	214.606
ENSG00000131171	1809.75	-1.33875	0.0416057213992889	-32.1772	3.68254899994825e-227	1.49476059626179e-225	SH3BGRL	SH3 domain binding glutamate rich protein like	2531.43	2670.98	2650.12	2571.64	2680.57	2454.45	1092.64	1026.35	1052.91	1061.98	956.493	967.487
ENSG00000124772	447.967	-5.08781	0.158200668879127	-32.1605	6.30067647264536e-227	2.54633289377083e-225	CPNE5	copine 5	589.38	868.497	957.158	955.586	984.619	866.683	25.6089	32.6295	23.243	24.4132	20.5218	27.2655
ENSG00000145911	1457.46	-4.68719	0.145805	-32.1469	9.75916699120491e-227	3.93831891116088e-225	N4BP3	NEDD4 binding protein 3	1903.41	2528.19	3038.52	3278.6	3324.06	2762.49	119.508	95.9109	117.377	109.86	96.3631	115.219
ENSG00000158769	1407.36	-2.26058	0.0703311168409143	-32.142	1.14235296440055e-226	4.60330221327544e-225	F11R	F11 receptor	1909.85	2365.02	2443.11	2376.15	2669.91	2207.81	484.434	517.128	477.644	461.236	479.139	496.936
ENSG00000173281	2301.35	-1.38976	0.0432424906879869	-32.1387	1.2706849079873e-226	5.11303775475525e-225	PPP1R3B	protein phosphatase 1 regulatory subunit 3B	3402.08	3421.38	3292.66	3223.56	3285.3	3364.71	1166.27	1381.31	1285.34	1284.31	1171.53	1337.77
ENSG00000119899	1360.86	-1.91953	0.0599174036872898	-32.0362	3.41342377379167e-225	1.36757964001768e-223	SLC17A5	solute carrier family 17 member 5	1865.83	2170.7	2290.42	2185.42	2398.56	2004.76	544.188	575.465	582.237	580.686	562.118	569.938
ENSG00000152661	9865.66	-0.837232448996319	0.0261602278457261	-32.004	9.58671797950929e-225	3.83537589280799e-223	GJA1	gap junction protein alpha 1	12762.4	12738.7	12204.3	12600.1	12442.4	13158.7	7013.63	7049.94	7042.63	7360.59	6858.73	7155.88
ENSG00000099219	1171.66	-1.46061	0.0456635299493802	-31.9863	1.68962470734592e-224	6.75001434376575e-223	ERMP1	endoplasmic reticulum metallopeptidase 1	1591	1823.95	1776.99	1724.23	1753.13	1640.26	617.814	644.679	657.777	610.331	604.946	614.794
ENSG00000197496	302.124	-2.99946	0.0937961532549185	-31.9785	2.17178842770621e-224	8.6638178752836e-223	SLC2A10	solute carrier family 2 member 10	487.392	528.183	599.505	574.111	533.012	499.209	68.2903	68.2253	72.0533	68.8802	59.7808	66.8445
ENSG00000104067	7774.21	-1.28915	0.0403186782074837	-31.9741	2.49582721957395e-224	9.94224734320982e-223	TJP1	tight junction protein 1	9956.12	11031.7	11471.5	11108.3	11897.8	10734	4385.52	4537.47	4643.95	4556.55	4424.67	4542.79
ENSG00000163637	440.07	-3.50209	0.109652698560875	-31.938	7.92419148034622e-224	3.15213016814629e-222	PRICKLE2	prickle planar cell polarity protein 2	693.514	804.084	858.778	811.347	956.515	730.985	65.0892	79.1017	53.4589	92.4215	68.7033	66.8445
ENSG00000131634	1053.65	-2.24305	0.0702326565896757	-31.9375	8.06366606827411e-224	3.20303540187008e-222	TMEM204	transmembrane protein 204	1438.56	1835.76	1955.31	1760.29	1761.85	1683.84	385.2	360.902	397.455	340.913	358.685	365.006
ENSG00000162944	283.371	-4.81137	0.150814163365466	-31.9026	2.45351331601924e-223	9.7180765696381e-222	RFTN2	raftlin family member 2	464.848	581.86	571.835	522.868	612.48	528.924	26.6759	19.7754	17.4323	14.8223	16.0605	22.8679
ENSG00000078399	602.171	-2.15538	0.0676167632027979	-31.8764	5.66733091567817e-223	2.23839474251147e-221	HOXA9	homeobox A9	1066.04	987.66	990.976	966.024	896.43	989.504	217.675	232.361	262.646	218.847	208.787	189.1
ENSG00000146242	271.253	-3.93239	0.123627110993851	-31.8084	4.94649906897966e-222	1.94266948625865e-220	TPBG	trophoblast glycoprotein	419.759	517.448	538.017	533.306	530.105	515.057	30.944	31.6407	41.8374	27.0289	28.552	41.3381
ENSG00000111859	2861.24	-1.57983	0.0497637843515716	-31.7466	3.53551761630196e-221	1.38462008475286e-219	NEDD9	neural precursor cell expressed, developmentally down-regulated 9	3769.24	4213.66	4417.89	4407.84	4687.6	4231.39	1472.51	1457.45	1392.26	1421.2	1362.47	1501.36
ENSG00000149257	5834.93	-1.35912	0.0428350657752013	-31.7291	6.17170316349611e-221	2.41363868802738e-219	SERPINH1	serpin family H member 1	7470.84	8394.03	8672.83	8531	8530.14	8777.77	3266.2	3328.21	3376.05	3407.39	3069.34	3195.35
ENSG00000131002	298.401	-3.42588	0.108171	-31.6709	3.90902793370111e-220	1.52233402536933e-218	TXLNGY	taxilin gamma pseudogene, Y-linked	617.292	471.285	538.017	572.213	574.684	503.171	51.2177	57.3488	42.9996	44.4669	57.1041	51.0129
ENSG00000154930	544.644	-4.89022	0.154814706563276	-31.5876	5.46888609813342e-219	2.120907150453e-217	ACSS1	acyl-CoA synthetase short chain family member 1	697.808	1047.78	1180.56	1210.85	1240.47	943.942	36.2792	40.5396	40.6753	34.0041	25.8753	36.9404
ENSG00000109572	3190.39	-0.882371983208104	0.0279377666188246	-31.5835	6.22457e-219	2.410612158044e-217	CLCN3	chloride voltage-gated channel 3	4198.66	4083.76	4192.43	4102.28	4206.92	4037.26	2238.64	2202.98	2255.73	2355	2230.63	2180.36
ENSG00000128487	323.647	-2.75496	0.0872313039086757	-31.5822	6.48224519671922e-219	2.50691829864787e-217	SPECC1	sperm antigen with calponin homology and coiled-coil domains 1	592.6	563.61	545.191	535.204	520.414	625.993	84.2959	69.214	88.3234	95.9091	82.0871	80.9171
ENSG00000142192	33864.5	-1.02475	0.0324480284758156	-31.5812	6.68696587783061e-219	2.58250436710393e-217	APP	amyloid beta precursor protein	41986.6	45869.3	45920	45544.5	46956.5	46179.8	21996.9	22927.6	22768.8	23012.9	21330.2	21880.2
ENSG00000091136	22912.3	-1.01017	0.032007806247592	-31.56	1.30567058271707e-218	5.03551210190537e-217	LAMB1	laminin subunit beta 1	28216.2	30865.4	31376.1	31123.4	31724.9	30420.1	14885.2	15258.7	15555.4	15659.3	14706.1	15157
ENSG00000090376	721.597	-1.54423	0.0490594754819228	-31.4767	1.80877662167239e-217	6.956544893711e-216	IRAK3	interleukin 1 receptor associated kinase 3	1061.74	1078.91	1111.9	1058.07	1089.28	1045.96	373.463	335.194	400.942	375.789	345.301	382.597
ENSG00000179104	258.764	-5.15354	0.163762157806532	-31.4696	2.26117470527593e-217	8.67250821878901e-216	TMTC2	transmembrane and tetratricopeptide repeat containing 2	469.142	518.521	510.348	497.246	533.982	492.276	10.6704	8.89895	13.9458	19.1818	12.4915	18.4702
ENSG00000107099	223.357	-4.35694	0.138481175126576	-31.4624	2.84506924461872e-217	1.08969674162872e-215	DOCK8	dedicator of cytokinesis 8	439.083	439.079	401.719	425.127	418.657	430.865	20.2737	19.7754	26.7295	21.7975	16.9528	20.2293
ENSG00000124191	468.387	-2.59765	0.0825669663475291	-31.4611	2.9553866988315e-217	1.13039481633191e-215	TOX2	TOX high mobility group box family member 2	719.279	824.481	855.703	789.521	792.735	840.93	131.245	176.001	123.188	115.963	126.7	124.894
ENSG00000188191	563.198	-2.15501	0.0685043864044145	-31.458	3.25969601849572e-217	1.2450786781209e-215	PRKAR1B	protein kinase cAMP-dependent type I regulatory subunit beta	806.237	900.703	970.48	942.301	986.558	909.274	209.139	219.507	226.619	194.434	182.911	210.209
ENSG00000130303	367.216	-6.13858	0.195471674599788	-31.4039	1.78901741205227e-216	6.8053538030868e-215	BST2	bone marrow stromal cell antigen 2	590.453	736.451	719.406	785.725	741.372	772.586	5.33518	11.8653	8.13505	13.9504	14.276	7.03627
ENSG00000166825	7734.49	-1.37058	0.0436852009885067	-31.3741	4.56711806384987e-216	1.73494409942564e-214	ANPEP	alanyl aminopeptidase, membrane	9717.79	11317.3	11256.3	11505.9	11594.5	11535.3	4327.9	4370.37	4378.98	4452.8	4209.64	4147
ENSG00000276107	424.632	-3.16015	0.100837116077681	-31.3392	1.36728256537194e-215	5.1869186693163e-214	AC037198.1	NA	825.561	721.421	718.381	857.845	819.87	640.85	85.3629	76.1354	80.1884	81.9587	108.855	79.158
ENSG00000121064	877.498	-1.72226	0.0551078367321334	-31.2525	2.06610428426101e-214	7.80606157330366e-213	SCPEP1	serine carboxypeptidase 1	1208.82	1368.77	1392.7	1358.89	1365.48	1387.68	430.016	403.419	375.374	389.74	394.375	454.719
ENSG00000101331	321.39	-4.32682	0.138668	-31.2027	9.79257961531639e-214	3.69477478846186e-212	CCM2L	CCM2 like scaffold protein	477.73	574.346	656.893	687.035	666.75	609.154	32.0111	38.5621	34.8645	28.7727	30.3365	20.2293
ENSG00000102401	1551.27	-1.27661	0.040934519601227	-31.1868	1.61117436588392e-213	6.06258786730241e-212	ARMCX3	armadillo repeat containing X-linked 3	2162.13	2152.45	2154.12	2209.14	2331.69	2160.27	910.182	941.311	971.557	900.674	835.147	886.57
ENSG00000015133	1648.71	-2.04546	0.0656522751334713	-31.156	4.20888408646136e-213	1.58159753559402e-211	CCDC88C	coiled-coil domain containing 88C	2179.31	2638.77	2844.83	2922.75	2816.24	2522.79	662.629	642.702	650.804	619.921	654.912	628.866
ENSG00000187653	957.813	-1.55755	0.0500000132811877	-31.1511	4.90348823558207e-213	1.84012978328548e-211	TMSB4XP8	TMSB4X pseudogene 8	1367.7	1513.7	1453.16	1394	1345.13	1506.54	521.781	483.509	455.563	510.062	476.462	466.153
ENSG00000132357	1229.35	-1.24919	0.0401124542358237	-31.1421	6.48516513126008e-213	2.43040946271786e-211	CARD6	caspase recruitment domain family member 6	1657.56	1718.74	1719.6	1759.34	1732.78	1793.79	689.305	690.163	784.451	734.14	737.892	734.41
ENSG00000170430	244.505	-4.67998	0.150390789690773	-31.1188	1.34082560128842e-212	5.01818398761775e-211	MGMT	O-6-methylguanine-DNA methyltransferase	413.317	494.903	496	507.685	455.483	455.628	16.0055	22.7418	22.0809	15.6942	15.1683	19.3497
ENSG00000169100	9227.47	-1.64845	0.0530382736099391	-31.0804	4.42801040943503e-212	1.65278753151097e-210	SLC25A6	solute carrier family 25 member 6	11847.7	14471.4	15058.3	14301.5	14273.1	13997.7	4596.79	4536.49	4420.82	4675.13	4128.45	4422.29
ENSG00000069667	510.192	-7.29947	0.234867	-31.0792	4.60784703455802e-212	1.71761045083357e-210	RORA	RAR related orphan receptor A	964.049	961.895	1047.34	1014.42	1129.02	966.723	4.26814	8.89895	8.13505	6.10331	1.7845	9.67487
ENSG00000065809	5048.77	-1.1467	0.0369051449530544	-31.0714	5.86090510507867e-212	2.18177677340796e-210	FAM107B	family with sequence similarity 107 member B	7442.93	7080.02	6569.96	6734.65	6848.73	7057.28	3017.58	3222.41	3293.53	3149.31	3010.46	3158.4
ENSG00000180964	874.378	-1.72324	0.0554879342236313	-31.0561	9.42767170576805e-212	3.50485338647679e-210	TCEAL8	transcription elongation factor A like 8	1394.54	1380.58	1300.46	1318.08	1345.13	1311.42	406.541	444.947	431.158	437.694	362.254	359.729
ENSG00000139132	1500.62	-1.66152	0.0535374693367293	-31.0348	1.83180352501513e-211	6.80087588720619e-210	FGD4	FYVE, RhoGEF and PH domain containing 4	2178.24	2121.32	2309.89	2303.09	2609.82	2160.27	696.775	703.017	726.344	714.087	735.215	749.363
ENSG00000197077	7945.82	-1.85087	0.0596620646583456	-31.0225	2.6823178145862e-211	9.94529155088586e-210	KIAA1671	KIAA1671	10180.5	12310.3	12991.3	12998.6	13832.2	12339.6	3350.49	3423.13	3572.45	3566.07	3424.46	3360.7
ENSG00000101194	412.774	-2.73828	0.0882831502335899	-31.017	3.17633006188356e-211	1.17612912996207e-209	SLC17A9	solute carrier family 17 member 9	786.913	724.642	626.149	736.38	633.8	799.329	105.637	98.8772	117.377	112.475	105.286	106.424
ENSG00000155463	2515.82	-1.0545	0.0340097607020113	-31.0058	4.49569404808309e-211	1.66245153743524e-209	OXA1L	OXA1L mitochondrial inner membrane protein	3193.82	3510.49	3379.77	3490.21	3427.75	3377.59	1599.49	1644.33	1625.85	1724.62	1628.36	1587.56
ENSG00000143554	582.825	-2.14432	0.0691693290240204	-31.0011	5.21416398553929e-211	1.92557554611859e-209	SLC27A3	solute carrier family 27 member 3	811.605	931.836	940.761	1010.62	976.867	1030.11	216.608	228.406	220.809	218.847	198.972	208.449
ENSG00000173598	6172.42	-2.32511	0.0750139896293739	-30.9956	6.17426926615571e-211	2.27711957239875e-209	NUDT4	nudix hydrolase 4	8270.64	9621.09	10740.9	11474.6	11758.3	9881.18	1946.27	1980.51	2131.38	2250.38	2076.27	1937.61
ENSG00000073849	4069.72	-2.4342	0.0785969235277604	-30.9706	1.34059233978387e-210	4.92464296850686e-209	ST6GAL1	ST6 beta-galactoside alpha-2,6-sialyltransferase 1	5336.62	7075.72	7616.27	7155.98	7601.73	6424.35	1246.3	1282.44	1314.39	1415.97	1175.99	1190.89
ENSG00000143162	363.432	-2.2297	0.0720037966091422	-30.9665	1.52585570219902e-210	5.59781976649956e-209	CREG1	cellular repressor of E1A stimulated genes 1	558.247	597.964	646.645	617.762	581.468	591.325	133.38	131.507	128.999	116.835	139.191	117.857
ENSG00000158683	430.435	-6.70045	0.216854448513794	-30.8984	1.25667883577248e-209	4.60423976080063e-208	PKD1L1	polycystin 1 like 1, transient receptor potential channel interacting	741.824	844.879	888.497	929.016	955.546	756.738	3.20111	11.8653	8.13505	6.10331	4.46126	14.9521
ENSG00000149600	1062.44	-1.32073	0.0427490833386785	-30.8949	1.40020087170948e-209	5.12333682953358e-208	COMMD7	COMM domain containing 7	1397.76	1521.21	1526.94	1550.57	1581.59	1524.37	615.68	615.016	610.129	605.971	579.071	620.951
ENSG00000104903	917.645	-1.91581	0.062113823336733	-30.8436	6.83380762971207e-209	2.49067242734729e-207	LYL1	LYL1 basic helix-loop-helix family member	1337.65	1582.4	1462.38	1483.2	1290.86	1545.17	392.669	376.722	420.698	359.223	368.5	392.272
ENSG00000162733	2152.82	-1.45442	0.0471664028610612	-30.836	8.62792373725528e-209	3.14045145704409e-207	DDR2	discoidin domain receptor tyrosine kinase 2	2934.02	3175.54	3200.43	3200.79	3303.71	3110.15	1132.13	1014.48	1259.77	1157.88	1183.12	1161.86
ENSG00000145632	3689.73	-1.74044	0.0565442792033444	-30.7802	4.82642809605912e-208	1.7498944054006e-206	PLK2	polo like kinase 2	4774.08	5524.45	6003.24	5810.38	6241.09	5722.09	1786.22	1715.52	1702.55	1630.45	1649.77	1716.85
ENSG00000118777	488.921	-6.82666	0.221792422389962	-30.7795	4.93124803818988e-208	1.78557349315211e-206	ABCG2	ATP binding cassette subfamily G member 2 (Junior blood group)	735.383	904.997	1051.44	1003.03	1182.32	937.999	8.53629	7.91017	11.6215	7.84711	9.81476	6.15673
ENSG00000133935	970.836	-1.3612	0.0442363295028274	-30.7711	6.37815135883185e-208	2.30648863099575e-206	ERG28	ergosterol biosynthesis 28 homolog	1332.28	1417.08	1472.63	1362.68	1363.54	1441.17	523.915	549.757	522.968	571.095	531.782	561.142
ENSG00000117139	2264.03	-1.82222	0.0592614332503457	-30.7489	1.26541495315338e-207	4.56418126561604e-206	KDM5B	lysine demethylase 5B	2985.55	3570.6	3896.27	3556.64	3807.65	3360.75	980.606	994.704	1045.94	1009.66	952.924	1007.07
ENSG00000168734	1525.92	-1.39567	0.045460366931459	-30.7008	5.54729409731812e-207	1.99824584915683e-205	PKIG	cAMP-dependent protein kinase inhibitor gamma	2086.98	2278.06	2133.62	2174.98	2224.12	2375.21	865.366	829.58	755.398	878.876	859.238	849.629
ENSG00000198286	603.988	-2.25274	0.0734824049696565	-30.6568	2.1419237204385e-206	7.70566744129329e-205	CARD11	caspase recruitment domain family member 11	1008.06	1052.07	904.893	962.229	927.442	1135.11	225.145	197.754	216.16	231.926	190.049	197.016
ENSG00000241717	513.279	-7.20154	0.235010745450316	-30.6434	3.23229988984111e-206	1.1613340700984e-204	VWFP1	von Willebrand factor pseudogene 1	1170.17	1097.16	1090.38	838.866	970.083	950.875	10.6704	8.89895	4.6486	6.97521	4.46126	6.15673
ENSG00000170385	1325.34	-1.26095	0.0411904950412775	-30.6127	8.28632974678448e-206	2.96953477219065e-204	SLC30A1	solute carrier family 30 member 1	1816.45	1890.51	1924.56	1814.38	1936.29	1832.42	784.272	804.86	850.694	750.707	754.844	744.085
ENSG00000171813	303.851	-3.18028	0.103931671568477	-30.5997	1.23367877898635e-205	4.41539660679627e-204	PWWP2B	PWWP domain containing 2B	459.48	586.155	569.786	571.264	557.24	537.839	76.8266	71.1916	56.9454	56.6736	55.3196	47.4948
ENSG00000197712	2016.38	-1.15492	0.0377452277060809	-30.5979	1.3054902629688e-205	4.6664154521651e-204	FAM114A1	family with sequence similarity 114 member A1	2845.98	2807.32	2687.01	2704.49	2663.12	2989.31	1224.96	1247.83	1286.5	1243.33	1217.03	1279.72
ENSG00000073146	261.622	-3.39001	0.110822110487803	-30.5896	1.68241409022418e-205	6.00600260798618e-204	MOV10L1	Mov10 like RISC complex RNA helicase 1	536.776	453.035	443.736	504.838	503.939	425.913	45.8826	41.5284	34.8645	47.0826	50.8583	51.0129
ENSG00000089820	311.154	-5.44547	0.178097328077322	-30.5758	2.56713125888959e-205	9.15259537820494e-204	ARHGAP4	Rho GTPase activating protein 4	475.583	594.743	639.472	665.209	653.183	623.021	8.53629	11.8653	12.7837	15.6942	23.1985	10.5544
ENSG00000171388	3683.74	-5.19583	0.170329	-30.5047	2.25700421876499e-204	8.02634514323259e-203	APLN	apelin	10083.9	7216.36	5195.71	6746.99	5828.25	7960.61	199.536	198.743	162.701	186.587	172.204	253.306
ENSG00000110906	2958.68	-0.993169953666958	0.0325863964584511	-30.4781	5.09162334632159e-204	1.80606690545636e-202	KCTD10	potassium channel tetramerization domain containing 10	3788.56	4056.92	3945.46	3926.73	4016.01	3896.61	1967.61	2093.23	1973.33	1973.11	1860.34	2006.22
ENSG00000159788	1617.75	-1.37068	0.0449887042060375	-30.4672	7.09391895973929e-204	2.51310653223843e-202	RGS12	regulator of G protein signaling 12	2084.84	2365.02	2385.72	2434.04	2424.72	2304.88	883.506	942.3	883.234	868.413	912.773	923.51
ENSG00000113319	389.498	-6.73511	0.221179980915298	-30.4508	1.16935992588649e-203	4.13733508720575e-202	RASGRF2	Ras protein specific guanine nucleotide releasing factor 2	713.912	766.51	769.621	803.755	822.777	752.776	5.33518	5.93263	13.9458	6.10331	8.03026	5.2772
ENSG00000198844	2739.91	-2.08347	0.068734713777927	-30.3117	8.02922831059915e-202	2.83363577070511e-200	ARHGEF15	Rho guanine nucleotide exchange factor 15	3491.19	4423	4725.33	4692.52	4952.17	4317.57	1026.49	1064.91	1045.94	1034.07	1059.1	1046.64
ENSG00000110651	8129.81	-1.17003	0.0386191780574721	-30.2967	1.26820943340489e-201	4.46438579938802e-200	CD81	CD81 molecule	10066.7	11333.4	11664.2	11476.5	11364.8	11631.4	5033.21	5062.51	5161.11	5034.36	4759.27	4970.24
ENSG00000064763	1530.77	-1.07732	0.0355866973599181	-30.2732	2.58673200785057e-201	9.09438797457058e-200	FAR2	fatty acyl-CoA reductase 2	2194.34	2125.62	2054.71	2018.4	2007.03	2063.2	1000.88	996.682	983.179	975.657	960.954	988.596
ENSG00000170537	379.809	-2.28202	0.0755395	-30.2097	1.76711456398352e-200	6.18934654517246e-199	TMC7	transmembrane channel like 7	567.909	639.832	663.042	672.801	651.244	586.373	132.312	137.439	116.215	127.298	141.868	121.376
ENSG00000150995	610.478	-1.62464	0.0538016179262634	-30.1969	2.59767685815869e-200	9.08697388384784e-199	ITPR1	inositol 1,4,5-trisphosphate receptor type 1	874.944	931.836	935.637	943.25	970.083	875.597	327.58	291.688	283.565	308.653	292.658	290.246
ENSG00000198794	310.887	-2.95551	0.0979222302879605	-30.1823	4.04861323353564e-200	1.41447472381179e-198	SCAMP5	secretory carrier membrane protein 5	465.921	549.654	542.116	589.294	611.511	546.753	61.8881	83.0568	67.4047	77.5992	61.5653	73.8808
ENSG00000136051	5275.97	-0.842984391030083	0.0279381065663559	-30.1733	5.31045104586762e-200	1.85300137057874e-198	WASHC4	WASH complex subunit 4	7002.78	6838.47	6746.22	6661.58	6802.21	6594.71	3754.9	3830.5	3897.85	3755.28	3852.74	3574.42
ENSG00000140319	3926.97	-0.963572622216587	0.031940905762586	-30.1674	6.35179218626418e-200	2.21358765239707e-198	SRP14	signal recognition particle 14	4897.54	5369.86	5251.05	5163.2	5317.53	5152.55	2567.29	2674.63	2684.57	2798.8	2607.16	2639.48
ENSG00000233276	7244.52	-1.28698	0.0426672270750789	-30.1632	7.19908980083882e-200	2.50573319380446e-198	GPX1	glutathione peroxidase 1	9373.18	10638.8	10735.7	10553.2	9963.46	10395.2	4237.2	4439.59	4341.79	4316.78	3924.12	4015.07
ENSG00000171316	2052.86	-1.38402	0.045896930020285	-30.1549	9.23783745337734e-200	3.211330635322e-198	CHD7	chromodomain helicase DNA binding protein 7	2810.56	2771.89	3027.24	3121.07	3205.83	2873.43	1091.58	1203.34	1120.31	1116.03	1180.45	1112.61
ENSG00000171056	1112.92	-1.65665	0.0550040949882586	-30.1187	2.75682229095758e-199	9.57153574709649e-198	SOX7	SRY-box 7	1500.82	1616.76	1754.45	1791.61	1802.55	1670.96	543.121	533.937	548.535	566.736	494.307	531.238
ENSG00000088756	845.534	-8.60119	0.285795082169647	-30.0957	5.52094681818427e-199	1.9144553443629e-197	ARHGAP28	Rho GTPase activating protein 28	1436.41	1752.02	1773.92	1681.53	1882.02	1594.7	2.13407	4.94386	4.6486	4.3595	3.569	6.15673
ENSG00000177283	377.253	-2.50494	0.0833185649305465	-30.0646	1.40512242897981e-198	4.86637239240583e-197	FZD8	frizzled class receptor 8	587.233	655.935	716.331	667.107	570.808	648.774	116.307	105.799	133.647	108.116	104.393	112.58
ENSG00000106025	324.409	-6.25721	0.208283381148196	-30.0418	2.79347398102861e-198	9.65065545927316e-197	TSPAN12	tetraspanin 12	668.823	654.861	625.125	642.435	572.746	678.489	5.33518	9.88772	10.4594	6.97521	12.4915	5.2772
ENSG00000118276	471.939	-2.21156	0.0736595693786836	-30.0241	4.75214783480844e-198	1.63969710607486e-196	B4GALT6	beta-1,4-galactosyltransferase 6	876.018	770.804	736.827	694.627	780.136	802.301	154.72	155.237	160.377	182.227	181.127	168.87
ENSG00000116157	224.387	-4.16158	0.138668071537815	-30.0111	7.02774538575944e-198	2.42187586963455e-196	GPX7	glutathione peroxidase 7	361.787	419.755	473.455	427.973	443.854	424.922	24.5418	18.7867	17.4323	27.9008	24.0908	28.1451
ENSG00000256043	279.49	-3.89224	0.129718717641026	-30.0053	8.37973208064178e-198	2.88422298869555e-196	CTSO	cathepsin O	419.759	494.903	563.637	582.651	591.159	489.304	39.4803	32.6295	37.1888	33.1322	38.3668	31.6632
ENSG00000185896	10377.1	-0.912037282355672	0.0304088144664113	-29.9925	1.22812049087644e-197	4.22185371215488e-196	LAMP1	lysosomal associated membrane protein 1	12870.8	13934.6	14005.9	13431.3	13694.5	13370.7	7311.33	7419.74	7332	7282.12	6815.01	7057.38
ENSG00000091428	302.653	-3.18103	0.106119328477703	-29.976	2.01710958538372e-197	6.92557538902708e-196	RAPGEF4	Rap guanine nucleotide exchange factor 4	466.995	514.227	567.736	541.847	646.399	535.858	55.4859	57.3488	51.1346	62.7769	68.7033	63.3264
ENSG00000128917	1732.11	-5.48384	0.182998827741412	-29.9665	2.68088227799709e-197	9.19324717128435e-196	DLL4	delta like canonical Notch ligand 4	2148.18	3136.89	4028.47	3698.98	4013.1	3306.27	81.0947	92.9446	51.1346	67.1364	74.9491	86.1943
ENSG00000133872	3433.85	-1.28951	0.0430892530531553	-29.9264	8.92700767721488e-197	3.04996967818464e-195	SARAF	store-operated calcium entry associated regulatory factor	4429.47	4960.84	5135.24	4830.12	5215.77	4670.18	1990.02	2013.14	2019.82	2077.74	1917.45	1946.41
ENSG00000137941	219.226	-3.14154	0.105136930347628	-29.8805	3.52801291370201e-196	1.20241762034311e-194	TTLL7	tubulin tyrosine ligase like 7	402.582	391.843	370.976	377.679	420.595	398.179	45.8826	36.5846	53.4589	45.3388	36.5823	51.0129
ENSG00000174327	344.695	-2.46554	0.082552923969933	-29.8662	5.41541611976066e-196	1.84342618404322e-194	SLC16A13	solute carrier family 16 member 13	543.217	605.478	563.637	634.843	569.839	589.344	101.368	104.81	81.3505	125.554	99.0399	117.857
ENSG00000138185	829.76	-8.4716	0.283827328676069	-29.8477	9.40121221154835e-196	3.19629736301055e-194	ENTPD1	ectonucleoside triphosphate diphosphohydrolase 1	1273.23	1704.79	1846.68	1715.69	1894.62	1494.66	6.40222	4.94386	1.16215	6.10331	3.569	5.2772
ENSG00000158109	1938.23	-1.42014	0.0476099843116889	-29.8287	1.66043829625955e-195	5.63153524474386e-194	TPRG1L	tumor protein p63 regulated 1 like	2541.1	2927.55	2989.32	2839.24	2812.37	2818.95	1057.43	1102.48	1093.58	1101.21	994.86	980.68
ENSG00000163644	203.589	-4.10385	0.137587159213353	-29.8273	1.72985557635517e-195	5.8598331537238e-194	PPM1K	protein phosphatase, Mg2+/Mn2+ dependent 1K	355.346	370.372	392.496	403.301	416.719	369.455	22.4078	20.7642	27.8916	23.5413	22.3063	18.4702
ENSG00000149212	383.718	-6.31796	0.212059053623915	-29.7934	4.7553829489413e-195	1.60891419457194e-193	SESN3	sestrin 3	573.276	736.451	843.406	827.479	870.264	696.318	8.53629	10.8765	11.6215	10.4628	6.24576	9.67487
ENSG00000124006	378.633	-2.93605	0.0986134491744572	-29.7733	8.65979011845853e-195	2.92635747388929e-193	OBSL1	obscurin like 1	566.835	685.994	714.282	736.38	697.762	615.097	101.368	104.81	85.9991	83.7025	67.8111	83.5557
ENSG00000183087	1779.87	-2.22948	0.075065730865011	-29.7003	7.60322099122672e-194	2.56309550242988e-192	GAS6	growth arrest specific 6	2324.24	2953.32	3379.77	3073.63	3002.31	2869.46	702.11	606.117	618.264	608.587	607.623	613.035
ENSG00000147526	12947.2	-1.13515	0.038255959795681	-29.6725	1.7383838909506e-193	5.83899872660066e-192	TACC1	transforming acidic coiled-coil containing protein 1	16364.1	17267.9	18029.2	18192.2	19429.8	17473.3	8043.32	8051.57	8352.37	8214.18	7924.97	8023.98
ENSG00000159640	5161.65	-12.1643	0.410051980441128	-29.6654	2.14936335000786e-193	7.21072560011672e-192	ACE	angiotensin I converting enzyme	7397.84	10204	11807.7	11209.9	11323.1	9984.19	1.06704	1.97754	1.16215	1.7438	3.569	3.51813
ENSG00000143079	3432.2	-1.00693	0.034017457889118	-29.6003	1.4808959427642e-192	4.96215975045358e-191	CTTNBP2NL	CTTNBP2 N-terminal like	4263.07	4590.47	4732.5	4682.09	4804.87	4428.5	2256.78	2263.3	2274.33	2318.38	2303.79	2268.32
ENSG00000198959	22669.1	-1.50718	0.0509358606517158	-29.5897	2.02685183018762e-192	6.78337610716039e-191	TGM2	transglutaminase 2	28291.3	34711.9	35209.9	34537.7	34700.1	33781.8	12027.6	12329	11752.8	11459.4	11157.6	12069.8
ENSG00000021355	772.18	-2.24227	0.0758193755527671	-29.5738	3.24875012898921e-192	1.08597175680318e-190	SERPINB1	serpin family B member 1	1035.98	1324.75	1391.67	1271.58	1354.82	1272.79	233.681	286.744	257.997	286.855	279.275	270.017
ENSG00000198585	1246.97	-1.3286	0.0449444564864203	-29.5609	4.75484438714469e-192	1.58751369256647e-190	NUDT16	nudix hydrolase 16	1644.68	1906.61	1831.31	1805.84	1798.67	1712.57	709.579	706.972	747.263	717.574	673.65	708.904
ENSG00000169710	17376.3	-1.08463	0.0366947021624681	-29.5581	5.16591830999035e-192	1.7226945549902e-190	FASN	fatty acid synthase	23223.1	23840.2	23277.2	23975.1	22487.3	24890.1	11341.5	11038.6	12038.7	11021.7	10428.6	10953.7
ENSG00000196411	7246.34	-1.51977	0.0514313966952441	-29.5494	6.68592216475063e-192	2.22690792676413e-190	EPHB4	EPH receptor B4	9185.31	11234.6	11511.5	10750.6	10729.1	11056.9	3909.62	3692.07	3923.42	3791.9	3533.31	3637.75
ENSG00000153885	1384.37	-1.43099	0.048446956636367	-29.5372	9.59262025650271e-192	3.19123669106712e-190	KCTD15	potassium channel tetramerization domain containing 15	1817.52	2026.85	2035.24	2115.19	2042.89	2077.07	821.618	712.905	753.073	763.785	705.771	740.567
ENSG00000073060	1894.05	-1.07762	0.0365152141275036	-29.5115	2.05124804669524e-191	6.81587134370274e-190	SCARB1	scavenger receptor class B member 1	2591.55	2587.24	2505.62	2562.15	2464.46	2711.97	1218.56	1222.12	1203.99	1230.25	1150.11	1280.6
ENSG00000097033	5661.6	-0.858162	0.029094125208234	-29.4961	3.23503349126226e-191	1.07237509004997e-189	SH3GLB1	SH3 domain containing GRB2 like, endophilin B1	7512.71	7454.68	7151.01	6951.96	7545.52	7170.19	3916.02	4072.75	4094.25	4108.4	4024.94	3936.79
ENSG00000182195	637.849	-1.5216	0.0516216978382658	-29.4759	5.86013979129799e-191	1.94025674778469e-189	LDOC1	LDOC1 regulator of NFKB signaling	915.739	937.203	976.629	950.841	913.874	982.571	308.373	344.093	338.186	353.12	329.241	304.319
ENSG00000161791	6347.06	-1.89223	0.0642193054886067	-29.4651	8.0698957839932e-191	2.66872028628611e-189	FMNL3	formin like 3	8055.93	9714.49	10599.4	10644.3	11164.2	9820.76	2670.79	2640.02	2818.21	2709	2611.62	2716
ENSG00000146376	3325.43	-0.967486479285423	0.0328428914567614	-29.458	9.93875263407156e-191	3.28285370220312e-189	ARHGAP18	Rho GTPase activating protein 18	4405.86	4200.77	4357.43	4534.05	4628.49	4274.98	2189.56	2227.7	2299.9	2341.05	2233.3	2212.03
ENSG00000137269	314.765	-2.43297	0.0826446647937269	-29.4389	1.74395095630505e-190	5.7467827666644e-189	LRRC1	leucine rich repeat containing 1	530.334	550.728	540.067	491.553	498.124	579.439	78.9607	102.832	90.6477	106.372	100.824	107.303
ENSG00000010319	403.381	-6.18544	0.210255029568642	-29.4187	3.16379443732014e-190	1.04132217620779e-188	SEMA3G	semaphorin 3G	549.658	799.79	980.728	838.866	829.561	776.548	8.53629	12.854	10.4594	10.4628	16.9528	6.15673
ENSG00000005893	5188.06	-0.929935231004143	0.0316380402100873	-29.3929	6.75854923278097e-190	2.22186308603053e-188	LAMP2	lysosomal associated membrane protein 2	6948.03	7014.53	6741.1	6612.24	6799.3	6708.62	3519.09	3641.65	3733.99	3633.21	3318.28	3586.74
ENSG00000205502	266.289	-3.01022	0.102537	-29.3574	1.9250907696382e-189	6.32124439629431e-188	C2CD4B	C2 calcium dependent domain containing 4B	419.759	476.653	500.1	518.123	509.754	416.998	58.687	62.2926	63.9183	58.4174	57.9963	52.772
ENSG00000006715	2301.42	-1.05521	0.035949730406607	-29.3524	2.22899801696167e-189	7.31053589897501e-188	VPS41	VPS41 subunit of HOPS complex	3003.8	3139.04	3177.89	3071.73	3253.31	2994.27	1453.3	1467.34	1609.58	1516.24	1474	1456.51
ENSG00000109654	1278.09	-2.11985	0.072325860131454	-29.3097	7.79127567420972e-189	2.54933103582103e-187	TRIM2	tripartite motif containing 2	1776.73	2004.31	2303.74	2099.06	2370.45	1915.62	423.613	477.577	482.292	509.19	492.523	481.984
ENSG00000076554	210.939	-4.8269	0.164825938954042	-29.2848	1.61921179530218e-188	5.29189582631327e-187	TPD52	tumor protein D52	417.612	412.241	420.166	419.433	401.213	372.426	13.8715	15.8203	23.243	15.6942	14.276	5.2772
ENSG00000196954	1419.33	-0.993569838698373	0.0339394835949493	-29.2747	2.1746640331331e-188	7.09888862867423e-187	CASP4	caspase 4	1878.72	1895.88	1873.32	1915.92	1910.12	1865.1	981.673	951.199	911.126	976.529	912.773	959.571
ENSG00000162458	5530.79	-1.45772	0.0498224731489318	-29.2583	3.52504443569782e-188	1.14935435962536e-186	FBLIM1	filamin binding LIM protein 1	7047.87	8319.96	8403.31	8449.39	8172.54	8258.75	3012.24	2897.1	3107.59	3008.06	2674.97	3017.68
ENSG00000185291	556.481	-7.74891	0.265165696695222	-29.2229	9.92144758952865e-188	3.23114278515117e-186	IL3RA	interleukin 3 receptor subunit alpha	936.137	1132.59	1220.53	1147.27	1193.95	1016.25	3.20111	7.91017	5.81075	2.6157	5.35351	6.15673
ENSG00000188211	719.171	-1.84632	0.0632416699433785	-29.1947	2.26103091319295e-187	7.32926726168308e-186	NCR3LG1	natural killer cell cytotoxicity receptor 3 ligand 1	1260.35	1043.48	1047.34	1073.25	1125.14	1201.47	294.502	338.16	330.051	308.653	300.689	306.957
ENSG00000177570	233.67	-4.14922	0.142227126787211	-29.1732	4.24705814614445e-187	1.37351142949352e-185	SAMD12	sterile alpha motif domain containing 12	404.729	446.594	500.1	406.148	502.001	395.207	32.0111	29.6632	16.2701	25.2851	20.5218	25.5065
ENSG00000086200	1961.35	-0.876641	0.0300547664948989	-29.1681	4.92011221836216e-187	1.58933323341409e-185	IPO11	importin 11	2561.49	2491.69	2549.69	2518.5	2605.95	2508.92	1405.29	1433.72	1356.23	1352.32	1382.99	1369.43
ENSG00000168938	700.964	-1.72987	0.0593081592453786	-29.1675	5.00551882387895e-187	1.61504833894449e-185	PPIC	peptidylprolyl isomerase C	952.24	1075.69	1142.65	1070.41	1167.78	1052.9	324.379	325.306	334.699	341.785	318.534	305.198
ENSG00000160213	2160.84	-1.40144	0.0480823612250717	-29.1466	9.2174893194398e-187	2.96717907629828e-185	CSTB	cystatin B	3107.93	3229.22	2924.76	3117.28	3131.21	3304.29	1102.25	1159.83	1152.85	1347.09	1158.14	1195.29
ENSG00000158711	9582.97	-1.20766	0.0414493488440176	-29.1358	1.26299533085686e-186	4.06098210019738e-185	ELK4	ETS transcription factor ELK4	12470.4	13289.4	13930	13561.3	14558	12438.6	5642.49	5877.26	5952.53	5935.9	5729.14	5610.54
ENSG00000165169	765.51	-1.52161	0.0522341668025588	-29.1306	1.47313359512816e-186	4.72573789819626e-185	DYNLT3	dynein light chain Tctex-type 3	1217.41	1056.37	1122.15	1084.64	1169.72	1158.88	422.546	389.576	418.374	374.917	383.668	387.874
ENSG00000133112	39925.7	-0.87276	0.0299639795579002	-29.127	1.63494312444279e-186	5.23275762070224e-185	TPT1	tumor protein, translationally-controlled 1	52002.8	53021.2	52466.4	51383.4	51133.3	49879.3	27468.7	28960.1	27727.7	29105.8	26597.1	29362.3
ENSG00000132256	1401.72	-1.23611	0.0424671620753415	-29.1075	2.88335238990927e-186	9.2072187267229e-185	TRIM5	tripartite motif containing 5	1879.79	2082.67	1955.31	1894.09	2082.63	1912.65	855.763	872.097	820.478	850.103	816.41	798.616
ENSG00000166557	2206.74	-0.907955959002465	0.0312076359859588	-29.094	4.2715506027677e-186	1.36244360291027e-184	TMED3	transmembrane p24 trafficking protein 3	2837.4	2886.76	2886.85	2866.76	2863.73	2936.82	1536.53	1526.66	1488.71	1614.76	1463.29	1572.61
ENSG00000119630	5102.34	-2.40335	0.0826070799850016	-29.0938	4.30281152188458e-186	1.37084424287043e-184	PGF	placental growth factor	6406.96	8018.29	9097.1	9164.9	9638.8	9168.02	1730.73	1609.72	1543.34	1596.45	1504.34	1749.39
ENSG00000115604	247.078	-5.46233	0.187814912819703	-29.0836	5.79373543246348e-186	1.84373214990795e-184	IL18R1	interleukin 18 receptor 1	546.438	495.977	467.306	447.901	450.638	490.295	8.53629	5.93263	17.4323	7.84711	16.9528	9.67487
ENSG00000212747	532.406	-1.81815	0.0625207373869372	-29.0808	6.2765485356584e-186	1.99509696318959e-184	RTL8B	retrotransposon Gag like 8B	771.883	843.805	856.728	827.479	848.944	824.092	231.547	242.249	271.943	250.236	215.033	204.931
ENSG00000140105	3079.27	-0.957313934728909	0.0329251680697911	-29.0754	7.33892685276838e-186	2.33013019629801e-184	WARS	tryptophanyl-tRNA synthetase	4150.35	4032.23	4155.54	3970.38	3878.39	4201.68	2090.32	2097.19	2147.65	2173.65	1981.69	2072.18
ENSG00000164938	3001.31	-1.73401	0.0596985994772857	-29.046	1.72817916182116e-185	5.48076865158432e-184	TP53INP1	tumor protein p53 inducible nuclear protein 1	3954.96	4669.91	4948.73	4716.25	5139.21	4259.13	1393.55	1440.64	1453.85	1381.96	1327.67	1329.85
ENSG00000151553	2178.19	-1.0913	0.0375798419897213	-29.0394	2.09428538213819e-185	6.63428628733082e-184	FAM160B1	family with sequence similarity 160 member B1	2830.96	2943.66	3061.06	2924.64	3140.9	2882.34	1421.29	1358.57	1470.12	1411.61	1359.79	1333.37
ENSG00000138449	513.424	-7.58917	0.261661805049678	-29.0037	5.9010036127095e-185	1.86719824540791e-183	SLC40A1	solute carrier family 40 member 1	857.768	1093.94	1096.53	1088.44	1057.3	936.018	6.40222	5.93263	1.16215	7.84711	5.35351	4.39767
ENSG00000101265	1448.67	-9.96521	0.343902544673242	-28.9768	1.28844585358917e-184	4.07227863713852e-183	RASSF2	Ras association domain family member 2	2563.64	2897.49	3006.75	2963.55	3070.15	2865.5	2.13407	3.95509	1.16215	5.2314	2.67675	1.75907
ENSG00000078687	960.322	-1.65274	0.057072223412015	-28.9588	2.17520918821042e-184	6.86719952899311e-183	TNRC6C	trinucleotide repeat containing adaptor 6C	1292.56	1442.84	1506.45	1488.89	1536.05	1478.81	406.541	464.723	466.022	496.112	449.695	495.177
ENSG00000052802	2211.96	-2.1903	0.075696720239441	-28.9352	4.31219667779162e-184	1.35983144386305e-182	MSMO1	methylsterol monooxygenase 1	4563.67	3616.77	3295.74	3343.13	3293.05	3660.87	800.277	790.029	801.884	750.707	760.198	867.22
ENSG00000185619	1836.24	-0.980553957206184	0.0339188928964156	-28.9088	9.2592535498006e-184	2.91656012549997e-182	PCGF3	polycomb group ring finger 3	2346.78	2468.08	2551.74	2483.38	2403.4	2368.27	1236.69	1194.44	1274.88	1218.92	1236.66	1251.58
ENSG00000178175	266.828	-4.22921	0.146390077855354	-28.89	1.5939683604582e-183	5.01514677931736e-182	ZNF366	zinc finger protein 366	403.655	465.918	531.868	503.889	605.696	528.924	32.0111	27.6856	22.0809	20.0537	24.0908	36.0609
ENSG00000111252	7419.76	-1.07957	0.0374233934742423	-28.8475	5.44232548625386e-183	1.70462939442901e-181	SH2B3	SH2B adaptor protein 3	9293.73	10161.1	10150.6	9934.49	10295.9	10597.3	4907.3	4713.48	4984.46	4849.51	4474.64	4674.72
ENSG00000157510	2804.5	-1.76009	0.0610437557216227	-28.8332	8.2188267253976e-183	2.57138460863704e-181	AFAP1L1	actin filament associated protein 1 like 1	3580.29	4213.66	4529.59	4597.63	4807.77	4252.19	1285.78	1338.8	1285.34	1265.13	1228.63	1269.17
ENSG00000012232	3179.25	-1.44483	0.0501284372399898	-28.8226	1.11705580897652e-182	3.49095611682955e-181	EXTL3	exostosin like glycosyltransferase 3	4027.97	4683.87	4863.67	4826.33	4834.91	4664.24	1620.83	1757.05	1750.2	1818.79	1641.74	1661.44
ENSG00000148834	3372.83	-1.68654	0.0585192180517314	-28.8202	1.19604489330562e-182	3.73361771906895e-181	GSTO1	glutathione S-transferase omega 1	4271.66	5242.11	5379.15	5327.37	5478.4	5183.26	1517.33	1582.03	1578.2	1722	1526.64	1665.84
ENSG00000128606	207.07	-3.76069	0.130524219163727	-28.8122	1.50970197103065e-182	4.70746376073331e-181	LRRC17	leucine rich repeat containing 17	346.757	358.563	433.488	385.271	404.12	386.293	34.1452	26.6968	22.0809	22.6694	38.3668	26.386
ENSG00000163513	21096.3	-0.895415911852523	0.0311017647669275	-28.7899	2.87204742622594e-182	8.93543693667723e-181	TGFBR2	transforming growth factor beta receptor 2	25614.9	28374.8	27703.3	27878.1	27808.7	27259.4	14771	14532	15364.8	15200.7	14270.7	14377.7
ENSG00000102024	13159.2	-1.06434	0.0369865009176287	-28.7764	4.23618267359882e-182	1.31501122125261e-180	PLS3	plastin 3	19074.9	17920.7	16777.9	17099	17618.5	18334.1	8268.46	8641.87	8869.53	8719.01	8065.95	8520.04
ENSG00000167291	3729.29	-1.44623	0.0503456310117314	-28.7261	1.80276415338009e-181	5.57136158167243e-180	TBC1D16	TBC1 domain family member 16	4671.02	5539.48	5833.13	5545.63	5592.75	5551.72	2010.3	2042.8	2101.17	2026.3	1896.03	1941.13
ENSG00000196843	483.109	-1.99023	0.0693510626880013	-28.6979	4.04953070558005e-181	1.25010180151748e-179	ARID5A	AT-rich interaction domain 5A	676.337	792.275	775.769	745.869	829.561	814.187	183.53	180.945	184.782	215.359	203.433	195.256
ENSG00000122779	1225.77	-1.11058	0.0387357464923514	-28.6706	8.87043495626217e-181	2.72925150670851e-179	TRIM24	tripartite motif containing 24	1711.24	1723.04	1622.25	1638.83	1687.23	1668.98	759.73	814.748	796.073	723.678	776.258	787.182
ENSG00000134352	35852.2	-0.945896546943715	0.0330572161751592	-28.6139	4.50955599415712e-180	1.38443866215331e-178	IL6ST	interleukin 6 signal transducer	47285.6	47978.8	48465.6	46040.8	47617.4	45814.3	24070.2	24900.2	26334.3	24965.1	23382.3	23371
ENSG00000113369	2055.46	-1.72404	0.060280610872858	-28.6002	6.67612725585707e-180	2.04732118325264e-178	ARRDC3	arrestin domain containing 3	2908.25	2964.05	3408.47	3107.79	3461.67	3083.41	993.411	1073.81	886.721	959.091	859.238	959.571
ENSG00000114796	2406.75	-2.24671	0.0785972059640835	-28.5851	1.02953500439756e-179	3.15372961468099e-178	KLHL24	kelch like family member 24	3192.74	3957.08	4224.2	4050.09	4799.05	3629.17	851.495	856.276	890.207	843.128	801.242	786.303
ENSG00000152953	218.884	-2.88993	0.101148538881307	-28.5711	1.53442432802344e-179	4.69516982569369e-178	STK32B	serine/threonine kinase 32B	397.214	369.299	358.678	370.088	409.935	408.084	61.8881	47.461	52.2968	42.7231	53.5351	55.4106
ENSG00000138835	4481.75	-2.1745	0.0761488484798649	-28.556	2.36790420525489e-179	7.23757328159411e-178	RGS3	regulator of G protein signaling 3	5550.26	7246.42	7932.93	8039.45	8120.2	7137.51	1611.22	1615.65	1685.12	1685.38	1556.09	1600.75
ENSG00000164713	3027.38	-1.51032	0.053024365958525	-28.4836	1.87199058151682e-178	5.71552387525611e-177	BRI3	brain protein I3	3914.17	4609.79	4572.63	4592.89	4571.31	4633.53	1503.45	1594.89	1439.9	1712.41	1519.5	1664.08
ENSG00000180884	735.996	-2.33852	0.0821064107397755	-28.4816	1.97910417007242e-178	6.03594256469512e-177	ZNF792	zinc finger protein 792	987.667	1235.65	1274.84	1311.44	1400.37	1164.82	226.212	248.182	235.916	225.822	271.244	249.788
ENSG00000249751	532.935	-1.59597	0.0560627279276024	-28.4675	2.95780663164996e-178	9.01095466720931e-177	ECSCR	endothelial cell surface expressed chemotaxis and apoptosis regulator	766.516	856.688	769.621	798.061	794.673	817.158	259.29	284.766	283.565	255.467	258.753	250.667
ENSG00000105851	219.618	-4.73298	0.166388434676441	-28.4454	5.55987993740038e-178	1.69196564870944e-176	PIK3CG	phosphatidylinositol-4,5-bisphosphate 3-kinase catalytic subunit gamma	342.463	461.624	399.67	425.127	448.7	462.561	17.0726	15.8203	13.9458	15.6942	13.3838	19.3497
ENSG00000184489	371.206	-5.12892	0.180400984301956	-28.4307	8.44767606707908e-178	2.56796441143905e-176	PTP4A3	protein tyrosine phosphatase 4A3	479.878	655.935	820.86	770.542	878.986	724.052	30.944	13.8428	18.5944	20.9256	23.1985	16.7111
ENSG00000184898	255.385	-2.45911	0.0865010146708617	-28.4287	8.93496781644409e-178	2.71313172136189e-176	RBM43	RNA binding motif protein 43	441.23	435.859	405.819	432.718	450.638	425.913	75.7596	67.2365	90.6477	88.062	85.6561	65.0855
ENSG00000101004	546.684	-2.052	0.0721875107120445	-28.426	9.66355595214153e-178	2.93117337132223e-176	NINL	ninein like	741.824	859.908	948.96	900.547	958.453	875.597	196.335	211.597	223.133	223.207	201.649	219.004
ENSG00000119718	1397.24	-1.33951	0.0471264253379218	-28.4238	1.0261777969653e-177	3.1092405610989e-176	EIF2B2	eukaryotic translation initiation factor 2B subunit beta	1822.89	1980.69	2046.51	2047.82	2138.83	1982.97	782.137	815.737	744.938	753.322	808.38	842.593
ENSG00000099139	202.815	-4.37161	0.153859060366102	-28.4131	1.39300530704811e-177	4.21153450323069e-176	PCSK5	proprotein convertase subtilisin/kexin type 5	344.61	396.137	401.719	357.752	433.194	387.283	22.4078	17.7979	20.9187	12.2066	12.4915	27.2655
ENSG00000160991	2925.89	-1.21636	0.0428552411506214	-28.383	3.27729958089073e-177	9.8762345054007e-176	ORAI2	ORAI calcium release-activated calcium modulator 2	3641.49	4240.5	4130.95	4194.33	4051.86	4283.89	1753.14	1717.5	1857.12	1787.4	1752.38	1700.14
ENSG00000187678	1514.37	-1.45137	0.0511528014990316	-28.3732	4.32752552430595e-177	1.3027021429654e-175	SPRY4	sprouty RTK signaling antagonist 4	2033.31	2178.22	2226.88	2299.29	2377.24	2191.97	879.238	789.04	751.911	770.76	795.888	878.654
ENSG00000234456	935.989	-1.55181	0.0546939250897676	-28.3725	4.41231071156884e-177	1.32679040781463e-175	MAGI2-AS3	MAGI2 antisense RNA 3	1552.36	1432.11	1334.28	1356.04	1418.78	1281.7	484.434	469.667	479.968	479.545	502.337	440.646
ENSG00000166670	282.712	-3.06171	0.107981274225703	-28.3541	7.44579140288472e-177	2.23654866896791e-175	MMP10	matrix metallopeptidase 10	563.615	533.551	461.157	445.054	470.02	558.639	49.0837	64.2702	53.4589	66.2645	54.4273	73.0013
ENSG00000174705	4116.08	-1.20248	0.0424600225602068	-28.3202	1.94903023620251e-176	5.84814083265722e-175	SH3PXD2B	SH3 and PX domains 2B	5085.41	5675.82	5760.37	5895.79	6024.01	5987.54	2455.25	2600.47	2517.22	2475.33	2409.08	2506.67
ENSG00000111912	2351.29	-1.00142	0.035507702670315	-28.203	5.3782180659605e-175	1.60855512402438e-173	NCOA7	nuclear receptor coactivator 7	3121.89	3150.85	3205.56	3121.07	3219.4	2999.22	1486.38	1556.33	1606.09	1682.77	1532	1533.91
ENSG00000082497	343.415	-2.17316	0.0771531545065869	-28.1668	1.49140555915598e-174	4.44627278315826e-173	SERTAD4	SERTA domain containing 4	551.805	632.317	547.24	577.907	552.395	510.105	129.111	133.484	128.999	128.169	115.993	113.46
ENSG00000177469	30018.9	-1.00564	0.0357103500356602	-28.1609	1.76157027070246e-174	5.24608814841818e-173	CAVIN1	caveolae associated protein 1	36840	41093.1	40964.1	40132.7	39591.2	41836.5	20059.2	19973.2	20953.6	20070.3	18805.1	19907.4
ENSG00000092531	2873.27	-0.924996695752012	0.0328766186395213	-28.1354	3.61634366065252e-174	1.0746754453668e-172	SNAP23	synaptosome associated protein 23	3892.7	3683.33	3792.76	3731.25	3815.4	3662.85	1950.54	2004.24	2120.92	2007.99	1922.8	1894.52
ENSG00000137547	1487.95	-1.12345	0.0399456555843326	-28.1244	4.92506979190965e-174	1.46203164558341e-172	MRPL15	mitochondrial ribosomal protein L15	2059.07	2094.48	2001.42	2006.07	1990.56	2094.9	883.506	943.288	866.964	986.992	937.756	990.355
ENSG00000107263	7574.7	-1.51424	0.0539788734317781	-28.0525	3.72343149278797e-173	1.10414217163665e-171	RAPGEF1	Rap guanine nucleotide exchange factor 1	9392.5	11009.2	11980.9	11740.3	12121.7	11079.7	3916.02	3930.37	4052.42	3934.89	3848.28	3890.18
ENSG00000173898	1358.83	-1.18501	0.0422735032602747	-28.032	6.61617822259209e-173	1.95986683625614e-171	SPTBN2	spectrin beta, non-erythrocytic 2	1857.24	1982.83	1844.63	1832.41	1792.86	2011.69	856.83	819.692	866.964	826.562	819.087	795.098
ENSG00000102032	218.575	-4.66786	0.166602808165032	-28.0179	9.83936159971055e-173	2.9115517932406e-171	RENBP	renin binding protein	336.022	389.696	457.058	436.514	473.897	430.865	17.0726	12.854	15.108	15.6942	21.414	16.7111
ENSG00000068383	1161.66	-1.3771	0.0492421706642182	-27.966	4.2169362726644e-172	1.24518123554974e-170	INPP5A	inositol polyphosphate-5-phosphatase A	1550.21	1646.82	1787.24	1701.46	1712.42	1664.03	679.702	617.982	668.236	668.748	579.963	663.168
ENSG00000155368	1571.33	-1.3614	0.0486950737588025	-27.9577	5.31331030828556e-172	1.56725768574376e-170	DBI	diazepam binding inhibitor, acyl-CoA binding protein	2458.43	2332.81	2160.27	2084.83	2256.1	2283.09	836.556	881.984	892.531	945.14	826.225	898.004
ENSG00000122642	3331.99	-1.3597	0.0486858938093974	-27.9281	1.21700418194423e-171	3.58597687261768e-170	FKBP9	FKBP prolyl isomerase 9	4292.06	4864.22	4776.57	5043.63	4994.81	4801.92	1742.47	1947.88	1872.22	2043.74	1793.42	1810.96
ENSG00000112320	194.808	-4.96368	0.177869001040736	-27.9064	2.23141411114768e-171	6.56111150210212e-170	SOBP	sine oculis binding protein homolog	363.934	389.696	408.893	373.884	363.418	363.512	18.1396	10.8765	16.2701	12.2066	10.707	6.15673
ENSG00000106100	985.65	-1.43679	0.0515213998685187	-27.8873	3.80347094757716e-171	1.1171692883469e-169	NOD1	nucleotide binding oligomerization domain containing 1	1291.48	1419.22	1476.73	1507.87	1537.98	1401.55	528.183	524.049	553.183	513.55	561.226	512.768
ENSG00000147419	1262.01	-0.980443595392225	0.0351636727193936	-27.8823	4.3755705695463e-171	1.28385418871461e-169	CCDC25	coiled-coil domain containing 25	1694.06	1691.9	1663.24	1605.61	1703.7	1692.76	850.428	852.321	844.883	866.669	825.332	853.147
ENSG00000161011	10898.3	-1.40199	0.0503151751246535	-27.8641	7.27491198457326e-171	2.13007280978383e-169	SQSTM1	sequestosome 1	13451.6	15826.2	16426.4	16484.1	16761.8	15924.2	6044.76	6148.18	6102.45	6143.41	5610.48	5855.93
ENSG00000161638	36557.6	-1.09224	0.0392086402286307	-27.8572	8.81107314102507e-171	2.57714634046054e-169	ITGA5	integrin subunit alpha 5	44457.9	51168.3	50710.9	50536	49657.4	52093.1	23093.9	23377.5	24026.3	23682.6	22063.6	23823.9
ENSG00000152137	183.687	-4.38831	0.157608690094284	-27.8431	1.30687577755001e-170	3.8144607993585e-169	HSPB8	heat shock protein family B (small) member 8	391.846	353.196	316.661	339.722	347.912	354.597	12.8044	23.7305	16.2701	20.9256	13.3838	13.193
ENSG00000166340	5878.64	-0.932194750467492	0.0334821711859739	-27.8415	1.364196796534e-170	3.97759788476327e-169	TPP1	tripeptidyl peptidase 1	7185.28	7887.32	8037.46	7806.96	7752.91	7613.93	3964.04	4171.63	4131.44	4145.02	3986.58	3861.15
ENSG00000160190	269.154	-3.52455	0.126602	-27.8396	1.44114108250468e-170	4.1975495232576e-169	SLC37A1	solute carrier family 37 member 1	417.612	462.697	530.843	520.97	558.209	480.39	36.2792	64.2702	42.9996	36.6198	47.2893	31.6632
ENSG00000164220	301.092	-6.49578	0.233478745153243	-27.8217	2.36957943522009e-170	6.89456001815084e-169	F2RL2	coagulation factor II thrombin receptor like 2	603.336	599.037	636.397	580.753	627.017	526.943	9.60333	3.95509	5.81075	9.59091	7.13801	3.51813
ENSG00000099953	329.638	-3.35543	0.120753805699194	-27.7873	6.17224516682057e-170	1.79213938133596e-168	MMP11	matrix metallopeptidase 11	436.935	606.552	673.29	598.783	693.885	594.297	62.9551	59.3263	53.4589	63.6488	57.9963	54.5311
ENSG00000169756	4703.61	-1.5759	0.0567251560297347	-27.7813	7.30135731028526e-170	2.1177738990093e-168	LIMS1	LIM zinc finger domain containing 1	6110.65	6805.19	7266.82	7371.39	7996.16	6714.56	2381.62	2365.14	2362.65	2369.83	2215.46	2483.8
ENSG00000211772	337.474	-6.66271	0.239853912050974	-27.7782	7.95736099258841e-170	2.30564741767559e-168	TRBC2	T cell receptor beta constant 2	667.749	673.112	663.042	614.915	584.376	807.253	9.60333	10.8765	1.16215	7.84711	5.35351	4.39767
ENSG00000188215	1133.74	-1.2002	0.0432443104950207	-27.7539	1.56192264225082e-169	4.51627580202224e-168	DCUN1D3	defective in cullin neddylation 1 domain containing 3	1480.43	1610.31	1544.37	1632.18	1673.66	1537.25	712.78	660.5	683.344	667.876	693.279	708.904
ENSG00000113161	3200.58	-1.49351	0.0539394304578336	-27.6887	9.5463541299984e-169	2.75174151914912e-167	HMGCR	3-hydroxy-3-methylglutaryl-CoA reductase	5435.39	4849.19	4466.05	4428.72	4520.92	4641.46	1631.5	1724.42	1731.6	1740.31	1534.67	1702.78
ENSG00000100034	7417.59	-1.30241	0.047043047925503	-27.6855	1.04279537554891e-168	3.00275462586963e-167	PPM1F	protein phosphatase, Mg2+/Mn2+ dependent 1F	9115.53	10490.7	10938.7	10985.9	10750.4	11048	4178.51	4272.48	4539.36	4336.83	4137.37	4217.36
ENSG00000070540	703.708	-1.58262	0.0571757430269941	-27.6799	1.21903277919013e-168	3.50660823724682e-167	WIPI1	WD repeat domain, phosphoinositide interacting 1	995.182	1049.93	1089.36	1078	1130.96	985.542	331.848	379.688	370.726	340.913	320.318	372.043
ENSG00000169083	1250.45	-1.37302	0.049643579190984	-27.6576	2.2608141660088e-168	6.49663265763828e-167	AR	androgen receptor	1742.37	1856.16	1844.63	1758.39	1871.36	1751.19	637.021	785.085	726.344	694.905	694.171	643.819
ENSG00000125249	2389.66	-0.898470425691143	0.0325305994884764	-27.6192	6.53703360476068e-168	1.87653299716043e-166	RAP2A	RAP2A, member of RAS oncogene family	3273.26	3148.7	3087.71	3068.88	2990.68	3096.29	1611.22	1708.6	1692.09	1719.39	1622.11	1657.04
ENSG00000003402	5028.82	-0.865022324046949	0.0313211405162093	-27.6178	6.79458e-168	1.94845504939657e-166	CFLAR	CASP8 and FADD like apoptosis regulator	6493.91	6356.45	6466.45	6750.78	6620.98	6270.82	3416.65	3522.01	3567.8	3564.33	3800.99	3514.62
ENSG00000151702	4615.51	-1.30393	0.0472148236928714	-27.6169	6.9820193029989e-168	2.00014740218111e-166	FLI1	Fli-1 proto-oncogene, ETS transcription factor	5839.05	6600.14	6892.77	6605.59	7041.58	6443.17	2444.58	2661.77	2674.11	2787.47	2649.99	2745.9
ENSG00000113273	1432.03	-1.08951	0.0395517807142355	-27.5463	4.89464217772885e-167	1.39072766774347e-165	ARSB	arylsulfatase B	1880.86	2049.39	2027.04	1872.27	1909.15	1949.29	935.791	930.434	942.504	926.831	860.13	900.642
ENSG00000170088	756.699	-1.37252	0.049863553476107	-27.5256	8.68051766422467e-167	2.46390432579343e-165	TMEM192	transmembrane protein 192	1119.71	1090.72	1057.59	1031.5	1119.33	1128.17	401.206	438.026	464.86	394.971	405.974	428.333
ENSG00000143870	10151.8	-0.934681010948059	0.0339605294667218	-27.5226	9.42813717492332e-167	2.67338573967148e-165	PDIA6	protein disulfide isomerase family A member 6	14066.7	13605	13066.1	12862.9	12738	13639.1	7091.52	7184.42	7041.47	7133.89	6565.18	6826.94
ENSG00000008517	579.528	-1.48405	0.0539316620298029	-27.5173	1.09127146831574e-166	3.09119573095136e-165	IL32	interleukin 32	879.239	810.525	842.381	850.253	884.801	854.797	315.843	299.598	309.132	330.45	271.244	306.078
ENSG00000126950	193.548	-4.30276	0.156505801411634	-27.4927	2.14906386384119e-166	6.06903481629391e-165	TMEM35A	transmembrane protein 35A	342.463	392.917	374.05	363.445	418.657	318.939	11.7374	16.8091	24.4052	13.0785	24.0908	21.9883
ENSG00000048740	1110.12	-1.35143	0.0491719514483027	-27.4837	2.75138968477593e-166	7.75429613082853e-165	CELF2	CUGBP Elav-like family member 2	1754.18	1567.37	1524.89	1494.59	1574.81	1653.14	616.747	602.162	671.723	634.744	623.684	603.36
ENSG00000198053	3695.52	-1.2762	0.0464539842916146	-27.4722	3.76814367605598e-166	1.06090961233345e-164	SIRPA	signal regulatory protein alpha	4570.11	5137.98	5555.41	5417.52	5494.87	5208.02	2204.5	2202.98	2187.17	2175.39	2066.45	2125.83
ENSG00000148288	554.376	-1.83182	0.0668019837120814	-27.4216	1.51599604058724e-165	4.25962762362783e-164	GBGT1	globoside alpha-1,3-N-acetylgalactosaminyltransferase 1 (FORS blood group)	766.516	898.556	848.53	895.803	899.337	887.483	235.815	234.339	225.457	287.727	230.201	242.751
ENSG00000118407	227.095	-5.36488	0.195675710482134	-27.4172	1.71103747319283e-165	4.80280629446112e-164	FILIP1	filamin A interacting protein 1	354.272	432.638	459.108	478.267	499.094	437.799	5.33518	10.8765	11.6215	12.2066	12.4915	11.4339
ENSG00000173801	6227.16	-2.5352	0.0924816255581829	-27.413	1.91780265939156e-165	5.37776586613876e-164	JUP	junction plakoglobin	7284.05	10574.4	12223.7	11301	11890.1	10457.6	1810.76	1856.91	1857.12	1878.07	1744.35	1847.9
ENSG00000105928	505.74	-1.69993	0.0620391463235446	-27.401	2.6697194363266e-165	7.47118971904665e-164	GSDME	gasdermin E	759.001	818.04	836.232	712.656	732.65	784.472	236.882	223.462	227.781	241.517	256.076	240.113
ENSG00000197892	2217.76	-0.965386015772612	0.0353133028235766	-27.3377	1.51051605348928e-164	4.21024219313403e-163	KIF13B	kinesin family member 13B	2725.75	2988.74	2909.39	3039.47	3017.82	2914.04	1567.48	1499.97	1510.8	1502.29	1459.72	1477.62
ENSG00000167468	4571.75	-1.18533	0.0433674154906119	-27.3323	1.7514421062167e-164	4.87201852623416e-163	GPX4	glutathione peroxidase 4	5717.74	6555.06	6517.69	6518.29	6347.69	6451.09	2707.07	2839.75	2721.76	3048.17	2672.29	2764.37
ENSG00000116133	6568.19	-1.45942	0.0534158285007178	-27.322	2.32681891304346e-164	6.46609507322307e-163	DHCR24	24-dehydrocholesterol reductase	10827.8	10018.3	8958.75	9278.77	8588.28	10128.8	3548.96	3508.16	3501.56	3595.72	3280.81	3582.34
ENSG00000184292	613.815	-1.81114	0.0663545807653522	-27.2949	4.87217195984511e-164	1.3525984867586e-162	TACSTD2	tumor associated calcium signal transducer 2	833.076	998.395	986.877	1020.11	968.145	928.094	256.089	266.968	257.997	277.264	259.645	313.114
ENSG00000095713	212.968	-3.1329	0.114903713575425	-27.2654	1.09119998686247e-163	3.02634099942086e-162	CRTAC1	cartilage acidic protein 1	309.183	389.696	394.546	403.301	416.719	380.35	42.6814	43.506	45.3239	48.8264	40.1513	41.3381
ENSG00000158186	194.67	-4.96509	0.182300851974309	-27.2357	2.45443774013806e-163	6.78687377101731e-162	MRAS	muscle RAS oncogene homolog	330.654	386.476	404.794	349.211	376.985	415.017	13.8715	16.8091	10.4594	6.97521	11.5993	13.193
ENSG00000213190	1128.74	-1.32628	0.0487056771812155	-27.2305	2.83101317836534e-163	7.82039305075226e-162	MLLT11	MLLT11 transcription factor 7 cofactor	1727.34	1628.57	1557.69	1524	1531.2	1717.52	657.294	624.904	614.777	678.339	618.33	664.927
ENSG00000153933	812.764	-1.72378	0.0633087121781673	-27.2281	3.01944262975971e-163	8.33264420472339e-162	DGKE	diacylglycerol kinase epsilon	1296.85	1157.28	1283.04	1288.67	1339.32	1124.21	354.256	342.115	369.564	398.459	425.604	373.802
ENSG00000165102	2785.63	-0.843211808984258	0.0309721047857612	-27.2249	3.29722526391241e-163	9.09022153204367e-162	HGSNAT	heparan-alpha-glucosaminide N-acetyltransferase	3485.82	3609.25	3741.52	3563.28	3582.81	3477.63	2023.1	2088.29	1996.57	1979.21	1941.54	1938.49
ENSG00000079337	758.009	-2.42347	0.0890347469831376	-27.2194	3.82823048998967e-163	1.05333081021504e-161	RAPGEF3	Rap guanine nucleotide exchange factor 3	996.256	1214.18	1443.94	1388.3	1409.09	1215.34	232.614	227.418	237.079	218.847	266.783	246.269
ENSG00000112697	9823.56	-0.922860423651512	0.0339719385825805	-27.1654	1.66682814876541e-162	4.57269259136678e-161	TMEM30A	transmembrane protein 30A	12795.7	12889	12925.7	12663.6	13585	12309.9	6646.57	6782.97	7299.46	6877.55	6572.32	6534.93
ENSG00000143127	2429.1	-2.12424	0.0782315071588961	-27.1533	2.31402607603565e-162	6.33569873030606e-161	ITGA10	integrin subunit alpha 10	3107.93	3828.26	4410.71	4159.22	4499.59	3705.44	887.774	874.074	890.207	873.645	1003.78	908.558
ENSG00000125304	4577.64	-0.872061868105698	0.0321604673467519	-27.116	6.38491593086291e-162	1.74472997149046e-160	TM9SF2	transmembrane 9 superfamily member 2	5848.71	6152.48	5837.23	5903.38	6020.13	5754.77	3243.79	3281.73	3412.07	3287.94	3031.87	3157.53
ENSG00000133874	388.797	-2.97906	0.109922425075093	-27.1015	9.46035517243094e-162	2.5775302326452e-160	RNF122	ring finger protein 122	529.261	636.611	768.596	710.759	807.272	688.394	84.2959	81.0793	87.1613	88.062	79.4104	104.664
ENSG00000101017	671.906	-8.50296	0.313954634340655	-27.0834	1.54458734305566e-161	4.1960033724278e-160	CD40	CD40 molecule	1031.68	1374.14	1440.86	1436.7	1495.34	1262.88	2.13407	0.988772	2.3243	6.10331	2.67675	7.03627
ENSG00000132849	185.534	-2.85759	0.105600845316789	-27.0603	2.88840682178547e-161	7.83895594080081e-160	PATJ	PATJ crumbs cell polarity complex component	338.169	305.96	333.058	326.437	344.035	310.025	48.0166	45.4835	36.0267	48.8264	46.3971	43.9767
ENSG00000183878	311.028	-2.21368	0.0818718961336303	-27.0383	5.24176472410593e-161	1.42119706662833e-159	UTY	ubiquitously transcribed tetratricopeptide repeat containing, Y-linked	534.629	457.329	529.819	526.664	528.167	495.247	117.374	92.9446	101.107	121.194	127.592	100.267
ENSG00000133138	232.554	-2.50583	0.0927136312688769	-27.0276	7.00070229703339e-161	1.89440773042658e-159	TBC1D8B	TBC1 domain family member 8B	415.464	416.535	381.223	355.854	398.306	405.112	78.9607	74.1579	63.9183	60.1612	77.6258	63.3264
ENSG00000175048	640.731	-1.3893	0.0514577882667453	-26.9987	1.52916554783937e-160	4.13394317277547e-159	ZDHHC14	zinc finger DHHC-type containing 14	858.841	989.807	937.687	929.016	960.392	889.464	357.457	355.958	343.996	354.864	352.439	358.85
ENSG00000078401	4014.57	-2.51367	0.0931189989243103	-26.9942	1.72815335879932e-160	4.66735502189787e-159	EDN1	endothelin 1	8929.8	7142.28	5886.42	6131.12	5643.15	7263.3	1295.38	1215.2	1151.69	1127.37	1136.73	1252.46
ENSG00000157873	904.903	-2.20157	0.0816247543305541	-26.9718	3.16503695803698e-160	8.53977268377322e-159	TNFRSF14	TNF receptor superfamily member 14	1127.23	1543.76	1563.84	1624.59	1600.98	1458.01	306.239	332.227	345.159	327.835	316.749	312.234
ENSG00000003400	1018.44	-1.81517	0.0673045051054823	-26.9696	3.3625028348802e-160	9.06378426304348e-159	CASP10	caspase 10	1405.28	1613.54	1668.37	1556.27	1743.44	1527.34	410.809	428.138	521.805	407.178	480.031	459.116
ENSG00000168827	2205.33	-0.909260680777242	0.0337227488506774	-26.9628	4.03474691163592e-160	1.08653315043039e-158	GFM1	G elongation factor mitochondrial 1	2946.9	2771.89	2776.17	2970.19	2928.66	2874.42	1474.64	1482.17	1587.5	1520.59	1584.64	1546.22
ENSG00000069812	273.042	-2.84158	0.105400123354699	-26.96	4.35857156639453e-160	1.17260314266914e-158	HES2	hes family bHLH transcription factor 2	402.582	436.932	483.703	517.174	542.704	492.276	53.3518	76.1354	69.729	59.2893	71.3801	71.2422
ENSG00000112531	7252.61	-0.799263449458241	0.029652232413337	-26.9546	5.04111123069993e-160	1.35492029168764e-158	QKI	QKI, KH domain containing RNA binding	9801.52	9096.13	8990.52	9118.4	9282.17	8978.84	5200.73	5353.21	5499.29	5370.91	5170.6	5169.02
ENSG00000125648	933.543	-1.48556	0.0551232653551691	-26.9497	5.74610484219512e-160	1.54142860627094e-158	SLC25A23	solute carrier family 25 member 23	1213.11	1353.74	1459.31	1428.16	1432.35	1363.91	481.233	491.42	540.4	493.496	486.277	459.116
ENSG00000219507	358.78	-1.97712	0.0734338558922149	-26.9238	1.15752983221925e-159	3.09917482482164e-158	FTH1P8	ferritin heavy chain 1 pseudogene 8	641.984	544.286	599.505	531.408	558.209	557.649	147.251	153.26	146.431	152.583	132.945	139.846
ENSG00000055813	252.774	-2.56654	0.0955155901808113	-26.8704	4.87549852055711e-159	1.30161319563675e-157	CCDC85A	coiled-coil domain containing 85A	387.552	450.888	451.934	442.208	413.812	447.704	82.1618	90.967	66.2426	69.7521	54.4273	75.6399
ENSG00000148429	1336.79	-1.01542	0.0378113502942923	-26.855	7.37826639439454e-159	1.96789107042065e-157	USP6NL	USP6 N-terminal like	1734.86	1777.79	1830.28	1825.77	1821.93	1737.33	884.573	863.198	936.693	831.793	891.359	905.919
ENSG00000198589	3515.59	-0.839349984862324	0.0312566389569657	-26.8535	7.67812116989789e-159	2.04590702369193e-157	LRBA	LPS responsive beige-like anchor protein	4255.56	4473.45	4536.76	4585.29	4739.93	4473.07	2478.72	2459.08	2491.65	2570.36	2584.85	2538.33
ENSG00000121989	320.196	-2.03884	0.0759805653313086	-26.8338	1.30532874946488e-158	3.471526172765e-157	ACVR2A	activin A receptor type 2A	507.79	528.183	528.794	475.421	529.136	523.972	113.106	121.619	117.377	149.967	112.424	134.569
ENSG00000204520	542.23	-1.78094	0.0664014489687384	-26.8208	1.84836764991741e-158	4.90636770371308e-157	MICA	MHC class I polypeptide-related sequence A	878.165	820.187	812.662	835.07	761.723	934.037	259.29	234.339	221.971	227.566	259.645	262.101
ENSG00000118579	1634.35	-1.09107	0.0406849193215134	-26.8176	2.01478998863938e-158	5.34303116511082e-157	MED28	mediator complex subunit 28	2120.26	2198.62	2352.93	2187.31	2326.84	2165.22	1014.75	991.738	1013.39	1073.31	1090.33	1077.43
ENSG00000138767	3739.72	-0.865982595648661	0.0323051233415538	-26.8064	2.72454321349256e-158	7.21835449854428e-157	CNOT6L	CCR4-NOT transcription complex subunit 6 like	4697.86	4877.11	4838.05	4745.67	5122.73	4692.96	2622.77	2675.62	2726.4	2745.62	2573.25	2558.56
ENSG00000143772	2413.3	-2.24002	0.0836031084259811	-26.7935	3.84974129012283e-158	1.01897382341702e-156	ITPKB	inositol-trisphosphate 3-kinase B	2946.9	3902.33	4203.71	4285.43	4575.19	3984.76	853.629	877.041	885.558	847.488	767.336	830.28
ENSG00000254122	376.226	-2.94032	0.109771639790303	-26.7858	4.72848857476264e-158	1.25037762929027e-156	PCDHGB7	protocadherin gamma subfamily B, 7	542.143	661.303	727.604	675.648	769.476	617.078	97.1003	72.1803	92.972	93.2934	100.824	65.0855
ENSG00000145687	166.761	-3.37702	0.126095	-26.7815	5.30381306235383e-158	1.40118287211805e-156	SSBP2	single stranded DNA binding protein 2	300.594	327.431	271.57	299.866	304.302	321.911	30.944	24.7193	29.0538	31.3884	29.4443	29.9041
ENSG00000118640	288.22	-6.62207	0.247348301898665	-26.7722	6.80346174419561e-158	1.79396204798415e-156	VAMP8	vesicle associated membrane protein 8	536.776	599.037	557.488	543.745	617.325	569.535	8.53629	6.9214	3.48645	10.4628	3.569	1.75907
ENSG00000163297	2421.89	-0.796241	0.0297476684123589	-26.7665	7.93230553421322e-158	2.08766585633428e-156	ANTXR2	ANTXR cell adhesion molecule 2	3088.61	3083.22	3062.09	3067.93	3038.17	3099.26	1792.62	1748.15	1822.25	1844.94	1683.68	1731.8
ENSG00000100344	186.079	-5.18496	0.193744534142503	-26.7618	8.98967762094377e-158	2.36371646227742e-156	PNPLA3	patatin like phospholipase domain containing 3	334.948	345.681	378.149	368.19	372.14	375.398	9.60333	11.8653	3.48645	9.59091	10.707	13.193
ENSG00000110002	219.889	-3.3797	0.126336193666883	-26.7516	1.18148533389195e-157	3.10362821907748e-156	VWA5A	von Willebrand factor A domain containing 5A	318.845	427.27	411.967	440.31	439.008	368.464	42.6814	32.6295	46.486	39.2355	37.4745	34.3018
ENSG00000162430	7875.06	-1.34274	0.0502125042304495	-26.7412	1.56441337290851e-157	4.10566355972077e-156	SELENON	selenoprotein N	9590.04	11455.8	11781	11579	11854.2	11515.5	4340.7	4611.63	4592.82	4595.79	4255.15	4329.06
ENSG00000198692	200.37	-3.53216	0.132088776776986	-26.7408	1.58099581564495e-157	4.14527575203707e-156	EIF1AY	eukaryotic translation initiation factor 1A Y-linked	429.421	333.872	361.752	348.262	367.294	372.426	48.0166	20.7642	26.7295	38.3636	25.8753	31.6632
ENSG00000156711	283.028	-2.69299	0.100781701786453	-26.721	2.68164840852337e-157	7.0245061086861e-156	MAPK13	mitogen-activated protein kinase 13	388.626	515.301	490.876	486.808	551.426	509.114	74.6925	76.1354	69.729	74.9835	84.7639	73.8808
ENSG00000116793	1426.29	-0.931147196199006	0.0348602510071041	-26.7109	3.52065786399645e-157	9.21360133674635e-156	PHTF1	putative homeodomain transcription factor 1	1931.32	1919.5	1835.41	1814.38	1844.22	1885.9	933.657	973.94	993.638	998.326	993.076	992.114
ENSG00000196975	1447.22	-1.06749	0.039971647574448	-26.7063	3.97728463280866e-157	1.0398825408503e-155	ANXA4	annexin A4	1819.67	2026.85	2016.8	1954.82	2024.48	1912.65	933.657	941.311	951.801	938.165	882.436	963.969
ENSG00000120549	164.799	-4.20742	0.157677364718107	-26.6837	7.27123809062188e-157	1.8975409993755e-155	KIAA1217	KIAA1217	284.491	307.033	325.885	306.509	317.869	332.806	8.53629	18.7867	29.0538	16.5661	10.707	19.3497
ENSG00000141298	2994.37	-0.982707705789541	0.0368327260363342	-26.6803	7.97158341326258e-157	2.07835899009641e-155	SSH2	slingshot protein phosphatase 2	3758.5	3903.4	3998.75	3996	4295.11	3908.49	1938.8	1982.49	2017.49	2114.36	2006.67	2012.37
ENSG00000188921	167.329	-4.55337	0.170775939032987	-26.6628	1.27142329752289e-156	3.31176629742983e-155	HACD4	3-hydroxyacyl-CoA dehydratase 4	323.139	348.902	325.885	324.539	309.147	295.167	17.0726	7.91017	10.4594	20.9256	12.4915	12.3135
ENSG00000111110	394.198	-3.58373	0.134675	-26.6102	5.1681555319945e-156	1.3436721828981e-154	PPM1H	protein phosphatase, Mg2+/Mn2+ dependent 1H	528.187	637.685	828.034	792.368	892.554	689.384	49.0837	59.3263	51.1346	68.8802	65.1343	68.6036
ENSG00000167703	1249.91	-1.26211	0.0474449216571868	-26.6016	6.49986113945163e-156	1.68832680436596e-154	SLC43A2	solute carrier family 43 member 2	1627.5	1825.02	1768.79	1760.29	1722.11	1877.98	746.925	757.399	771.668	766.401	687.033	687.795
ENSG00000105538	2465.62	-1.41635	0.0534119310845708	-26.5174	6.10321316444512e-155	1.58087414478116e-153	RASIP1	Ras interacting protein 1	3069.28	3665.08	3757.92	3684.75	3561.49	3779.73	1408.49	1337.81	1436.42	1292.16	1270.57	1323.7
ENSG00000272168	231.286	-5.79388	0.218579	-26.507	8.05029152715503e-155	2.0832747915765e-153	CASC15	cancer susceptibility 15	405.802	405.799	482.678	494.399	521.383	416.998	10.6704	6.9214	3.48645	9.59091	8.03026	9.67487
ENSG00000108639	1457.16	-1.34068	0.050615032481455	-26.4877	1.34252614244831e-154	3.47099725501143e-153	SYNGR2	synaptogyrin 2	1835.77	2030.07	2239.18	2174.03	2136.9	2116.69	813.082	837.49	873.937	828.306	780.72	819.725
ENSG00000197448	1289.71	-0.921368431659386	0.0348448769949681	-26.442	4.50913165106907e-154	1.16364013738664e-152	GSTK1	glutathione S-transferase kappa 1	1695.14	1690.83	1729.85	1677.73	1629.08	1707.61	871.769	895.827	892.531	925.087	881.544	879.533
ENSG00000047346	1226.2	-1.41012	0.0533532823952444	-26.4298	6.22752016287509e-154	1.6056046197709e-152	FAM214A	family with sequence similarity 214 member A	1633.95	1755.24	1862.05	1844.75	1942.1	1651.15	693.573	674.342	672.885	641.719	711.124	631.505
ENSG00000175414	1355.45	-1.4027	0.0530793497143514	-26.4265	6.80466966469022e-154	1.75278470687603e-152	ARL10	ADP ribosylation factor like GTPase 10	1739.15	2001.08	1923.54	1993.73	2118.48	2025.56	769.333	771.242	700.777	687.93	784.289	750.242
ENSG00000111328	2264.88	-1.17051	0.0443402918864538	-26.3984	1.42943151786413e-153	3.66843507971676e-152	CDK2AP1	cyclin dependent kinase 2 associated protein 1	3018.83	3287.19	3205.56	3186.55	2916.06	3202.27	1367.94	1444.6	1445.71	1479.62	1277.7	1346.57
ENSG00000171310	829.039	-1.21357	0.0460025842123649	-26.3805	2.29231123559935e-153	5.87207050186421e-152	CHST11	carbohydrate sulfotransferase 11	1126.16	1107.9	1223.6	1164.35	1126.11	1200.48	488.703	525.038	518.319	488.264	475.57	503.973
ENSG00000188677	2322.15	-1.1791	0.044761354504434	-26.3418	6.36651631427301e-153	1.62489135445401e-151	PARVB	parvin beta	2867.46	3330.13	3232.2	3282.4	3235.87	3384.52	1349.8	1446.57	1372.5	1472.64	1402.62	1489.05
ENSG00000196782	1446.86	-1.93909	0.0736322814255116	-26.3347	7.67732598723209e-153	1.95764782156115e-151	MAML3	mastermind like transcriptional coactivator 3	1837.92	2356.43	2444.13	2346.74	2558.46	2223.66	633.819	581.398	661.263	597.252	546.95	574.335
ENSG00000118402	160.499	-3.28778	0.125002	-26.3018	1.83032169845042e-152	4.66288268008709e-151	ELOVL4	ELOVL fatty acid elongase 4	304.889	302.739	305.389	279.938	263.599	290.215	27.7429	29.6632	33.7024	31.3884	30.3365	26.386
ENSG00000106733	488.959	-1.60045	0.0609021398730196	-26.279	3.33540919847746e-152	8.48168667868537e-151	NMRK1	nicotinamide riboside kinase 1	680.632	730.009	780.893	740.176	784.013	694.337	235.815	248.182	261.484	245.004	241.8	225.161
ENSG00000134769	300.532	-6.72369	0.255865976382045	-26.2782	3.40806494500469e-152	8.65853726219486e-151	DTNA	dystrobrevin alpha	701.029	585.081	542.116	636.741	568.87	538.829	4.26814	8.89895	4.6486	2.6157	6.24576	7.03627
ENSG00000182247	402.377	-1.66797	0.0635441063679733	-26.249	7.33629237870198e-152	1.86216099621656e-150	UBE2E2	ubiquitin conjugating enzyme E2 E2	658.087	629.096	599.505	578.855	576.623	630.945	199.536	191.822	190.593	192.69	180.235	200.534
ENSG00000147408	1195.83	-9.95122	0.379161050039527	-26.2454	8.0761476153989e-152	2.04809044035321e-150	CSGALNACT1	chondroitin sulfate N-acetylgalactosaminyltransferase 1	2017.2	2309.19	2649.09	2435.94	2634.05	2290.02	1.06704	1.97754	3.48645	3.4876	1.7845	2.6386
ENSG00000185614	346.575	-3.80823	0.145128732141842	-26.2403	9.21342124042517e-152	2.33437410773102e-150	INKA1	inka box actin regulator 1	443.377	685.994	742.976	724.044	691.947	592.316	36.2792	55.3712	58.1075	51.4421	36.5823	40.4585
ENSG00000151176	2799.58	-0.876775	0.0334255747356754	-26.2307	1.18791210698031e-151	3.00703751080606e-150	PLBD2	phospholipase B domain containing 2	3352.7	3760.62	3689.26	3586.06	3692.32	3668.79	1921.73	1995.34	1998.9	1997.52	1991.5	1940.25
ENSG00000044090	1322.27	-1.62927	0.0621283876078054	-26.2242	1.40618739801182e-151	3.5563386101398e-150	CUL7	cullin 7	1668.3	1969.95	2128.5	2134.17	2049.68	2038.44	651.959	641.713	671.723	692.289	594.239	626.228
ENSG00000130224	203.185	-5.68585	0.216855605040771	-26.2195	1.59156411785689e-151	4.02151568618196e-150	LRCH2	leucine rich repeats and calponin homology domain containing 2	424.053	393.99	373.025	412.79	393.46	392.236	8.53629	8.89895	16.2701	5.2314	3.569	6.15673
ENSG00000197386	5097.99	-0.924877347144029	0.0352757282105756	-26.2185	1.63439925406082e-151	4.12600609513359e-150	HTT	huntingtin	6055.9	6768.69	6823.08	6827.65	6847.76	6745.27	3428.39	3569.47	3567.8	3617.52	3502.09	3422.26
ENSG00000118508	1255.51	-1.21994	0.046530168775264	-26.2182	1.64722843654127e-151	4.15462643256265e-150	RAB32	RAB32, member RAS oncogene family	1696.21	1859.38	1808.76	1754.6	1652.34	1770.01	799.21	785.085	714.722	753.322	689.71	782.785
ENSG00000112699	362.359	-1.84583	0.0704192240739127	-26.212	1.94045494985331e-151	4.88977086684755e-150	GMDS	GDP-mannose 4,6-dehydratase	537.849	549.654	609.753	603.528	539.796	559.63	158.988	167.102	165.025	170.021	140.083	146.882
ENSG00000113594	3010.95	-1.35421	0.0516915671307583	-26.1979	2.81002445240018e-151	7.07460496176158e-150	LIFR	LIF receptor subunit alpha	4096.67	4441.25	4657.69	4292.07	4602.32	3879.77	1672.05	1672.01	1805.98	1789.14	1652.45	1569.97
ENSG00000113391	761.066	-1.17935	0.045033382737159	-26.1882	3.61751854695198e-151	9.0993499494018e-150	FAM172A	family with sequence similarity 172 member A	1057.45	1087.5	1061.69	1043.84	1064.09	1022.19	453.49	476.588	463.698	503.959	453.264	445.044
ENSG00000180879	1581.18	-1.06189	0.0405517574197533	-26.1862	3.82008644093059e-151	9.60020820827729e-150	SSR4	signal sequence receptor subunit 4	2010.76	2178.22	2151.04	2167.39	2115.58	2209.79	982.74	1014.48	997.125	1081.16	975.23	1090.62
ENSG00000130881	554.85	-1.82641	0.0698210657076686	-26.1584	7.90104002313962e-151	1.98380937280724e-149	LRP3	LDL receptor related protein 3	824.488	889.967	906.943	878.722	770.445	918.189	266.759	246.204	280.078	237.157	210.571	228.679
ENSG00000178607	592.419	-1.4433	0.0552498824636075	-26.1231	1.99354944958012e-150	4.99643424154441e-149	ERN1	endoplasmic reticulum to nucleus signaling 1	814.826	844.879	905.918	862.59	943.917	825.082	326.513	314.429	313.781	319.116	331.025	306.957
ENSG00000109323	340.674	-1.85994	0.0712876076357376	-26.0906	4.65993846198459e-150	1.16582198089812e-148	MANBA	mannosidase beta	488.466	519.595	571.835	550.387	555.302	517.038	145.117	154.248	161.539	151.711	137.407	135.448
ENSG00000154978	2737.61	-0.791297046320171	0.0303405585862325	-26.0805	6.06774287746854e-150	1.51666337902254e-148	VOPP1	VOPP1 WW domain binding protein	3451.47	3462.18	3381.82	3524.38	3537.26	3463.76	1984.69	1944.91	2022.14	1919.05	2061.1	2098.57
ENSG00000158470	4140.64	-0.801036183990364	0.0307257989544404	-26.0705	7.88420143588281e-150	1.96892904916733e-148	B4GALT5	beta-1,4-galactosyltransferase 5	5083.27	5110.07	5405.79	5260.94	5414.44	5287.26	3028.25	3066.18	3150.59	3071.71	2891.79	2917.41
ENSG00000087076	283.977	-6.60377	0.253642	-26.0358	1.95048743863243e-149	4.86660597927599e-148	HSD17B14	hydroxysteroid 17-beta dehydrogenase 14	474.51	538.919	618.976	547.54	642.522	551.706	5.33518	2.96632	2.3243	6.10331	8.03026	8.79533
ENSG00000228474	2094.23	-1.14837	0.044112695659317	-26.0327	2.11044885765792e-149	5.2610070225143e-148	OST4	oligosaccharyltransferase complex subunit 4, non-catalytic	2888.93	3076.78	2755.67	2873.4	2833.69	2896.21	1183.34	1265.63	1271.39	1390.68	1302.69	1392.3
ENSG00000137877	430.337	-2.24274	0.0861644231974709	-26.0286	2.3517589760229e-149	5.85731025826097e-148	SPTBN5	spectrin beta, non-erythrocytic 5	607.63	716.053	685.587	765.797	793.704	697.308	144.05	129.529	132.485	148.223	169.528	174.148
ENSG00000261269	167.906	-4.42663	0.170077719463151	-26.0271	2.44561795176332e-149	6.08563287460677e-148	AC093278.2	NA	281.27	309.18	324.86	334.977	375.047	301.11	11.7374	12.854	12.7837	18.3099	14.276	18.4702
ENSG00000204442	193.553	-5.55719	0.213803466361401	-25.992	6.0910250165337e-149	1.51297583929867e-147	FAM155A	family with sequence similarity 155 member A	362.86	368.225	397.62	356.803	413.812	374.407	7.46925	6.9214	11.6215	6.97521	6.24576	9.67487
ENSG00000185070	2908.43	-0.985345	0.0379398748075532	-25.9712	1.04690533485038e-148	2.59813538760328e-147	FLRT2	fibronectin leucine rich transmembrane protein 2	3661.88	3799.27	3934.19	4017.83	4095.47	3675.73	1975.08	1943.93	2007.03	1989.68	1956.71	1844.38
ENSG00000198753	311.371	-2.42081	0.0933892133732638	-25.9218	3.78447976273444e-148	9.37534154745021e-147	PLXNB3	plexin B3	430.494	523.889	584.133	576.958	515.568	518.029	108.838	92.9446	85.9991	95.0372	97.2554	107.303
ENSG00000214455	314.139	-2.33092	0.0900402628601873	-25.8876	9.19690894773221e-148	2.27028306426953e-146	RCN1P2	reticulocalbin 1 pseudogene 2	499.201	557.169	469.356	551.336	563.055	503.171	124.843	115.686	92.972	81.0868	110.639	101.146
ENSG00000113552	1788.31	-1.21506	0.0469402	-25.8853	9.76256590999428e-148	2.40778253112304e-146	GNPDA1	glucosamine-6-phosphate deaminase 1	2264.12	2577.58	2661.39	2517.55	2473.18	2501.99	1064.9	1078.75	1143.56	1131.73	991.291	1053.68
ENSG00000067082	9235.98	-0.640415652925526	0.0247746199077673	-25.8497	2.45422081631605e-147	6.0475910292319e-146	KLF6	Kruppel like factor 6	11180	11228.2	11127.2	11041	11396.8	11542.2	7399.9	7009.4	7262.28	7198.41	6979.19	7467.24
ENSG00000167617	617.242	-2.17261	0.0840743869499381	-25.8415	3.03362587701749e-147	7.46213008352932e-146	CDC42EP5	CDC42 effector protein 5	796.575	1028.45	1093.46	1078.95	1074.75	987.523	248.619	214.563	239.403	222.335	192.726	229.558
ENSG00000169398	6157.18	-0.495520103013828	0.0191837576413043	-25.8302	4.06260665650925e-147	9.98440267877318e-146	PTK2	protein tyrosine kinase 2	7162.74	7169.12	7190.98	7137	7301.3	7264.29	5080.16	5073.39	5143.68	5150.32	5059.06	5154.07
ENSG00000110900	183.052	-3.52322	0.136406849218618	-25.8287	4.21728008283889e-147	1.03553936425616e-145	TSPAN11	tetraspanin 11	324.213	399.358	284.893	352.058	326.591	333.797	21.3407	35.5958	32.5402	32.2603	23.1985	30.7837
ENSG00000049130	1387.41	-1.55056	0.0600381455878332	-25.8263	4.49207794245511e-147	1.10204326262258e-145	KITLG	KIT ligand	2405.83	2017.19	1960.43	1891.24	2007.03	2130.55	686.104	651.601	747.263	703.624	703.094	744.965
ENSG00000170522	656.028	-2.7893	0.108151210940357	-25.7907	1.12736665789136e-146	2.76333843212894e-145	ELOVL6	ELOVL fatty acid elongase 6	1565.24	1113.26	1000.2	1056.17	967.175	1175.72	180.329	161.17	156.89	154.326	165.066	176.786
ENSG00000104408	6423.22	-0.707702325474774	0.0274424949005032	-25.7886	1.19170451946379e-146	2.91847074269739e-145	EIF3E	eukaryotic translation initiation factor 3 subunit E	7885.24	8045.13	8109.2	7965.43	8172.54	7628.79	4819.8	5075.37	4862.44	4998.61	4778	4738.05
ENSG00000150540	151.583	-3.93771	0.153021	-25.7331	4.9793614932738e-146	1.21623088403692e-144	HNMT	histamine N-methyltransferase	297.374	264.092	287.967	307.458	287.827	260.5	21.3407	22.7418	25.5673	11.3347	17.845	14.9521
ENSG00000125845	365.066	-7.43924	0.289240403823132	-25.7199	6.99905807208941e-146	1.70805234020447e-144	BMP2	bone morphogenetic protein 2	667.749	726.789	786.017	747.767	756.878	670.565	1.06704	1.97754	6.9729	0.871900795447235	4.46126	9.67487
ENSG00000196730	3280.41	-1.11364	0.0433035	-25.7171	7.52470585638552e-146	1.83472359519312e-144	DAPK1	death associated protein kinase 1	3993.61	4427.29	4610.55	4768.44	4672.1	4450.29	1988.96	2111.03	2096.52	2148.36	2040.58	2057.23
ENSG00000070831	9113.77	-0.655928881792555	0.0255062593582882	-25.7164	7.66505405263515e-146	1.86730909969926e-144	CDC42	cell division cycle 42	11198.2	11128.3	11158	10829.3	11300.8	11290.7	6935.73	7286.26	7061.22	7370.18	6818.58	6987.89
ENSG00000106948	612.672	-1.95821	0.0761523132639223	-25.7144	8.06608452635105e-146	1.96328779402312e-144	AKNA	AT-hook transcription factor	815.899	943.645	1030.94	1029.6	1029.2	996.438	257.156	220.496	270.781	227.566	245.369	284.969
ENSG00000039560	9470.87	-1.16849	0.0454620239903371	-25.7025	1.09540315438549e-145	2.66156202738779e-144	RAI14	retinoic acid induced 14	14640	13358.1	12168.4	12509	12304.8	13676.8	5885.77	5827.82	5908.37	5761.52	5615.83	5994.02
ENSG00000138080	190.526	-4.97317	0.193545730307992	-25.6951	1.32749570892906e-145	3.22267811814557e-144	EMILIN1	elastin microfibril interfacer 1	280.197	399.358	401.719	409.944	360.51	363.512	11.7374	11.8653	13.9458	11.3347	14.276	7.9158
ENSG00000156931	1590.01	-0.917121168926547	0.035705782958593	-25.6855	1.69715458895042e-145	4.11648689279831e-144	VPS8	VPS8 subunit of CORVET complex	2066.59	2062.28	2069.06	2052.56	2178.57	2043.39	1074.51	1138.08	1122.64	1132.6	1107.28	1032.57
ENSG00000136237	1746.74	-1.82312	0.0710023812088077	-25.6769	2.11749609706855e-145	5.13156473654254e-144	RAPGEF5	Rap guanine nucleotide exchange factor 5	2243.72	2547.52	2763.87	2709.23	3236.84	2840.74	780.003	723.781	772.83	765.529	791.427	785.423
ENSG00000143603	270.091	-4.867	0.189556436295431	-25.6757	2.18284537976264e-145	5.28533300865137e-144	KCNN3	potassium calcium-activated channel subfamily N member 3	357.493	498.124	630.248	518.123	634.769	494.257	13.8715	9.88772	27.8916	19.1818	21.414	15.8316
ENSG00000277443	13486.3	-0.975097818809692	0.0379886311260717	-25.6681	2.65213430280958e-145	6.416045148717e-144	MARCKS	myristoylated alanine rich protein kinase C substrate	17502.1	18668.9	17995.4	17516.5	17353.9	18225.1	9435.8	9506.05	9415.74	9209.89	8296.15	8710.02
ENSG00000077238	2984.68	-1.26175	0.0491573838815209	-25.6676	2.69114066884696e-145	6.50475797951767e-144	IL4R	interleukin 4 receptor	3694.09	4400.45	4421.99	4326.23	4379.42	4051.12	1829.97	1709.59	1781.58	1766.47	1638.17	1817.12
ENSG00000112182	161.923	-3.25265	0.126825	-25.6467	4.59736412185012e-145	1.10930332732163e-143	BACH2	BTB domain and CNC homolog 2	254.432	282.342	304.364	306.509	322.715	287.243	33.0781	34.607	31.3781	27.0289	31.2288	28.1451
ENSG00000198382	1621.02	-0.984824339231422	0.0384205673659752	-25.6327	6.58655482194568e-145	1.58790146335132e-143	UVRAG	UV radiation resistance associated	2108.46	2163.19	2136.7	2242.35	2123.33	2147.39	1005.15	1063.92	1167.96	1134.34	1065.35	1094.14
ENSG00000153814	353.304	-1.93341	0.0754669803890695	-25.6193	9.29123e-145	2.23801283124625e-143	JAZF1	JAZF zinc finger 1	644.131	564.684	518.546	532.357	544.642	557.649	153.653	151.282	127.837	149.967	141.868	153.039
ENSG00000198715	1511.6	-1.44435	0.0563881791503718	-25.6144	1.0549587741922e-144	2.53892195915141e-143	GLMP	glycosylated lysosomal membrane protein	1857.24	2249.07	2364.2	2331.55	2292.92	2169.18	830.154	809.804	801.884	822.202	778.043	832.918
ENSG00000121797	150.406	-3.88943	0.151877991995105	-25.6089	1.21488069351131e-144	2.92127399920746e-143	CCRL2	C-C motif chemokine receptor like 2	301.668	270.533	291.042	262.857	281.043	283.282	29.877	27.6856	9.2972	15.6942	16.0605	15.8316
ENSG00000171843	285.373	-2.49326	0.0974767924564993	-25.578	2.68370077255164e-144	6.44203862169832e-143	MLLT3	MLLT3 super elongation complex subunit	410.097	515.301	514.447	527.613	482.619	455.628	100.301	89.9782	89.4856	78.4711	93.6864	66.8445
ENSG00000013288	1395.02	-1.46709	0.0573657585521302	-25.5743	2.94594066322647e-144	7.06543650021886e-143	MAN2B2	mannosidase alpha class 2B member 2	1749.89	2086.97	2156.17	2223.37	2085.53	1989.9	771.467	784.096	722.857	748.091	721.831	700.109
ENSG00000128641	2655.95	-1.27378	0.0498263821790241	-25.5643	3.80751892849236e-144	9.12395564232959e-143	MYO1B	myosin IB	3373.1	3549.13	3913.69	3769.2	4236.96	3702.47	1555.74	1553.36	1577.04	1514.49	1565.9	1560.29
ENSG00000004399	31881.9	-1.70001	0.0665567324828323	-25.5422	6.70399201765422e-144	1.60509593922254e-142	PLXND1	plexin D1	38165.8	48610	53466.6	51593.1	51509.4	49194.9	15361.1	15192.5	15842.4	14904.3	14264.4	14478.9
ENSG00000166046	582.014	-2.79353	0.109555699622556	-25.4987	2.03831920900641e-143	4.87603078821164e-142	TCP11L2	t-complex 11 like 2	764.369	954.38	1132.4	1062.82	1256.94	931.065	156.854	162.159	154.566	144.736	124.915	138.966
ENSG00000107372	4761.98	-0.959382701404302	0.0376499696871168	-25.4816	3.15056088900044e-143	7.53024617632765e-142	ZFAND5	zinc finger AN1-type containing 5	5816.5	6142.81	6578.15	6384.49	6734.37	6077.68	3244.86	3242.18	3266.8	3266.14	3264.75	3124.98
ENSG00000049860	3564.66	-0.867833789788943	0.0340855547484342	-25.4605	5.40749911188564e-143	1.29135345429207e-141	HEXB	hexosaminidase subunit beta	4530.39	4730.03	4677.16	4369.88	4674.03	4646.41	2624.91	2582.67	2599.73	2526.77	2361.79	2452.14
ENSG00000115896	163.859	-5.04155	0.198061906905602	-25.4544	6.30866203905823e-143	1.50526730486355e-141	PLCL1	phospholipase C like 1 (inactive)	298.447	347.828	331.009	307.458	323.684	300.12	10.6704	9.88772	8.13505	11.3347	9.81476	7.9158
ENSG00000054219	216.758	-2.36639	0.0931174730247681	-25.4129	1.814004835638e-142	4.31717646567009e-141	LY75	lymphocyte antigen 75	333.875	345.681	363.802	365.343	405.089	366.483	64.0222	66.2477	65.0804	81.0868	71.3801	73.0013
ENSG00000128294	1448.17	-1.34641	0.0530165045946869	-25.396	2.78856392068263e-142	6.62521863237269e-141	TPST2	tyrosylprotein sulfotransferase 2	1763.85	2108.44	2179.74	2147.46	2164.03	2107.77	823.752	844.411	815.829	837.025	794.104	791.58
ENSG00000082512	428.714	-1.69894	0.0669125597873188	-25.3904	3.21909570310977e-142	7.64157884510585e-141	TRAF5	TNF receptor associated factor 5	621.586	608.699	715.306	679.443	658.997	648.774	203.804	213.575	192.917	179.612	223.955	197.895
ENSG00000137628	660.944	-1.3381	0.0527725102264144	-25.356	7.71770194058123e-142	1.83048901648624e-140	DDX60	DExD/H-box helicase 60	927.548	916.806	958.183	985.003	987.527	905.312	353.189	399.464	404.428	385.38	340.84	367.645
ENSG00000168899	1127.95	-1.55652	0.0614299397160621	-25.3381	1.21544536376711e-141	2.87789763215095e-140	VAMP5	vesicle associated membrane protein 5	1472.91	1704.79	1644.79	1822.92	1693.04	1764.07	542.054	551.735	572.94	637.359	520.182	608.637
ENSG00000111199	287.112	-2.02605	0.0799718106878056	-25.3346	1.32821020976872e-141	3.14222712752847e-140	TRPV4	transient receptor potential cation channel subfamily V member 4	403.655	486.315	451.934	478.267	472.927	474.447	100.301	109.754	111.566	108.116	125.807	122.255
ENSG00000095637	164.491	-2.95156	0.116507482259439	-25.3336	1.36168653552537e-141	3.21868943817521e-140	SORBS1	sorbin and SH3 domain containing 1	299.521	309.18	275.67	316.947	266.506	280.31	36.2792	39.5509	37.1888	42.7231	37.4745	32.5427
ENSG00000164647	554.561	-2.08603	0.0823453321516794	-25.3327	1.39401418941058e-141	3.29230916913804e-140	STEAP1	STEAP family member 1	1054.23	975.851	824.959	832.223	776.26	922.151	209.139	216.541	223.133	222.335	210.571	187.341
ENSG00000128602	157.782	-4.01699	0.158595131493887	-25.3286	1.54700061773435e-141	3.64743710421787e-140	SMO	smoothened, frizzled class receptor	251.211	323.137	309.488	321.692	282.981	294.177	20.2737	12.854	22.0809	24.4132	20.5218	10.5544
ENSG00000114125	1292.32	-1.21378	0.0479531122692369	-25.3118	2.37023072697537e-141	5.57895812279197e-140	RNF7	ring finger protein 7	1749.89	1903.39	1906.12	1780.22	1730.84	1765.06	818.417	792.006	765.857	773.376	694.171	828.521
ENSG00000124098	2187.33	-1.15472	0.0456271786443034	-25.3077	2.63115757308699e-141	6.18788704582833e-140	FAM210B	family with sequence similarity 210 member B	2703.2	3088.58	3164.56	3018.59	3153.5	2980.4	1350.87	1400.1	1415.5	1385.45	1332.13	1255.09
ENSG00000076770	157.674	-4.47695	0.176909124727303	-25.3065	2.71005000426665e-141	6.36267642232757e-140	MBNL3	muscleblind like splicing regulator 3	340.316	279.121	276.694	309.356	325.622	278.329	14.9385	19.7754	16.2701	14.8223	8.92251	7.9158
ENSG00000144843	327.52	-2.28084	0.0901663556876341	-25.2959	3.54055751388132e-141	8.30554540640482e-140	ADPRH	ADP-ribosylarginine hydrolase	445.524	548.581	552.364	551.336	604.727	555.668	91.7651	119.641	130.161	107.244	111.531	111.701
ENSG00000167244	154.22	-4.80837	0.190175295240017	-25.2839	4.80275899912895e-141	1.12569717450122e-139	IGF2	insulin like growth factor 2	285.565	296.298	310.513	278.989	321.746	293.186	11.7374	7.91017	13.9458	13.9504	6.24576	10.5544
ENSG00000144118	3631.35	-0.966840823373784	0.0382799885963761	-25.2571	9.46816268939831e-141	2.21733381065009e-139	RALB	RAS like proto-oncogene B	4424.11	4998.42	4910.81	4870.93	4993.84	4627.59	2423.24	2467.97	2517.22	2575.59	2367.14	2399.37
ENSG00000108669	1188.92	-1.01508	0.0402069772375517	-25.2464	1.24132142192607e-140	2.90214903388172e-139	CYTH1	cytohesin 1	1471.84	1630.71	1620.2	1594.22	1661.06	1565.97	772.534	816.726	780.965	777.736	787.858	787.182
ENSG00000012660	4382.17	-0.844005638399273	0.0334355585303309	-25.2428	1.36023770227157e-140	3.17750157883824e-139	ELOVL5	ELOVL fatty acid elongase 5	5888.43	5695.15	5520.57	5456.42	5632.49	5577.48	3138.15	3278.77	3165.7	3256.55	2952.46	3023.84
ENSG00000074657	2849.74	-1.29483	0.0513076172829607	-25.2366	1.59038420183972e-140	3.71200738476338e-139	ZNF532	zinc finger protein 532	3527.69	4002.17	4246.75	4185.79	4425.94	3906.51	1587.75	1701.68	1632.82	1719.39	1659.59	1600.75
ENSG00000115363	555.326	-1.48866	0.0589993499304635	-25.2318	1.79277407856547e-140	4.17738863746072e-139	EVA1A	eva-1 homolog A, regulator of programmed cell death	809.458	863.129	818.811	840.764	792.735	788.434	273.161	287.733	305.645	259.826	290.874	333.343
ENSG00000166900	2163.9	-0.890478789044939	0.0353052914431294	-25.2222	2.28405405581425e-140	5.31324019917693e-139	STX3	syntaxin 3	2867.46	2789.07	2878.65	2756.68	2921.88	2652.55	1502.39	1474.26	1578.2	1575.52	1479.35	1490.81
ENSG00000131018	2660.75	-0.713930191434396	0.0283121120898311	-25.2164	2.6460498890286e-140	6.15018857762949e-139	SYNE1	spectrin repeat containing nuclear envelope protein 1	3367.73	3402.06	3245.52	3180.86	3316.31	3327.07	1984.69	2008.2	2007.03	2002.76	2072.7	2014.13
ENSG00000138650	2991.07	-1.73756	0.0689390721543426	-25.2044	3.58892187473434e-140	8.32779413349815e-139	PCDH10	protocadherin 10	3629.68	4606.57	4942.58	4676.39	5186.7	4568.16	1404.22	1341.76	1460.82	1351.45	1333.02	1391.42
ENSG00000185909	868.864	-2.41486	0.0958384357928031	-25.1972	4.30304712677658e-140	9.97654848002447e-139	KLHDC8B	kelch domain containing 8B	1055.3	1421.37	1574.08	1661.6	1600.98	1463.95	298.77	266.968	300.997	267.674	256.968	257.703
ENSG00000033867	2379.86	-0.969496880760412	0.0384956301703297	-25.1846	5.90848373564732e-140	1.36873319150665e-138	SLC4A7	solute carrier family 4 member 7	3358.07	3062.82	2986.25	3008.15	3308.55	3180.48	1605.89	1551.38	1640.96	1606.91	1597.13	1651.76
ENSG00000128645	243.654	-2.58345	0.102593596519685	-25.1814	6.39837151661685e-140	1.48098632485616e-138	HOXD1	homeobox D1	374.669	421.903	490.876	453.595	388.615	377.379	65.0892	70.2028	63.9183	77.5992	72.2723	67.7241
ENSG00000114573	4111.85	-0.979682604889949	0.0389062165043074	-25.1806	6.53188606190583e-140	1.51063428067914e-138	ATP6V1A	ATPase H+ transporting V1 subunit A	5755.31	5731.65	5257.19	5350.14	5342.72	5298.16	2795.63	2784.38	2962.32	2804.03	2600.91	2659.71
ENSG00000182568	247.549	-6.44346	0.256252790096932	-25.1449	1.60573743838788e-139	3.70437108300833e-138	SATB1	SATB homeobox 1	401.508	494.903	522.645	531.408	519.445	467.514	2.13407	7.91017	4.6486	6.97521	4.46126	7.03627
ENSG00000102359	1652.59	-0.844300920293634	0.0335853309187294	-25.139	1.86528627244183e-139	4.29957750464758e-138	SRPX2	sushi repeat containing protein X-linked 2	2035.45	2168.56	2074.18	2146.51	2153.37	2159.28	1205.75	1123.24	1174.93	1197.99	1194.72	1197.05
ENSG00000067798	1386.99	-2.10634	0.0838491783036107	-25.1206	2.95948768855149e-139	6.8104904700592e-138	NAV3	neuron navigator 3	2732.19	2199.69	1957.36	2118.04	2036.11	2466.33	453.49	515.15	515.995	560.632	497.876	591.047
ENSG00000105983	2863.27	-1.20827	0.0481634699932203	-25.0869	6.91048275484921e-139	1.58764350089749e-137	LMBR1	limb development membrane protein 1	3645.78	3925.95	4087.9	4032.06	4477.3	3809.44	1707.26	1697.72	1802.49	1779.55	1641.74	1752.03
ENSG00000164124	203.047	-5.44086	0.217116	-25.0597	1.36740661763659e-138	3.13120372270484e-137	TMEM144	transmembrane protein 144	366.081	345.681	384.298	454.544	484.557	347.664	8.53629	8.89895	4.6486	15.6942	8.92251	7.03627
ENSG00000205403	249.717	-6.63049	0.264668698959241	-25.052	1.65937052920712e-138	3.79664522479641e-137	CFI	complement factor I	485.245	471.285	493.951	485.859	519.445	510.105	6.40222	5.93263	6.9729	4.3595	0.892251130437126	6.15673
ENSG00000143147	1699.18	-1.07295	0.0428430630415274	-25.0438	2.03791882890431e-138	4.65511483107797e-137	GPR161	G protein-coupled receptor 161	2066.59	2378.97	2290.42	2413.16	2341.38	2328.65	1133.19	1103.47	1072.66	1076.8	1055.53	1129.32
ENSG00000172164	168.922	-4.54829	0.181649897806023	-25.0388	2.31455328825377e-138	5.28268330421526e-137	SNTB1	syntrophin beta 1	264.094	338.166	376.1	322.641	325.622	316.958	5.33518	16.8091	20.9187	16.5661	7.13801	16.7111
ENSG00000101850	191.487	-3.08285	0.123188847364421	-25.0254	3.23663769599161e-138	7.38117744839364e-137	GPR143	G protein-coupled receptor 143	267.314	378.961	363.802	359.65	338.221	346.673	44.8155	41.5284	40.6753	44.4669	34.7978	36.9404
ENSG00000168528	528.337	-1.57626	0.062997049031882	-25.0211	3.60255656661834e-138	8.20893515527722e-137	SERINC2	serine incorporator 2	760.074	787.981	828.034	771.491	749.125	848.854	294.502	294.654	254.511	237.157	248.046	265.619
ENSG00000183496	720.646	-2.40239	0.0961318487644419	-24.9906	7.74023216336258e-138	1.76083957997411e-136	MEX3B	mex-3 RNA binding family member B	876.018	1161.57	1391.67	1291.51	1364.51	1186.61	228.346	234.339	226.619	225.822	236.447	224.281
ENSG00000011523	1671.95	-1.98228	0.0793257227695311	-24.9891	8.03337170529429e-138	1.82603457252179e-136	CEP68	centrosomal protein 68	2065.51	2613	2978.05	2856.32	2989.72	2507.93	631.685	705.983	694.966	670.492	650.451	699.229
ENSG00000148180	12825	-1.79	0.0716506578527856	-24.9823	9.52778429801238e-138	2.16395720863095e-136	GSN	gelsolin	15131.7	20268.5	21794.3	21034.3	21340.9	19807.9	5782.27	5868.36	5896.75	5973.39	5419.53	5582.4
ENSG00000177663	1572.59	-1.07022	0.0428414794478882	-24.9808	9.88034265655305e-138	2.24220164035631e-136	IL17RA	interleukin 17 receptor A	1948.5	2153.53	2180.76	2155.05	2152.4	2189.98	1019.02	1069.85	1027.34	1003.56	930.618	1040.49
ENSG00000102606	3767.23	-1.01826	0.0408077481309384	-24.9526	2.00166714004818e-137	4.53879654028026e-136	ARHGEF7	Rho guanine nucleotide exchange factor 7	4574.4	4883.55	5304.34	5131.89	5398.93	4972.28	2454.18	2491.71	2438.19	2522.41	2563.44	2471.49
ENSG00000122644	747.154	-1.45173	0.0582088153187161	-24.9401	2.73317335380571e-137	6.18741561274147e-136	ARL4A	ADP ribosylation factor like GTPase 4A	994.109	1106.82	1059.64	1159.61	1136.77	1108.36	360.658	381.666	431.158	442.926	402.405	381.718
ENSG00000187164	999.13	-1.46043	0.0585785882704786	-24.9311	3.42678586604986e-137	7.75132838669036e-136	SHTN1	shootin 1	1612.47	1448.21	1385.52	1465.17	1539.92	1345.09	499.373	516.139	526.454	543.194	603.162	504.852
ENSG00000204386	1620.22	-1.26686	0.0509301244401582	-24.8745	1.40424118146402e-136	3.16608062330895e-135	NEU1	neuraminidase 1	2060.15	2283.43	2380.6	2266.08	2434.41	2311.81	979.539	926.479	902.991	1034.95	877.975	984.198
ENSG00000171408	907.769	-9.65263	0.388083741200411	-24.8725	1.47523784398773e-136	3.32346260241411e-135	PDE7B	phosphodiesterase 7B	1904.48	1825.02	1684.76	1879.86	1830.66	1755.16	2.13407	0	2.3243	0.871900795447235	3.569	4.39767
ENSG00000162616	3059.45	-0.925307794728532	0.0372152574881801	-24.8637	1.84002173950208e-136	4.14190827295356e-135	DNAJB4	DnaJ heat shock protein family (Hsp40) member B4	4338.22	4166.42	3906.52	3897.31	3930.72	3812.41	2073.25	2057.63	2156.95	2161.44	2128.91	2083.61
ENSG00000183283	4623.62	-0.829365771605273	0.0333653963924686	-24.8571	2.16891785120309e-136	4.87437591337772e-135	DAZAP2	DAZ associated protein 2	5530.94	5952.8	5931.51	5914.76	6186.82	5985.56	3303.54	3383.58	3320.26	3501.55	3186.23	3285.94
ENSG00000141934	397.731	-1.97433	0.0794890375741458	-24.8377	3.51166044813742e-136	7.87930581614718e-135	PLPP2	phospholipid phosphatase 2	560.394	621.582	664.067	627.252	625.078	704.242	166.458	127.552	187.106	159.558	161.497	167.991
ENSG00000168036	19604.6	-1.27394	0.0513103729123003	-24.8281	4.45703316789458e-136	9.99243869243355e-135	CTNNB1	catenin beta 1	23634.2	27506.3	29191.3	28581.2	30401.1	27114.8	11510.1	11585.4	11743.5	11666.9	10921.2	11399.6
ENSG00000167680	7128.66	-1.66571	0.0671924970117017	-24.7901	1.14742462577218e-135	2.56420856377419e-134	SEMA6B	semaphorin 6B	8782.72	11142.3	12064.9	11369.3	10899.6	10779.6	3560.7	3538.81	3727.02	3292.3	3114.85	3271.86
ENSG00000118292	189.152	-5.78238	0.233331708865055	-24.7818	1.4080731353508e-135	3.14165035687844e-134	C1orf54	chromosome 1 open reading frame 54	345.684	365.005	401.719	380.526	400.244	336.768	4.26814	6.9214	5.81075	6.97521	5.35351	10.5544
ENSG00000127184	2660.61	-0.862796398646923	0.0348167836755582	-24.781	1.43521871851013e-135	3.19965293970493e-134	COX7C	cytochrome c oxidase subunit 7C	3379.54	3676.89	3433.06	3350.72	3370.58	3391.45	1838.5	1847.03	1921.03	1995.78	1831.79	1891
ENSG00000163754	1543.41	-0.974191218408398	0.0393299704295087	-24.7697	1.9024710532552e-135	4.23794451823129e-134	GYG1	glycogenin 1	1966.75	2083.75	2083.41	1965.26	2076.81	2099.85	995.545	1070.84	1030.83	1119.52	994.86	1033.45
ENSG00000079150	249.666	-2.3575	0.0951797164081225	-24.7689	1.93972510483589e-135	4.3174776614033e-134	FKBP7	FKBP prolyl isomerase 7	409.023	383.255	460.133	418.484	463.236	375.398	70.4244	77.1242	72.0533	93.2934	82.9794	90.5919
ENSG00000263465	1079.41	-1.23435	0.0498444152493475	-24.7641	2.18326830196592e-135	4.85567938244736e-134	SRSF8	serine and arginine rich splicing factor 8	1407.43	1463.24	1593.56	1512.62	1505.03	1609.55	608.211	709.938	607.804	657.413	625.468	652.614
ENSG00000110852	465.41	-1.79349	0.0724590968492456	-24.7517	2.96982262128691e-135	6.5997375011759e-134	CLEC2B	C-type lectin domain family 2 member B	775.104	785.834	674.315	743.023	648.337	708.204	202.737	234.339	202.214	183.099	203.433	224.281
ENSG00000196139	139.322	-4.01596	0.162264578334369	-24.7495	3.14160166718147e-135	6.97590896512503e-134	AKR1C3	aldo-keto reductase family 1 member C3	232.961	265.165	269.521	293.224	254.877	259.51	11.7374	17.7979	15.108	20.9256	17.845	13.193
ENSG00000170871	1394.51	-0.881821	0.0356372446849002	-24.7444	3.56569328444689e-135	7.91129318768317e-134	KIAA0232	KIAA0232	1821.82	1801.41	1778.02	1748.9	1906.25	1790.81	1000.88	950.21	982.017	990.479	1001.11	962.21
ENSG00000123609	558.698	-1.33189	0.0538268424915928	-24.744	3.59431006205986e-135	7.9684365985714e-134	NMI	N-myc and STAT interactor	834.149	823.408	780.893	807.551	789.828	761.691	309.44	324.317	331.213	335.682	322.995	283.21
ENSG00000163249	1890.16	-0.790394775388148	0.0319795513188829	-24.7156	7.26401962931826e-135	1.60784281858797e-133	CCNYL1	cyclin Y like 1	2382.21	2448.75	2384.7	2343.89	2458.64	2351.43	1358.34	1387.25	1442.23	1352.32	1344.62	1427.48
ENSG00000173917	187.249	-5.8374	0.236705028148862	-24.6611	2.79880426513869e-134	6.18023035390856e-133	HOXB2	homeobox B2	355.346	402.579	364.827	353.956	353.726	378.369	8.53629	2.96632	4.6486	7.84711	8.03026	6.15673
ENSG00000078804	1636.81	-1.59222	0.0646394383637943	-24.6324	5.68629284751733e-134	1.25165869042783e-132	TP53INP2	tumor protein p53 inducible nuclear protein 2	2019.35	2575.43	2661.39	2564.04	2597.22	2330.63	821.618	836.501	839.072	847.488	751.275	797.737
ENSG00000183935	250.671	-2.17145	0.0881586587502003	-24.6312	5.85117374152379e-134	1.28693469852077e-132	HTR7P1	5-hydroxytryptamine receptor 7 pseudogene 1	433.715	371.446	414.017	393.811	444.823	401.15	100.301	98.8772	98.7828	91.5496	88.3329	71.2422
ENSG00000228223	365.523	-1.82598	0.0741855757205889	-24.6137	9.00609834374185e-134	1.97616082254919e-132	HCG11	HLA complex group 11	527.114	597.964	559.538	579.804	606.665	547.744	148.318	177.979	182.458	173.508	138.299	146.882
ENSG00000164111	11770.6	-0.743573512577743	0.030217083009059	-24.6077	1.04433852032669e-133	2.28973276366115e-132	ANXA5	annexin A5	15429.1	15290.5	14496.7	14266.4	14355.5	14594.9	8606.71	8894	8941.58	9079.1	8398.76	8893.84
ENSG00000140511	402.03	-3.56353	0.144925780620254	-24.5887	1.67015849599897e-133	3.65609774536882e-132	HAPLN3	hyaluronan and proteoglycan link protein 3	473.436	781.54	887.472	808.5	779.167	718.109	75.7596	53.3937	56.9454	72.3678	48.1816	69.4831
ENSG00000008086	241.339	-2.40988	0.0980343869124986	-24.582	1.96857802772983e-133	4.30259459828392e-132	CDKL5	cyclin dependent kinase like 5	346.757	418.682	425.29	397.607	434.163	412.046	81.0947	91.9558	85.9991	74.9835	58.8886	68.6036
ENSG00000111339	363.225	-7.67246	0.312383419857944	-24.561	3.29723050269568e-133	7.1896149841473e-132	ART4	ADP-ribosyltransferase 4 (Dombrock blood group)	716.059	799.79	693.786	696.524	696.793	733.957	3.20111	3.95509	5.81075	0	1.7845	7.03627
ENSG00000151474	3976.89	-0.892252487890582	0.0363331872361745	-24.5575	3.5958850706866e-133	7.82857074224147e-132	FRMD4A	FERM domain containing 4A	5491.22	5169.11	4875.97	5235.32	4915.34	5325.89	2758.29	2676.61	2889.11	2804.9	2731.18	2849.69
ENSG00000163590	189.183	-3.29194	0.134052473198897	-24.5571	3.63391895595791e-133	7.90519322880063e-132	PPM1L	protein phosphatase, Mg2+/Mn2+ dependent 1L	288.785	387.549	355.604	353.007	374.078	301.11	22.4078	41.5284	39.5131	40.9793	38.3668	27.2655
ENSG00000138434	10062.5	-1.42332	0.0579715858354869	-24.552	4.11786628317395e-133	8.95097475839021e-132	ITPRID2	ITPR interacting domain containing 2	12348	14218	15591.2	14951.6	16668.8	14176	5371.46	5484.72	5656.18	5549.65	5286.59	5447.83
ENSG00000182957	248.87	-2.3861	0.0972916162004683	-24.5252	7.95850876300812e-133	1.72723832038941e-131	SPATA13	spermatogenesis associated 13	494.907	399.358	363.802	405.199	414.781	430.865	77.8936	75.1467	69.729	81.0868	90.1174	83.5557
ENSG00000223361	256.581	-1.9588	0.0798891301239736	-24.519	9.26991972625673e-133	2.01028749826806e-131	FTH1P10	ferritin heavy chain 1 pseudogene 10	400.435	403.652	433.488	376.731	404.12	428.884	117.374	106.787	108.08	103.756	90.1174	105.544
ENSG00000183826	709.069	-1.38219	0.0563936226448794	-24.5097	1.16533320592718e-132	2.52519090420562e-131	BTBD9	BTB domain containing 9	917.886	994.101	1055.54	1065.66	1082.5	1035.07	418.278	396.498	353.294	412.409	376.53	401.067
ENSG00000005073	309.91	-1.74884	0.0713694261562513	-24.5041	1.33577003717725e-132	2.89226412793162e-131	HOXA11	homeobox A11	478.804	482.021	447.835	471.625	487.464	499.209	115.24	154.248	149.917	145.607	139.191	147.762
ENSG00000181826	1435.56	-1.13522	0.0463456136174321	-24.4947	1.68240396807506e-132	3.63997968073426e-131	RELL1	RELT like 1	2080.54	1972.1	1786.22	1942.49	1977.96	2079.05	855.763	958.12	893.693	905.905	859.238	915.594
ENSG00000010219	155.984	-5.21335	0.212847492339724	-24.4934	1.73829859805536e-132	3.7579910297245e-131	DYRK4	dual specificity tyrosine phosphorylation regulated kinase 4	302.742	299.519	285.918	326.437	298.487	311.015	3.20111	6.9214	5.81075	10.4628	13.3838	7.9158
ENSG00000065485	1144.81	-1.07253	0.0437920939271493	-24.4915	1.82181691068926e-132	3.93549199985588e-131	PDIA5	protein disulfide isomerase family A member 5	1428.9	1604.95	1537.19	1583.79	1607.76	1547.15	744.791	757.399	729.83	782.967	708.447	704.506
ENSG00000139508	169.936	-3.73154	0.152367810863782	-24.4903	1.87240973051015e-132	4.04164720512055e-131	SLC46A3	solute carrier family 46 member 3	244.77	305.96	345.356	317.896	362.448	319.93	23.4748	15.8203	27.8916	27.0289	19.6295	29.0246
ENSG00000133142	1244.83	-1.08932	0.0444841748404307	-24.4878	1.99188365145514e-132	4.29620451392473e-131	TCEAL4	transcription elongation factor A like 4	1763.85	1695.12	1740.1	1610.36	1697.89	1656.11	744.791	847.377	805.37	843.128	736.999	796.857
ENSG00000151229	259.157	-2.04483	0.0835438434306042	-24.4762	2.64973695079388e-132	5.70625873123399e-131	SLC2A13	solute carrier family 2 member 13	471.289	401.505	393.521	409.944	436.101	392.236	90.6981	108.765	96.4585	96.781	105.286	107.303
ENSG00000133401	179.677	-5.6371	0.230365744807746	-24.4702	3.06705744737633e-132	6.59476560789142e-131	PDZD2	PDZ domain containing 2	300.594	383.255	375.075	367.241	353.726	333.797	5.33518	4.94386	9.2972	7.84711	4.46126	10.5544
ENSG00000166780	301.85	-2.0628	0.0843301107389895	-24.461	3.83996797276157e-132	8.25030155876125e-131	BMERB1	bMERB domain containing 1	399.361	503.492	522.645	506.736	502.001	486.333	125.91	120.63	122.026	111.603	110.639	110.821
ENSG00000103489	370.955	-7.70662	0.315128	-24.4555	4.39874962373506e-132	9.44357619683137e-131	XYLT1	xylosyltransferase 1	629.101	769.731	789.092	760.104	780.136	703.251	2.13407	2.96632	0	7.84711	4.46126	2.6386
ENSG00000205189	1556.7	-0.931359992828937	0.0381254031949858	-24.4289	8.44436299421032e-132	1.80871759672143e-130	ZBTB10	zinc finger and BTB domain containing 10	2026.87	2002.16	2046.51	2011.76	2150.46	2014.67	1089.44	1043.15	1097.07	1144.81	1032.33	1021.14
ENSG00000128594	238.033	-3.01223	0.123328188874418	-24.4245	9.38878953891604e-132	2.00946075873264e-130	LRRC4	leucine rich repeat containing 4	333.875	444.447	489.852	435.565	443.854	392.236	55.4859	62.2926	55.7832	36.6198	58.8886	47.4948
ENSG00000104723	373.065	-1.61022	0.0660143878257741	-24.392	2.07853129268517e-131	4.44180382538899e-130	TUSC3	tumor suppressor candidate 3	602.262	572.199	539.042	518.123	549.487	593.306	182.463	190.833	169.674	192.69	180.235	186.461
ENSG00000128039	350.393	-1.76264	0.0722761836559922	-24.3875	2.32035672688547e-131	4.95098337625487e-130	SRD5A3	steroid 5 alpha-reductase 3	544.291	588.302	516.496	513.378	541.735	541.801	152.586	145.349	187.106	173.508	140.083	160.075
ENSG00000172716	1762.62	-1.33973	0.054957943015009	-24.3774	2.97267114298936e-131	6.33798070264461e-130	SLFN11	schlafen family member 11	2905.03	2538.93	2307.84	2374.26	2383.05	2652.55	1005.15	1022.39	998.287	989.607	971.661	1002.67
ENSG00000120318	4211.58	-1.27904	0.0524940211582776	-24.3654	3.9781250818574e-131	8.46872269910697e-130	ARAP3	ArfGAP with RhoGAP domain, ankyrin repeat and PH domain 3	5004.9	6005.4	6277.89	6265.87	6017.23	6220.31	2362.42	2460.06	2428.89	2560.77	2416.22	2518.98
ENSG00000234964	142.214	-3.95906	0.162678	-24.3369	7.98279663290309e-131	1.69809757252243e-129	FABP5P7	fatty acid binding protein 5 pseudogene 7	222.225	301.666	255.174	290.377	272.321	262.481	14.9385	16.8091	15.108	19.1818	16.0605	20.2293
ENSG00000057657	218.733	-5.44503	0.223746963060685	-24.3357	8.22307632776788e-131	1.74654126885352e-129	PRDM1	PR/SET domain 1	289.859	382.181	479.604	463.084	534.951	416.008	8.53629	9.88772	11.6215	11.3347	9.81476	7.9158
ENSG00000087274	6666.71	-0.735398871756055	0.0302404994585687	-24.3183	1.25410966066891e-130	2.66163746199129e-129	ADD1	adducin 1	7730.64	8498.17	8397.16	8611.66	8421.6	8317.19	4962.78	5002.2	5114.62	5026.51	4840.46	5077.55
ENSG00000152377	4608.98	-0.802819443237158	0.0330552184737344	-24.2872	2.67525774373655e-130	5.66914397826059e-129	SPOCK1	SPARC (osteonectin), cwcv and kazal like domains proteoglycan 1	5782.15	6034.39	5678.39	5751.55	5668.35	6242.1	3220.32	3418.18	3406.26	3471.04	3325.42	3309.68
ENSG00000159314	1310.97	-1.95267	0.0804670767413491	-24.2667	4.40811153593302e-130	9.31305558325683e-129	ARHGAP27	Rho GTPase activating protein 27	1550.21	2095.56	2251.47	2231.91	2285.17	2085.98	537.786	543.825	564.805	546.682	523.751	514.527
ENSG00000119772	1919.73	-1.60302	0.0660584575934841	-24.2667	4.40819079142845e-130	9.31305558325683e-129	DNMT3A	DNA methyltransferase 3 alpha	2348.93	2763.3	3190.18	2948.37	3183.54	2895.22	962.467	936.367	985.503	975.657	940.433	906.799
ENSG00000134871	41360.7	-1.38946	0.0572642757780963	-24.264	4.70962089510161e-130	9.94233463412467e-129	COL4A2	collagen type IV alpha 2 chain	48712.4	61424.9	62813.7	62802	62975.9	60481.6	22982.9	22875.2	23891.5	22841.2	21439.9	23086.9
ENSG00000121413	253.275	-2.74806	0.113354026081317	-24.2432	7.80217293076287e-130	1.64335480527301e-128	ZSCAN18	zinc finger and SCAN domain containing 18	349.978	410.094	482.678	501.042	453.545	445.723	80.0277	72.1803	68.5669	53.1859	63.3498	58.9287
ENSG00000026025	114614	-1.04519	0.043125957713854	-24.2358	9.33070681916314e-130	1.96233785029908e-128	VIM	vimentin	134322	157272	161592	157714	158256	157279	74790.7	75212.9	75303.8	76680.2	70779.6	76166.7
ENSG00000239305	981.614	-0.978260906352916	0.0403744191539284	-24.2297	1.08190435170732e-129	2.27191754700531e-128	RNF103	ring finger protein 103	1273.23	1348.37	1324.03	1271.58	1335.44	1259.91	680.769	634.792	671.723	681.826	643.313	654.373
ENSG00000134323	356.314	-6.31432	0.260708392139692	-24.2199	1.37408312165487e-129	2.88329649754934e-128	MYCN	MYCN proto-oncogene, bHLH transcription factor	488.466	699.95	803.439	695.575	802.426	732.966	16.0055	5.93263	4.6486	9.59091	3.569	13.193
ENSG00000074660	2309.05	-1.577	0.0651619154044138	-24.2013	2.15666998739773e-129	4.51522374429247e-128	SCARF1	scavenger receptor class F member 1	2824.51	3461.1	3821.46	3709.42	3551.8	3381.55	1202.55	1094.57	1240.01	1148.29	1093.9	1179.45
ENSG00000139793	2221.83	-1.25779	0.0519800734094768	-24.1976	2.35645313129337e-129	4.92978493169527e-128	MBNL2	muscleblind like splicing regulator 2	3470.79	3136.89	2910.42	2996.76	3018.79	3261.7	1355.14	1356.59	1417.82	1279.95	1215.25	1241.9
ENSG00000127415	293.486	-2.00174	0.0827477257107658	-24.1909	2.77538786213585e-129	5.80185247906703e-128	IDUA	iduronidase alpha-L-	399.361	480.947	506.248	487.757	470.989	470.485	126.977	119.641	124.35	98.5248	120.454	116.098
ENSG00000260027	784.068	-1.24533	0.0515766419816172	-24.1451	8.39778391827683e-129	1.75158272063235e-127	HOXB7	homeobox B7	1038.12	1100.38	1167.24	1122.6	1114.48	1075.68	431.083	479.554	468.346	509.19	475.57	426.574
ENSG00000132481	1267.44	-1.81527	0.0752179057785512	-24.1334	1.11416048114709e-128	2.32214061358838e-127	TRIM47	tripartite motif containing 47	1550.21	2033.29	2164.37	2093.37	2007.03	1992.88	621.015	584.364	564.805	562.376	517.506	518.045
ENSG00000129003	8011.44	-0.839723281423392	0.0348043623371472	-24.127	1.3035394779972e-128	2.71481352018191e-127	VPS13C	vacuolar protein sorting 13 homolog C	10364.1	10210.5	10322.8	10053.1	11114.8	9613.74	5641.42	5684.45	5643.4	5781.57	5989.68	5717.85
ENSG00000123179	839.489	-1.3579	0.0563163232549402	-24.112	1.86949695718483e-128	3.89059363025498e-127	EBPL	EBP like	1084.29	1238.87	1188.76	1276.33	1262.76	1193.55	476.965	520.094	467.184	487.393	425.604	452.08
ENSG00000137727	247.021	-6.81582	0.282699577933507	-24.1098	1.97441969472078e-128	4.10587874529501e-127	ARHGAP20	Rho GTPase activating protein 20	506.716	491.683	500.1	464.982	486.495	488.314	4.26814	5.93263	3.48645	6.10331	0.892251130437126	5.2772
ENSG00000156467	2561.68	-0.774791698326132	0.0321397818532393	-24.1069	2.11420793991725e-128	4.39329254380567e-127	UQCRB	ubiquinol-cytochrome c reductase binding protein	3360.22	3353.75	3248.6	3152.39	3174.82	3111.14	1947.34	1939.97	1868.74	1892.02	1836.25	1854.94
ENSG00000166311	1265.31	-1.24358	0.0515961794987747	-24.1021	2.37590885412773e-128	4.93342147973054e-127	SMPD1	sphingomyelin phosphodiesterase 1	1533.03	1793.89	1868.2	1819.12	1817.09	1843.31	768.266	740.59	742.614	789.07	716.478	752.001
ENSG00000136068	31589.4	-0.764730778201475	0.0317320004768572	-24.0997	2.51962933824967e-128	5.22794924914769e-127	FLNB	filamin B	36711.2	39624.5	40435.3	41191.7	40563.2	40103.2	22584.9	23227.2	23165.1	23995.6	23227.1	24244.3
ENSG00000077585	341.788	-1.67921	0.0697132367265399	-24.0873	3.39296658409511e-128	7.02955018855123e-127	GPR137B	G protein-coupled receptor 137B	490.613	547.507	534.943	491.553	512.661	544.772	177.128	166.114	178.971	152.583	143.652	160.955
ENSG00000129292	2332.33	-0.702890724929399	0.0292043381657022	-24.068	5.40647367453784e-128	1.11928073953536e-126	PHF20L1	PHD finger protein 20 like 1	2982.33	2835.23	2904.27	2823.11	2908.31	2890.26	1719	1780.78	1728.12	1810.94	1818.41	1787.21
ENSG00000175746	388.493	-3.1328	0.130449588061054	-24.0154	1.91912594916575e-127	3.96424792689319e-126	C15orf54	chromosome 15 open reading frame 54 (putative)	950.093	769.731	572.86	610.171	560.148	722.071	77.8936	75.1467	82.5127	85.4463	73.1646	82.6761
ENSG00000198075	540.135	-8.53855	0.355753127699253	-24.0013	2.6930985729644e-127	5.55888285872451e-126	SULT1C4	sulfotransferase family 1C member 4	796.575	1101.46	1166.22	1118.8	1304.43	976.628	4.26814	2.96632	2.3243	0.871900795447235	3.569	3.51813
ENSG00000136160	173.292	-3.98408	0.166025519914874	-23.9968	3.00279154717487e-127	6.19353560230254e-126	EDNRB	endothelin receptor type B	255.505	317.769	335.108	284.683	407.028	355.588	20.2737	22.7418	20.9187	18.3099	16.9528	24.6269
ENSG00000130787	4106.23	-1.43108	0.0596802759544975	-23.9791	4.5938396369985e-127	9.45421025071864e-126	HIP1R	huntingtin interacting protein 1 related	4965.18	6141.74	6368.07	6407.27	6273.07	5785.48	2300.53	2287.03	2317.33	2047.22	2161.92	2219.94
ENSG00000113732	1950.37	-0.937779806320399	0.0391358222751941	-23.9622	6.89746412444579e-127	1.41741615162504e-125	ATP6V0E1	ATPase H+ transporting V0 subunit e1	2625.91	2704.26	2377.52	2566.89	2487.71	2619.86	1320.99	1352.64	1267.91	1381.09	1322.32	1377.35
ENSG00000130309	7975.96	-1.25938	0.0526123314132932	-23.937	1.26083740267267e-126	2.58908683461803e-125	COLGALT1	collagen beta(1-O)galactosyltransferase 1	9493.42	11319.4	11781	11644.5	11948.2	11321.4	4802.73	4600.76	4861.27	4806.79	4368.46	4763.55
ENSG00000144560	3212.1	-1.722	0.0719832577291088	-23.9222	1.80127913493255e-126	3.69613983140728e-125	VGLL4	vestigial like family member 4	3862.64	4782.64	5456	5076.85	5553.99	4844.51	1536.53	1551.38	1534.04	1460.43	1449.02	1437.16
ENSG00000089057	1487.72	-0.957087385959641	0.0400686630572026	-23.8862	4.26326499037201e-126	8.73514449278209e-125	SLC23A2	solute carrier family 23 member 2	1830.41	1900.17	2028.07	1984.24	2082.63	1956.23	1005.15	1006.57	1015.72	973.041	1051.96	1018.5
ENSG00000124126	6190.29	-1.14313	0.0478613104122439	-23.8842	4.47266807816152e-126	9.1574590173829e-125	PREX1	phosphatidylinositol-3,4,5-trisphosphate dependent Rac exchange factor 1	7413.95	8517.49	8908.54	8785.32	9036.98	8464.77	3908.55	3823.58	4109.36	3764.87	3652.88	3897.21
ENSG00000112186	398.815	-1.49756	0.0627590853549228	-23.8621	7.58241132530923e-126	1.55130230237499e-124	CAP2	cyclase associated actin cytoskeleton regulatory protein 2	614.071	566.831	551.339	576.958	617.325	606.183	208.072	200.721	224.295	224.079	193.618	202.293
ENSG00000171345	194.722	-2.6985	0.113161776561245	-23.8464	1.10351149033625e-125	2.25438572622252e-124	KRT19	keratin 19	290.932	319.916	366.876	350.16	308.178	388.274	48.0166	62.2926	52.2968	51.4421	45.5048	52.772
ENSG00000170142	2168.54	-0.879408668386275	0.0368848005833329	-23.842	1.22489085707821e-125	2.50051949525973e-124	UBE2E1	ubiquitin conjugating enzyme E2 E1	2814.85	2885.68	2865.32	2665.58	2900.56	2721.88	1526.93	1609.72	1594.47	1468.28	1477.57	1491.69
ENSG00000065413	141.866	-2.75837	0.115711189302858	-23.8384	1.33523968179389e-125	2.72379113110263e-124	ANKRD44	ankyrin repeat domain 44	252.285	243.694	243.901	246.725	252.939	243.662	43.7485	38.5621	30.2159	35.7479	38.3668	32.5427
ENSG00000084207	4920.14	-1.06736	0.0447834496627439	-23.8338	1.49272158622413e-125	3.04281351159669e-124	GSTP1	glutathione S-transferase pi 1	6078.45	7037.08	6771.84	6577.13	6779.92	6729.42	2995.17	3283.71	3013.46	3455.34	3075.59	3244.6
ENSG00000134900	2656.41	-0.729100094578474	0.0306285	-23.8046	2.9923432444332e-125	6.09523025905213e-124	TPP2	tripeptidyl peptidase 2	3406.38	3321.54	3263.97	3258.67	3371.55	3258.73	1978.28	1931.07	2074.44	2004.5	2080.73	1927.06
ENSG00000118596	422.912	-8.03179	0.337906	-23.7693	6.944043716586e-125	1.41239515915513e-123	SLC16A7	solute carrier family 16 member 7	1097.17	826.628	726.579	754.41	779.167	871.635	1.06704	0.988772	5.81075	3.4876	6.24576	1.75907
ENSG00000197261	134.228	-3.62889	0.152984	-23.7207	2.20318435792695e-124	4.47140440571981e-123	C6orf141	chromosome 6 open reading frame 141	217.931	235.106	287.967	257.164	251.97	240.69	18.1396	14.8316	20.9187	23.5413	17.845	24.6269
ENSG00000150048	274.009	-7.13818	0.301363672101506	-23.6863	4.99379865261929e-124	1.01128962532498e-122	CLEC1A	C-type lectin domain family 1 member A	592.6	575.419	484.728	519.072	543.673	549.725	2.13407	1.97754	4.6486	2.6157	5.35351	6.15673
ENSG00000204272	580.501	-1.54073	0.0650490372906785	-23.6857	5.06245591343642e-124	1.02444829149445e-122	NBDY	negative regulator of P-body association	839.517	867.423	812.662	889.16	861.542	916.208	303.038	251.148	285.889	341.785	277.49	320.15
ENSG00000198492	3052.46	-0.731578372098619	0.0308894833401236	-23.6837	5.30430394975692e-124	1.0726096113361e-122	YTHDF2	YTH N6-methyladenosine RNA binding protein 2	3669.4	3673.67	3744.6	3846.07	3960.77	3964.95	2310.13	2307.79	2276.65	2307.92	2235.09	2332.52
ENSG00000171105	1735.46	-1.90807	0.0805687458100377	-23.6825	5.46795512244422e-124	1.10489993022104e-122	INSR	insulin receptor	2134.22	2512.09	2853.03	2737.7	3269.79	2936.82	694.641	752.455	735.641	754.194	728.077	716.82
ENSG00000242193	189.557	-2.17035	0.0917035966874515	-23.667	7.88368074851156e-124	1.59073253943699e-122	CRYZL2P	crystallin zeta like 2, pseudogene	297.374	322.063	320.761	312.202	306.24	304.082	54.4188	67.2365	70.8912	74.9835	74.9491	69.4831
ENSG00000150457	2863.57	-0.810209924401583	0.0342346049843354	-23.6664	8.00154055603252e-124	1.61334465447303e-122	LATS2	large tumor suppressor kinase 2	3592.1	3669.37	3688.23	3695.19	3587.66	3645.02	1985.75	2110.04	2252.25	2105.64	1961.17	2070.42
ENSG00000106772	428.899	-1.57559	0.0665784865341563	-23.6652	8.23925392832664e-124	1.6600725443868e-122	PRUNE2	prune homolog 2 with BCH domain	620.513	655.935	672.265	610.171	669.658	623.021	203.804	215.552	245.214	202.281	188.265	240.113
ENSG00000165194	149.291	-4.41757	0.186731190799687	-23.6574	9.9144292512781e-124	1.9932655776306e-122	PCDH19	protocadherin 19	223.299	279.121	256.199	317.896	324.653	310.025	11.7374	13.8428	15.108	13.9504	10.707	14.9521
ENSG00000203727	319.081	-7.55385	0.319480809778248	-23.6442	1.35557601071051e-123	2.72337763479323e-122	SAMD5	sterile alpha motif domain containing 5	617.292	688.141	610.777	633.894	656.09	603.211	4.26814	2.96632	0	4.3595	3.569	4.39767
ENSG00000130307	263.034	-2.74944	0.116365206860812	-23.6277	2.00111366270494e-123	4.01448198400714e-122	USHBP1	USH1 protein network component harmonin binding protein 1	334.948	456.256	510.348	517.174	479.711	448.694	71.4914	63.2814	70.8912	60.1612	67.8111	75.6399
ENSG00000110492	2831.3	-1.83926	0.0778471369980062	-23.6266	2.05370855744522e-123	4.1170277020923e-122	MDK	midkine	3375.25	4635.56	4780.67	4720.04	4606.2	4435.44	1275.11	1318.03	1236.53	1334.88	1118.88	1139
ENSG00000157538	1840.34	-0.787568892738096	0.0333400978527501	-23.6223	2.27575189763604e-123	4.55887133738673e-122	VPS26C	VPS26 endosomal protein sorting factor C	2327.46	2307.04	2265.82	2414.11	2286.14	2380.16	1407.42	1332.86	1346.93	1391.55	1295.55	1328.98
ENSG00000080561	331.009	-1.62835	0.0690217568406546	-23.5918	4.67717336094469e-123	9.3493102825201e-122	MID2	midline 2	477.73	485.242	517.521	475.421	515.568	526.943	171.793	158.203	177.809	170.021	147.221	148.641
ENSG00000130517	1227.91	-1.98631	0.0842187578721379	-23.5851	5.4758992031365e-123	1.093804973539e-121	PGPEP1	pyroglutamyl-peptidase I	1473.99	1954.92	2102.88	2092.42	2226.05	1915.62	492.971	493.397	475.319	544.938	505.906	456.478
ENSG00000115271	126.831	-3.82514	0.162320410242339	-23.5654	8.73653418673151e-123	1.74136574394802e-121	GCA	grancalcin	219.004	264.092	223.405	222.053	241.309	252.576	19.2067	16.8091	11.6215	23.5413	14.276	14.0725
ENSG00000145358	151.951	-5.19944	0.220916534841591	-23.5357	1.75698045647924e-122	3.49201433338076e-121	DDIT4L	DNA damage inducible transcript 4 like	247.99	296.298	325.885	317.896	312.055	274.367	9.60333	11.8653	8.13505	10.4628	4.46126	4.39767
ENSG00000125089	3220.92	-1.88075	0.0799203672724204	-23.5328	1.88456610429042e-122	3.74025254269185e-121	SH3TC1	SH3 domain and tetratricopeptide repeats 1	3766.02	5194.88	5475.48	5481.1	5561.74	4915.83	1487.45	1314.08	1402.72	1293.9	1390.13	1367.67
ENSG00000121060	4754.89	-1.26994	0.054005494686777	-23.515	2.86229583357711e-122	5.66055592940019e-121	TRIM25	tripartite motif containing 25	5652.25	6806.26	7135.64	7071.53	7148.18	6517.46	2710.27	2768.56	2918.16	2764.8	2710.66	2854.97
ENSG00000141664	1223.34	-0.917503094363255	0.0390190199969886	-23.5143	2.91579917599721e-122	5.76227310543949e-121	ZCCHC2	zinc finger CCHC-type containing 2	1613.55	1623.2	1622.25	1595.17	1585.47	1558.05	896.31	858.254	825.127	831.793	785.181	885.69
ENSG00000182054	2349.06	-1.13697	0.0484558443130614	-23.464	9.52397364953009e-122	1.87682269123259e-120	IDH2	isocitrate dehydrogenase (NADP(+)) 2, mitochondrial	2897.52	3404.21	3296.76	3223.56	3161.25	3396.41	1410.62	1614.66	1381.8	1465.67	1448.12	1488.17
ENSG00000167191	989.291	-2.21635	0.0945628317285642	-23.4379	1.75790800756551e-121	3.45684664340831e-120	GPRC5B	G protein-coupled receptor class C group 5 member B	1178.76	1559.86	1732.93	1730.87	1917.88	1647.19	327.58	368.812	388.158	334.81	334.594	350.054
ENSG00000185305	635.027	-1.96295	0.0837731788399341	-23.4318	2.02819436503365e-121	3.98553790362469e-120	ARL15	ADP ribosylation factor like GTPase 15	840.591	953.306	1111.9	997.339	1209.45	951.866	253.955	263.013	259.159	278.136	265.891	235.715
ENSG00000167642	120.665	-3.59121	0.153315078762942	-23.4237	2.44997403812778e-121	4.80757766678422e-120	SPINT2	serine peptidase inhibitor, Kunitz type 2	213.637	210.414	227.504	214.461	236.464	234.747	11.7374	18.7867	22.0809	18.3099	17.845	21.9883
ENSG00000155465	216.349	-6.52238	0.278574429188574	-23.4134	3.11854563217886e-121	6.11520444563523e-120	SLC7A7	solute carrier family 7 member 7	366.081	432.638	451.934	462.135	459.36	397.188	2.13407	2.96632	2.3243	5.2314	8.92251	5.2772
ENSG00000000003	964.809	-1.08192	0.0462216710128083	-23.4073	3.60379008979514e-121	7.06175475371891e-120	TSPAN6	tetraspanin 6	1263.57	1403.12	1333.26	1313.34	1314.12	1236.14	650.892	631.825	592.697	598.124	589.778	650.855
ENSG00000104763	482.849	-1.42474	0.0608745839459939	-23.4044	3.8508625211394e-121	7.54059542202015e-120	ASAH1	N-acylsphingosine amidohydrolase 1	622.66	735.377	709.158	715.503	743.31	692.356	278.496	267.957	274.267	252.851	249.83	252.426
ENSG00000152990	907.606	-1.57981	0.0675070535391069	-23.4021	4.07020514188246e-121	7.96450190974821e-120	ADGRA3	adhesion G protein-coupled receptor A3	1582.41	1392.39	1214.38	1290.56	1263.72	1416.41	473.764	457.801	475.319	467.339	405.974	451.201
ENSG00000181690	343.45	-1.88216	0.080428901849566	-23.4016	4.11835908198227e-121	8.05306942681154e-120	PLAG1	PLAG1 zinc finger	490.613	536.772	527.769	575.06	577.592	531.896	149.385	133.484	163.863	131.657	175.773	127.532
ENSG00000110013	498.637	-1.43855	0.0614751346122013	-23.4005	4.22565502294763e-121	8.25707818343697e-120	SIAE	sialic acid acetylesterase	650.572	736.451	760.397	741.125	776.26	707.213	272.094	253.126	260.322	293.831	256.076	276.174
ENSG00000204592	9729.78	-1.46366	0.0625641479232887	-23.3945	4.86294040141725e-121	9.49569252997639e-120	HLA-E	major histocompatibility complex, class I, E	11337.8	14447.7	15289.9	14807.3	15485.5	14318.6	5225.28	5242.47	5315.67	5218.33	4931.47	5137.36
ENSG00000120963	1123.82	-0.972615816957036	0.0415834567865252	-23.3895	5.46734974722798e-121	1.06684200218334e-119	ZNF706	zinc finger protein 706	1527.66	1559.86	1464.43	1408.23	1482.74	1494.66	755.462	713.893	743.776	790.814	794.996	749.363
ENSG00000166532	1330.62	-1.21954	0.0521533427781788	-23.3837	6.26419623016247e-121	1.2214743979613e-119	RIMKLB	ribosomal modification protein rimK like family member B	1920.58	1713.38	1897.92	1948.18	1966.33	1722.47	797.076	758.388	834.424	756.81	873.514	778.387
ENSG00000116954	872.471	-1.20241	0.0514802237143497	-23.3568	1.17614700787886e-120	2.28699814485942e-119	RRAGC	Ras related GTP binding C	1151.92	1291.47	1253.32	1200.41	1229.81	1171.76	490.837	549.757	543.886	577.198	525.536	483.743
ENSG00000166689	160.492	-2.61659	0.112055144192915	-23.3509	1.34811085765094e-120	2.61954967420031e-119	PLEKHA7	pleckstrin homology domain containing A7	278.05	266.239	301.29	299.866	260.692	250.595	49.0837	47.461	36.0267	47.9545	49.0738	39.579
ENSG00000010404	1132.43	-0.957324362959054	0.0410213452465453	-23.3372	1.85801265863956e-120	3.6078355983137e-119	IDS	iduronate 2-sulfatase	1489.02	1525.5	1409.09	1535.39	1537.98	1472.87	738.389	760.366	790.262	763.785	745.03	821.484
ENSG00000064692	641.26	-9.15087	0.392192419726205	-23.3326	2.06965391169336e-120	4.01319729603772e-119	SNCAIP	synuclein alpha interacting protein	1083.21	1224.91	1380.4	1325.67	1432.35	1235.15	3.20111	1.97754	1.16215	1.7438	4.46126	0.879533
ENSG00000147416	2790.02	-0.640869091157208	0.0274930288454484	-23.3102	3.49054806505872e-120	6.75899241109596e-119	ATP6V1B2	ATPase H+ transporting V1 subunit B2	3399.94	3334.43	3407.44	3412.4	3472.33	3365.7	2131.94	2220.78	2281.3	2161.44	2129.8	2162.77
ENSG00000115525	278.427	-2.06046	0.0884344291787315	-23.2993	4.51063332009999e-120	8.72212394431834e-119	ST3GAL5	ST3 beta-galactoside alpha-2,3-sialyltransferase 5	386.479	432.638	468.331	464.033	512.661	432.846	103.503	99.866	95.2963	114.219	118.669	112.58
ENSG00000020181	2109.75	-1.64093	0.0704460322654469	-23.2934	5.16665183983489e-120	9.98372106038879e-119	ADGRA2	adhesion G protein-coupled receptor A2	2547.54	3332.28	3518.12	3274.8	3366.7	3126.99	1047.83	1084.68	1106.37	1002.69	953.816	955.173
ENSG00000102882	2783.83	-1.2373	0.0531809648148676	-23.2658	9.83943270550185e-120	1.89736152136218e-118	MAPK3	mitogen-activated protein kinase 3	3315.13	4006.46	4233.43	4089	3846.41	3965.94	1676.31	1655.2	1631.66	1736.83	1581.07	1668.48
ENSG00000027075	2627.55	-0.719510942269501	0.0309295450610401	-23.2629	1.05322388418343e-119	2.02814792912087e-118	PRKCH	protein kinase C eta	3149.8	3356.97	3325.46	3215.97	3364.76	3203.26	1984.69	1906.35	2036.09	2035.02	1946	2006.22
ENSG00000077092	225.705	-1.86498	0.0801763943098383	-23.261	1.10111708441537e-119	2.11890844613311e-118	RARB	retinoic acid receptor beta	351.051	373.593	360.728	348.262	346.943	344.692	88.564	88.9895	106.918	97.6529	99.0399	102.026
ENSG00000275342	1530.1	-1.19137	0.0512467044885912	-23.2478	1.49752054924769e-119	2.8797278794062e-118	PRAG1	PEAK1 related, kinase-activating pseudokinase 1	1883.01	2170.7	2210.48	2167.39	2054.52	2279.13	945.394	969.985	986.665	933.806	877.975	882.172
ENSG00000158856	562.863	-1.92672	0.0828873876206018	-23.245	1.59667860285453e-119	3.06828955807345e-118	DMTN	dematin actin binding protein	681.705	894.262	993.026	947.045	935.195	896.398	227.279	236.316	233.592	224.95	244.477	240.113
ENSG00000249242	135.332	-4.97062	0.213893585676667	-23.2388	1.8479086367926e-119	3.54862179251655e-118	TMEM150C	transmembrane protein 150C	237.255	281.268	282.843	255.266	247.124	270.405	6.40222	10.8765	6.9729	10.4628	10.707	4.39767
ENSG00000135083	455.783	-1.85563	0.0798864269255126	-23.2283	2.35747573911202e-119	4.52093057545277e-118	CCNJL	cyclin J like	585.086	750.407	771.67	711.708	753.97	714.147	193.134	202.698	178.971	205.769	177.558	224.281
ENSG00000260916	464.469	-1.54619	0.0665708600395607	-23.2262	2.47455574289672e-119	4.73892741822277e-118	CCPG1	cell cycle progression 1	739.677	670.965	720.43	659.516	730.712	628.964	226.212	263.013	252.187	239.773	231.093	211.088
ENSG00000168994	2032.78	-0.809675790240351	0.034871122581957	-23.2191	2.92094040684925e-119	5.58993715661288e-118	PXDC1	PX domain containing 1	2559.35	2582.95	2614.25	2584.92	2492.56	2693.16	1498.12	1539.52	1518.93	1402.89	1409.76	1496.97
ENSG00000161040	133.559	-4.73337	0.203884044121071	-23.216	3.14037238740015e-119	6.00162451112953e-118	FBXL13	F-box and leucine rich repeat protein 13	283.418	235.106	230.579	242.93	282.981	268.424	13.8715	7.91017	12.7837	8.71901	10.707	5.2772
ENSG00000117984	1977.18	-1.51589	0.0653223432774332	-23.2063	3.92930823292299e-119	7.50422412522228e-118	CTSD	cathepsin D	2447.7	3008.07	3318.28	2998.66	2918.97	2884.32	1005.15	1008.55	1136.58	1050.64	935.079	1014.1
ENSG00000160746	1260.86	-0.938207191113231	0.0404375429618738	-23.2014	4.40849052707134e-119	8.41359963854021e-118	ANO10	anoctamin 10	1682.26	1699.42	1542.32	1639.77	1650.4	1729.4	840.824	852.321	868.126	864.054	843.177	918.233
ENSG00000083444	5531.89	-0.953330883855319	0.041131335033794	-23.1777	7.63894161192398e-119	1.4548996524215e-117	PLOD1	procollagen-lysine,2-oxoglutarate 5-dioxygenase 1	6424.13	7475.08	7527.11	7585.85	7302.27	7459.42	3873.34	3821.6	3695.64	3832.88	3693.03	3692.28
ENSG00000160588	269.751	-1.75978	0.0759522487787166	-23.1696	9.23494321986368e-119	1.75646853795836e-117	MPZL3	myelin protein zero like 3	403.655	431.564	385.323	448.85	427.379	400.16	128.044	115.686	135.972	122.066	120.454	117.857
ENSG00000149289	1819.38	-1.14011	0.0492215438689265	-23.1629	1.07886074172483e-118	2.049173080036e-117	ZC3H12C	zinc finger CCCH-type containing 12C	2339.27	2422.99	2578.38	2509.96	2824	2342.52	1126.79	1092.59	1164.47	1146.55	1171.53	1113.49
ENSG00000171365	994.635	-0.965991591248053	0.0417138103628109	-23.1576	1.2188788868699e-118	2.31354346318284e-117	CLCN5	chloride voltage-gated channel 5	1378.44	1316.16	1263.57	1322.83	1309.27	1299.53	713.847	673.354	698.452	635.616	676.326	648.216
ENSG00000133104	2662.32	-0.833440530083926	0.036006559576223	-23.1469	1.56181773285496e-118	2.9604366760617e-117	SPART	spartin	3621.09	3341.94	3318.28	3251.08	3437.45	3489.51	1954.81	1911.3	2004.71	1926.9	1866.59	1824.15
ENSG00000185361	2100.56	-1.87802	0.0811523161308278	-23.142	1.75205781991862e-118	3.31877891126762e-117	TNFAIP8L1	TNF alpha induced protein 8 like 1	2470.24	3358.04	3619.57	3504.45	3716.55	3145.81	897.377	873.086	935.531	881.492	851.208	953.414
ENSG00000266714	344.451	-3.00268	0.129924672105878	-23.1109	3.59615320815227e-118	6.79802349497625e-117	MYO15B	myosin XVB	480.951	581.86	697.885	699.371	709.391	507.133	73.6255	64.2702	63.9183	70.624	100.824	83.5557
ENSG00000278318	209.136	-2.39521	0.103784600586711	-23.0787	7.58025876253323e-118	1.43196950639578e-116	ZNF229	zinc finger protein 229	331.727	352.122	326.909	372.935	394.429	329.835	54.4188	60.3151	82.5127	59.2893	62.4576	82.6761
ENSG00000163788	5640.72	-0.691003533232701	0.0299719888116301	-23.055	1.31115996010283e-117	2.47185166479779e-116	SNRK	SNF related kinase	6863.21	6853.5	7001.39	6934.88	7036.73	7102.84	4150.77	4457.38	4533.55	4398.74	4261.39	4094.23
ENSG00000166669	133.962	-3.36424	0.145969849682704	-23.0475	1.55950740358204e-117	2.93607056475605e-116	ATF7IP2	activating transcription factor 7 interacting protein 2	222.225	242.621	257.223	238.185	282.981	223.852	27.7429	24.7193	10.4594	27.0289	25.8753	24.6269
ENSG00000172889	8437.58	-1.43352	0.0622393295649723	-23.0323	2.21208806761504e-117	4.16186434072574e-116	EGFL7	EGF like domain multiple 7	9904.59	12710.8	13064.1	13326	12265.1	12620.9	4869.95	4678.87	4488.22	4469.36	4298.87	4554.22
ENSG00000177685	174.953	-3.07282	0.133526484613289	-23.0128	3.46799686718537e-117	6.49841001122319e-116	CRACR2B	calcium release activated channel regulator 2B	241.549	320.989	332.033	354.905	329.499	297.148	50.1507	31.6407	31.3781	39.2355	38.3668	32.5427
ENSG00000183578	2677.03	-0.967330742486588	0.0420431583472658	-23.008	3.87268469336694e-117	7.25184299171502e-116	TNFAIP8L3	TNF alpha induced protein 8 like 3	3586.74	3575.97	3498.65	3393.42	3401.59	3796.57	1900.39	1743.2	1830.39	1830.12	1664.94	1902.43
ENSG00000117280	1008.64	-1.19173	0.0518318079945083	-22.9923	5.56417951990541e-117	1.04052772821871e-115	RAB29	RAB29, member RAS oncogene family	1285.04	1422.44	1409.09	1453.78	1416.84	1434.24	537.786	581.398	625.237	642.591	653.128	642.059
ENSG00000085871	700.448	-1.59063	0.0692102	-22.9827	6.95119350475399e-117	1.29903344389178e-115	MGST2	microsomal glutathione S-transferase 2	903.93	1118.63	1057.59	1077.05	1119.33	1035.07	289.167	379.688	355.618	369.686	336.379	363.247
ENSG00000112297	1341.69	-1.47193	0.0640760222831157	-22.9717	8.95001290019438e-117	1.67032915017368e-115	CRYBG1	crystallin beta-gamma domain containing 1	1746.67	1907.69	2022.94	2114.25	2226.05	1813.6	661.562	700.05	796.073	693.161	711.124	707.145
ENSG00000150510	328.4	-7.74033	0.336962652064341	-22.9709	9.11508588094195e-117	1.69999709547775e-115	FAM124A	family with sequence similarity 124 member A	582.938	697.803	653.819	704.116	674.503	609.154	3.20111	2.96632	3.48645	2.6157	2.67675	3.51813
ENSG00000103319	3070.49	-0.913477018428244	0.0397797613604604	-22.9634	1.08363275257449e-116	2.01966224869055e-115	EEF2K	eukaryotic elongation factor 2 kinase	3641.49	3982.85	4129.92	4171.56	4204.01	3940.19	2062.58	2137.72	2076.76	2210.27	2095.9	2192.68
ENSG00000075240	617.635	-1.71511	0.0747024359083933	-22.9592	1.19359255788931e-116	2.22162999829063e-115	GRAMD4	GRAM domain containing 4	775.104	930.762	1006.35	973.616	995.28	996.438	274.228	294.654	337.024	286.855	274.813	266.499
ENSG00000148700	2269.16	-1.29332	0.0563476826846281	-22.9526	1.38846776979458e-116	2.58262425183234e-115	ADD3	adducin 3	2768.69	3166.95	3373.62	3358.31	3569.25	3099.26	1380.74	1371.43	1321.36	1289.54	1258.97	1271.81
ENSG00000127022	25527.5	-0.761551631002668	0.0331837666865451	-22.9495	1.48970739708216e-116	2.76908561226655e-115	CANX	calnexin	34089.6	32717.3	31304.4	30898.5	31735.6	31927.6	18914.3	19086.3	19935.5	19280.3	17847.7	18592.5
ENSG00000140403	426.864	-1.53914	0.0671224919577319	-22.9304	2.31351539995924e-116	4.29465575412434e-115	DNAJA4	DnaJ heat shock protein family (Hsp40) member A4	719.279	655.935	603.604	602.579	593.098	634.907	220.876	211.597	241.727	212.744	207.895	218.124
ENSG00000107281	1838.15	-1.38061	0.0602568903672392	-22.912	3.52464277242455e-116	6.53855283132323e-115	NPDC1	neural proliferation, differentiation and control 1	2198.63	2757.93	2922.71	2735.8	2598.19	2720.89	1069.17	1028.32	1054.07	974.785	980.584	1016.74
ENSG00000071553	3520.73	-0.991951120078722	0.0433088833358949	-22.9041	4.22872910823178e-116	7.83947816369599e-115	ATP6AP1	ATPase H+ transporting accessory protein 1	4192.22	4853.49	4868.8	4793.11	4580.03	4824.7	2386.96	2335.48	2368.46	2511.95	2253.83	2279.75
ENSG00000183255	11588.7	-0.64212	0.0280658680377847	-22.879	7.51256637819777e-116	1.39087374202737e-114	PTTG1IP	PTTG1 interacting protein	13815.5	14444.5	14375.8	14041.5	13766.3	14306.7	9155.17	9279.62	9258.85	9161.93	8471.03	8987.07
ENSG00000059758	4449.4	-0.761395820268001	0.0332973873464988	-22.8665	1.00074164095452e-115	1.85153827191884e-114	CDK17	cyclin dependent kinase 17	5971.09	5492.25	5458.05	5466.86	5549.14	5642.85	3149.89	3259.98	3506.21	3277.48	3305.79	3313.2
ENSG00000174227	1066.57	-1.0451	0.045731895341721	-22.8527	1.37415227282492e-115	2.53903583522295e-114	PIGG	phosphatidylinositol glycan anchor biosynthesis class G	1392.4	1382.72	1468.53	1475.61	1495.34	1406.5	719.182	652.589	682.182	648.694	745.03	730.013
ENSG00000139112	1063.84	-1.23147	0.0539580606213191	-22.8226	2.73243152827472e-115	5.04205141847644e-114	GABARAPL1	GABA type A receptor associated protein like 1	1317.25	1575.96	1503.37	1530.65	1624.23	1400.56	639.155	643.69	638.02	654.797	613.869	624.469
ENSG00000116833	149.346	-2.90833	0.127493	-22.8118	3.50477002151877e-115	6.46293518206557e-114	NR5A2	nuclear receptor subfamily 5 group A member 2	226.519	246.915	296.166	262.857	293.641	254.557	30.944	40.5396	39.5131	34.876	37.4745	28.1451
ENSG00000173511	1173.28	-1.23949	0.0543693958739436	-22.7976	4.84185400989683e-115	8.92266213802628e-114	VEGFB	vascular endothelial growth factor B	1448.22	1709.08	1662.22	1605.61	1726.96	1740.3	696.775	718.837	654.29	752.45	653.128	711.543
ENSG00000001561	274.037	-7.33264	0.321910263840604	-22.7785	7.48677621292541e-115	1.37876510349807e-113	ENPP4	ectonucleotide pyrophosphatase/phosphodiesterase 4	511.01	546.434	535.967	525.715	629.924	519.019	7.46925	2.96632	1.16215	3.4876	0.892251130437126	4.39767
ENSG00000100422	4145.1	-0.605584809400338	0.0266010697120756	-22.7654	1.0093716506344e-114	1.85763077408558e-113	CERK	ceramide kinase	4775.16	4936.15	5076.83	5089.18	4974.46	5159.49	3331.29	3321.28	3288.88	3290.55	3204.97	3292.97
ENSG00000049245	4249.61	-0.646548543296299	0.0284430609613231	-22.7313	2.19593215176826e-114	4.03335954920761e-113	VAMP3	vesicle associated membrane protein 3	5384.93	5078.93	5149.59	5186.92	5172.16	5141.66	3257.66	3418.18	3405.1	3356.82	3142.51	3300.89
ENSG00000148655	151.003	-5.55985	0.244896048835732	-22.7029	4.19489230879459e-114	7.6998534171645e-113	LRMDA	leucine rich melanocyte differentiation associated	247.99	289.857	315.637	317.896	317.869	285.263	2.13407	7.91017	8.13505	7.84711	4.46126	7.03627
ENSG00000122507	449.98	-1.36511	0.0601462322594479	-22.6965	4.85577877016896e-114	8.90705927900886e-113	BBS9	Bardet-Biedl syndrome 9	600.115	672.038	662.017	694.627	654.152	606.183	245.418	243.238	261.484	244.132	251.615	264.74
ENSG00000170011	578.056	-1.26042	0.0555399576840165	-22.6939	5.1434858559416e-114	9.42859536923594e-113	MYRIP	myosin VIIA and Rab interacting protein	819.12	840.584	830.083	817.04	804.364	781.5	326.513	345.081	362.591	364.455	353.331	292.005
ENSG00000133943	1110.03	-1.66216	0.0732482037841059	-22.6922	5.34750157929164e-114	9.79613036022208e-113	DGLUCY	D-glutamate cyclase	1354.82	1606.02	1874.35	1828.61	1798.67	1661.06	521.781	532.948	493.914	538.835	576.394	532.997
ENSG00000073331	142.5	-2.91029	0.128310811441091	-22.6816	6.80679380660612e-114	1.24612211403647e-112	ALPK1	alpha kinase 1	223.299	268.386	258.248	251.47	279.105	228.804	43.7485	27.6856	27.8916	35.7479	37.4745	28.1451
ENSG00000167984	173.074	-2.79392	0.123248	-22.6691	9.04971270731915e-114	1.65564553439752e-112	NLRC3	NLR family CARD domain containing 3	245.843	308.107	323.835	304.611	344.035	288.234	52.2848	40.5396	41.8374	53.1859	34.7978	39.579
ENSG00000254726	670.718	-1.35089	0.0596113416941295	-22.6617	1.07031710732231e-113	1.95686013482533e-112	MEX3A	mex-3 RNA binding family member A	829.855	991.954	968.431	1024.86	982.681	983.561	352.122	386.61	389.32	399.331	384.56	355.332
ENSG00000135506	4829.3	-0.991601187333895	0.0437594516600217	-22.6603	1.10489699898837e-113	2.01875701685244e-112	OS9	OS9 endoplasmic reticulum lectin	5686.6	6586.19	6572.01	6555.3	6745.03	6414.44	3027.18	3321.28	3277.26	3379.49	3183.55	3203.26
ENSG00000117122	631.38	-2.13883	0.0944057603999478	-22.6557	1.22472562303401e-113	2.23622852284473e-112	MFAP2	microfibril associated protein 2	750.412	1042.41	1101.65	1068.51	1159.06	1053.89	231.547	225.44	211.511	233.669	230.201	268.258
ENSG00000164733	18342.5	-0.909754024994738	0.0401710325202123	-22.647	1.49284532999212e-113	2.72221861254949e-112	CTSB	cathepsin B	21077	24288.9	24698.6	24749.4	24588.4	24246.3	12598.5	12989.5	12640.7	13158.7	12311.3	12762.9
ENSG00000179010	5771.34	-0.758531492526564	0.0334939556477611	-22.6468	1.49960043215013e-113	2.73274699170291e-112	MRFAP1	Morf4 family associated protein 1	7578.2	7394.57	7180.73	6959.55	7059.02	7353.43	4317.23	4455.41	4359.22	4328.12	3976.76	4293.88
ENSG00000178234	946.958	-0.941848377241125	0.041605363886712	-22.6377	1.84555705449854e-113	3.36098993999424e-112	GALNT11	polypeptide N-acetylgalactosaminyltransferase 11	1237.8	1294.69	1232.83	1243.12	1244.34	1216.33	663.696	661.488	682.182	661.773	621.007	604.24
ENSG00000161281	113.149	-4.05111	0.179108914556568	-22.6182	2.87178136031332e-113	5.22304062559925e-112	COX7A1	cytochrome c oxidase subunit 7A1	202.901	229.738	201.884	222.053	228.711	195.127	12.8044	11.8653	13.9458	13.9504	12.4915	12.3135
ENSG00000151694	2395.75	-0.936010908233225	0.0414018044135027	-22.608	3.61768919459918e-113	6.57536263861712e-112	ADAM17	ADAM metallopeptidase domain 17	2861.01	3189.5	3244.5	3054.65	3352.16	3178.5	1569.61	1623.56	1693.25	1707.18	1645.31	1629.78
ENSG00000136859	1088.2	-1.78364	0.0789304987166335	-22.5976	4.57286074691525e-113	8.30060674692667e-112	ANGPTL2	angiopoietin like 2	1301.14	1688.68	1835.41	1734.67	1868.45	1688.79	464.161	529.982	528.778	480.417	456.833	481.105
ENSG00000205978	2939.93	-1.39692	0.0618512854612397	-22.5851	6.06566876576849e-113	1.09888449435799e-111	NYNRIN	NYN domain and retroviral integrase containing	3416.04	4412.26	4622.85	4505.58	4383.3	4228.42	1578.15	1670.04	1638.63	1613.89	1581.07	1628.9
ENSG00000106086	1141.16	-0.873136882478657	0.0386670518716846	-22.5809	6.6773146833093e-113	1.20890654978379e-111	PLEKHA8	pleckstrin homology domain containing A8	1424.6	1462.17	1525.92	1424.36	1540.89	1477.82	797.076	811.782	828.613	796.045	826.225	778.387
ENSG00000135677	9417.58	-0.799101481397582	0.0353889642379148	-22.5805	6.73402236480917e-113	1.21838110947441e-111	GNS	glucosamine (N-acetyl)-6-sulfatase	11167.1	12205.1	12102.8	11903.5	12481.2	11902.8	6626.29	7155.74	7156.52	7065.88	6599.09	6644.88
ENSG00000128203	291.685	-2.34038	0.103646180832497	-22.5805	6.74050257104364e-113	1.21876164993968e-111	ASPHD2	aspartate beta-hydroxylase domain containing 2	391.846	473.433	561.587	476.37	533.012	484.352	114.173	96.8996	103.431	85.4463	78.5181	101.146
ENSG00000068001	4193.58	-1.21753	0.0540091670957431	-22.5429	1.57503177053033e-112	2.84414783725143e-111	HYAL2	hyaluronidase 2	5010.26	5923.81	6110.85	5873.96	6066.65	6202.48	2644.12	2516.42	2543.95	2693.3	2341.27	2395.85
ENSG00000115267	285.275	-2.26031	0.100279776566789	-22.5401	1.68059139494718e-112	3.03279762749865e-111	IFIH1	interferon induced with helicase C domain 1	395.067	465.918	461.157	499.144	527.198	480.39	85.3629	108.765	128.999	99.3967	89.2251	82.6761
ENSG00000108828	11668.5	-1.22124	0.0542088369667305	-22.5284	2.18489673479953e-112	3.93776372689274e-111	VAT1	vesicle amine transport 1	13584.7	16733.3	17432.8	16795.3	17127.1	16317.4	6827.96	7243.74	7148.39	7277.76	6695.45	6838.37
ENSG00000227051	172.855	-6.14468	0.272943097410205	-22.5127	3.11976943435771e-112	5.6190155174444e-111	C14orf132	chromosome 14 open reading frame 132	295.227	342.46	342.281	358.701	343.066	364.502	2.13407	2.96632	3.48645	5.2314	8.92251	5.2772
ENSG00000164849	284.608	-3.82092	0.169723596707152	-22.5126	3.1258291486347e-112	5.62629041006679e-111	GPR146	G protein-coupled receptor 146	312.403	527.11	630.248	593.09	633.8	492.276	45.8826	45.4835	33.7024	33.1322	31.2288	36.9404
ENSG00000119280	1227.12	-1.08668	0.048288383606604	-22.504	3.79554208913679e-112	6.8273171493549e-111	C1orf198	chromosome 1 open reading frame 198	1492.24	1731.63	1759.57	1651.16	1735.68	1637.29	837.623	789.04	805.37	748.963	764.659	772.23
ENSG00000171791	195.793	-2.43731	0.108366752406887	-22.4913	5.05415275860094e-112	9.07954087504795e-111	BCL2	BCL2 apoptosis regulator	332.801	296.298	319.736	322.641	375.047	334.787	51.2177	73.1691	74.3776	47.9545	69.5956	51.8925
ENSG00000221914	3136.47	-0.732179958833698	0.0325593901032787	-22.4875	5.49873008266486e-112	9.87183360101889e-111	PPP2R2A	protein phosphatase 2 regulatory subunit Balpha	3871.23	3769.21	3931.11	3904.9	4053.8	3958.02	2302.66	2424.47	2482.35	2403.83	2245.8	2290.31
ENSG00000172890	1374.43	-1.0762	0.0478869899176316	-22.4737	7.50091302872503e-112	1.34576625827866e-110	NADSYN1	NAD synthetase 1	1669.37	1916.27	1967.61	1884.6	1932.41	1818.55	896.31	870.119	841.397	848.359	945.786	902.401
ENSG00000104967	3122.41	-1.56588	0.0697201445019998	-22.4595	1.03392120176559e-111	1.85141709730951e-110	NOVA2	NOVA alternative splicing regulator 2	3732.74	4548.6	5119.87	4945.89	5151.81	4506.75	1542.93	1591.92	1710.68	1572.91	1473.11	1571.73
ENSG00000134248	1066.69	-0.985150521659477	0.0439228705221702	-22.4291	2.04729481328707e-111	3.66368406657959e-110	LAMTOR5	late endosomal/lysosomal adaptor, MAPK and MTOR activator 5	1520.15	1462.17	1378.35	1340.86	1425.57	1377.78	720.249	739.601	713.56	728.909	670.081	722.977
ENSG00000165512	1261.61	-1.01772	0.0453761292129901	-22.4286	2.07098710236066e-111	3.70370172544846e-110	ZNF22	zinc finger protein 22	1543.77	1613.54	1734.98	1717.59	1756.03	1767.04	848.294	873.086	808.856	863.182	798.565	814.448
ENSG00000107485	480.135	-8.73223	0.389542591932804	-22.4166	2.70922389256578e-111	4.83579098003167e-110	GATA3	GATA binding protein 3	855.621	970.483	1021.72	1001.14	975.897	923.141	1.06704	4.94386	2.3243	2.6157	2.67675	0
ENSG00000070614	6560.5	-1.36562	0.0609354921637668	-22.411	3.07501560075111e-111	5.48518958378697e-110	NDST1	N-deacetylase and N-sulfotransferase 1	7689.85	9207.78	10042	9850.03	10290	9634.54	3767.7	3445.87	3797.91	3689.01	3556.51	3754.73
ENSG00000105887	7408.25	-0.680841158387897	0.0303881470271494	-22.4048	3.53167597040804e-111	6.2957437513452e-110	MTPN	myotrophin	9670.55	9063.93	9044.83	8667.65	9181.38	9116.51	5741.72	5682.47	5872.34	5684.79	5436.49	5736.32
ENSG00000170266	1862.27	-1.00792	0.0449868294131468	-22.4048	3.53741832108514e-111	6.30194581897733e-110	GLB1	galactosidase beta 1	2221.18	2522.83	2557.89	2496.67	2639.87	2486.14	1253.77	1253.76	1220.26	1302.62	1164.39	1227.83
ENSG00000166794	7706.86	-0.838737485121005	0.0374554396329723	-22.3929	4.61125172322103e-111	8.2097381223203e-110	PPIB	peptidylprolyl isomerase B	9675.92	10386.5	9804.21	9700.1	9527.36	10228.8	5440.82	5726.97	5158.78	5931.54	5392.77	5508.52
ENSG00000186111	4045.22	-1.15345	0.0515101767826674	-22.3927	4.63290630790707e-111	8.24302083985127e-110	PIP5K1C	phosphatidylinositol-4-phosphate 5-kinase type 1 gamma	4723.63	5680.12	5764.47	5763.88	5725.52	5827.08	2496.86	2509.5	2647.38	2492.76	2350.19	2561.2
ENSG00000175130	4287.54	-1.77137	0.079148037272748	-22.3804	6.10554272255116e-111	1.08562475804238e-109	MARCKSL1	MARCKS like 1	4922.23	6680.66	7529.16	6857.06	7280.95	6523.4	1899.32	1980.51	1941.95	2034.14	1834.47	1966.64
ENSG00000140931	2155.75	-1.30175	0.0581764480230522	-22.3758	6.77027943257601e-111	1.20305316400816e-109	CMTM3	CKLF like MARVEL transmembrane domain containing 3	2591.55	3149.78	3344.93	3213.12	3136.05	2964.55	1243.1	1242.89	1352.74	1252.92	1173.31	1204.08
ENSG00000198856	2195.27	-1.03	0.0460357189298435	-22.3739	7.06126202872433e-111	1.25316023702887e-109	OSTC	oligosaccharyltransferase complex non-catalytic subunit	3260.38	2968.35	2757.72	2809.82	2842.41	3047.75	1382.88	1502.93	1416.66	1511.88	1403.51	1438.92
ENSG00000233864	184.147	-2.21909	0.0993083330639705	-22.3454	1.33825276655999e-110	2.37196997357498e-109	NA	NA	339.242	313.475	298.215	295.121	297.518	275.358	62.9551	76.1354	63.9183	52.314	66.0266	69.4831
ENSG00000077232	5229.86	-0.791739869180873	0.035451619783882	-22.333	1.76790159022134e-110	3.13150253051611e-109	DNAJC10	DnaJ heat shock protein family (Hsp40) member C10	7183.13	6691.4	6331.18	6394.93	6557.02	6620.47	3833.86	3867.09	3951.31	3920.07	3669.83	3738.02
ENSG00000138794	458.644	-1.31821	0.0590767970545451	-22.3134	2.73564893400316e-110	4.84260296041437e-109	CASP6	caspase 6	624.807	694.583	649.72	681.341	604.727	670.565	275.295	254.114	281.24	262.442	249.83	255.065
ENSG00000110092	9558.61	-1.57035	0.0705176622689544	-22.2689	7.40352564231523e-110	1.30475425006498e-108	CCND1	cyclin D1	17290.6	14163.3	12621.4	13495.9	12626.6	15613.2	4770.72	4712.49	4691.6	4711.75	4773.54	5232.34
ENSG00000111490	149.272	-2.53202	0.113733584097757	-22.2627	8.49500662750374e-110	1.49521782264754e-108	TBC1D30	TBC1 domain family member 30	254.432	250.136	255.174	237.236	254.877	274.367	40.5474	37.5733	55.7832	55.8017	40.1513	35.1813
ENSG00000171227	124.187	-3.78881	0.170244321593013	-22.2551	1.00627715831657e-109	1.77004342851072e-108	TMEM37	transmembrane protein 37	214.71	268.386	240.827	221.104	188.977	255.548	14.9385	20.7642	17.4323	18.3099	16.0605	13.193
ENSG00000144063	771.14	-9.76525	0.439077642410969	-22.2404	1.39810795154254e-109	2.45617135083294e-108	MALL	mal, T cell differentiation protein like	1413.87	1504.03	1680.66	1575.25	1408.12	1661.06	1.06704	1.97754	2.3243	0.871900795447235	3.569	0.879533
ENSG00000154529	456.718	-1.38692	0.0623818423729752	-22.2328	1.65605956478482e-109	2.90750180210803e-108	CNTNAP3B	contactin associated protein like 3B	649.499	662.376	653.819	667.107	679.349	652.736	251.821	210.608	264.97	240.645	289.982	257.703
ENSG00000197746	27692	-0.980065358216622	0.0441011368582968	-22.2231	2.05248515316629e-109	3.59895775125412e-108	PSAP	prosaposin	32068.1	37014.7	38596.8	37203.3	38641.5	36986.1	18560	19099.1	19084.8	18889.7	17582.7	18577.5
ENSG00000105514	2250.62	-1.2887	0.0580142296770215	-22.2135	2.54184290034489e-109	4.45422376086239e-108	RAB3D	RAB3D, member RAS oncogene family	2637.72	3273.23	3426.91	3314.66	3379.3	3130.95	1262.3	1358.57	1316.72	1342.73	1269.67	1294.67
ENSG00000111145	7427.21	-1.02883	0.0463396289632718	-22.2019	3.29035775974518e-109	5.7622648943462e-108	ELK3	ETS transcription factor ELK3	8794.53	10118.1	10576.9	10055	10748.4	9516.67	4749.38	4942.87	5083.24	4946.29	4761.94	4833.04
ENSG00000136940	1346.72	-0.744221303887689	0.0335519833918577	-22.1811	5.22362467413947e-109	9.13642142282749e-108	PDCL	phosducin like	1672.59	1687.61	1693.98	1676.78	1710.49	1676.91	989.142	996.682	1036.64	1031.46	965.416	1022.9
ENSG00000108100	3516.24	-0.568745369262299	0.0256607804667252	-22.164	7.64603570710252e-109	1.33649632306509e-107	CCNY	cyclin Y	4186.85	4267.33	4240.6	4165.86	4198.2	4142.25	2824.44	2956.43	2835.65	2793.57	2741.89	2841.77
ENSG00000185624	17867.8	-0.678920737462874	0.0306567050311127	-22.1459	1.14222132147784e-108	1.99405346059878e-107	P4HB	prolyl 4-hydroxylase subunit beta	20887	22748.4	22313.9	22185.3	21171.3	22666.5	13824.5	14058.4	14082.9	13952.2	13183.9	13339.9
ENSG00000139428	511.929	-1.40194	0.0633429503869587	-22.1325	1.53760831533623e-108	2.68262553512138e-107	MMAB	metabolism of cobalamin associated B	819.12	748.26	715.306	720.248	690.978	765.652	267.826	266.968	273.105	279.88	272.137	323.668
ENSG00000162415	110.635	-3.5671	0.161243449209477	-22.1224	1.92287072470644e-108	3.35268223728558e-107	ZSWIM5	zinc finger SWIM-type containing 5	198.607	213.635	202.909	220.155	183.162	206.023	16.0055	20.7642	15.108	13.0785	24.983	13.193
ENSG00000166503	4161.46	-0.677007939188952	0.0306128443036529	-22.1152	2.25908040149784e-108	3.93642639422449e-107	HDGFL3	HDGF like 3	5459.01	5223.86	5025.59	4961.08	5015.16	5037.66	3175.5	3162.09	3298.18	3244.34	3129.12	3205.9
ENSG00000108861	2687.42	-0.857505	0.0387770086602169	-22.1137	2.33152375477101e-108	4.06011750791737e-107	DUSP3	dual specificity phosphatase 3	3209.92	3573.83	3413.59	3504.45	3492.69	3586.58	1817.16	1991.39	1909.41	1906.85	1828.22	2015.01
ENSG00000169860	300.62	-7.69079	0.347827421391599	-22.1109	2.48020033809148e-108	4.31632365088483e-107	P2RY1	purinergic receptor P2Y1	518.525	559.316	604.629	611.12	687.102	609.154	6.40222	2.96632	1.16215	1.7438	2.67675	2.6386
ENSG00000129946	287.336	-2.73296	0.123663174540566	-22.1001	3.15641999673311e-108	5.48629930143779e-107	SHC2	SHC adaptor protein 2	371.449	522.816	548.265	573.162	522.352	457.609	80.0277	87.0119	80.1884	64.5207	55.3196	85.3147
ENSG00000166347	262.753	-1.62719	0.0736451705424751	-22.095	3.53315445639994e-108	6.137285454676e-107	CYB5A	cytochrome b5 type A	386.479	420.829	410.943	396.658	381.831	386.293	123.776	130.518	124.35	133.401	140.976	116.978
ENSG00000248890	608.729	-1.39592	0.0632073458353109	-22.0848	4.4298569397722e-108	7.69011013017189e-107	HHIP-AS1	HHIP antisense RNA 1	998.403	945.792	800.364	832.223	837.314	880.55	324.379	338.16	337.024	351.376	336.379	322.789
ENSG00000091972	154.077	-3.13469	0.142048141974043	-22.0678	6.44597234038644e-108	1.11830591786954e-106	CD200	CD200 molecule	205.048	263.018	309.488	302.713	307.209	272.386	28.81	29.6632	33.7024	32.2603	29.4443	35.1813
ENSG00000033100	2426.2	-1.06039	0.0480613019715526	-22.0633	7.11552154425775e-108	1.23292904418082e-106	CHPF2	chondroitin polymerizing factor 2	2843.84	3339.79	3439.21	3409.55	3301.77	3339.95	1642.17	1622.57	1609.58	1519.72	1514.15	1532.15
ENSG00000169891	173.993	-3.13384	0.142054107423969	-22.0609	7.51359816253314e-108	1.30109540320731e-106	REPS2	RALBP1 associated Eps domain containing 2	267.314	298.445	333.058	322.641	376.985	275.358	20.2737	42.5172	46.486	40.1074	36.5823	28.1451
ENSG00000104064	1479.79	-0.726150572733255	0.0329441937989962	-22.0418	1.14398632657098e-107	1.97852790455708e-106	GABPB1	GA binding protein transcription factor subunit beta 1	1913.07	1784.23	1857.95	1849.49	1851.98	1807.65	1128.92	1115.33	1141.23	1107.31	1094.79	1105.57
ENSG00000120093	504.937	-1.57688	0.0715422168470589	-22.0413	1.1580261672102e-107	2.00156664344929e-106	HOXB3	homeobox B3	670.97	785.834	810.612	764.848	768.507	739.9	249.686	240.272	227.781	249.364	308.719	242.751
ENSG00000137965	174.443	-2.39075	0.108485980471999	-22.0374	1.26137506794124e-107	2.178845456999e-106	IFI44	interferon induced protein 44	303.815	312.401	260.298	265.704	293.641	323.892	46.9496	65.2589	48.8103	65.3926	50.8583	56.2901
ENSG00000226137	603.363	-1.67301	0.0761261695874375	-21.9768	4.80185822275678e-107	8.26887706942872e-106	BAIAP2-DT	BAIAP2 divergent transcript	730.015	932.909	972.53	981.207	967.175	927.103	282.765	287.733	298.673	313.884	258.753	287.607
ENSG00000196405	844.523	-1.09133	0.0496753509371423	-21.9692	5.67285996974721e-107	9.76271853260884e-106	EVL	Enah/Vasp-like	1022.02	1199.15	1167.24	1156.76	1159.06	1190.57	540.987	522.072	568.291	520.525	528.213	559.383
ENSG00000089876	1091.67	-0.816488248943559	0.0371683377574259	-21.9673	5.91759608398305e-107	1.01776073476534e-105	DHX32	DEAH-box helicase 32 (putative)	1345.16	1412.78	1396.79	1391.15	1380.02	1428.29	772.534	777.175	822.802	810.868	767.336	795.098
ENSG00000112183	137.438	-4.10592	0.187133711589557	-21.9411	1.05360201736212e-106	1.8109597637931e-105	RBM24	RNA binding motif protein 24	202.901	244.768	305.389	257.164	295.58	253.567	7.46925	26.6968	11.6215	13.9504	16.9528	13.193
ENSG00000168939	143.202	-2.93413	0.133795236516065	-21.93	1.34356390154292e-106	2.3079294780051e-105	SPRY3	sprouty RTK signaling antagonist 3	217.931	232.959	269.521	277.091	282.981	238.709	42.6814	27.6856	30.2159	29.6446	27.6598	41.3381
ENSG00000123572	114.918	-3.39957	0.155058808762639	-21.9244	1.52086135307686e-106	2.61087449916307e-105	NRK	Nik related kinase	239.402	219.003	203.934	187.891	191.884	215.928	25.6089	17.7979	25.5673	17.438	17.845	16.7111
ENSG00000102753	3828.87	-0.682681167509186	0.0311482514619844	-21.9172	1.78241113049947e-106	3.05611070989888e-105	KPNA3	karyopherin subunit alpha 3	4987.72	4762.24	4565.46	4528.36	4689.54	4774.19	2948.22	2894.14	3049.48	2922.61	2850.74	2973.7
ENSG00000143537	7400.25	-1.02743	0.0469076937454074	-21.9033	2.41439503160573e-106	4.13461436992999e-105	ADAM15	ADAM metallopeptidase domain 15	8616.32	10052.7	10364.8	10178.4	10030.3	10328.9	4898.76	4809.39	5204.11	4943.68	4624.54	4751.24
ENSG00000138760	7972.39	-0.934886	0.0427198083500314	-21.8841	3.67888303316523e-106	6.28842836454792e-105	SCARB2	scavenger receptor class B member 2	9492.34	10645.3	10955.1	10416.6	11316.3	9983.2	5504.84	5597.44	5657.35	5528.72	5219.67	5351.96
ENSG00000272941	128.265	-4.26153	0.194772368296927	-21.8796	4.06724359596806e-106	6.94373990985473e-105	AC083862.2	NA	174.989	254.43	265.422	267.602	271.352	228.804	12.8044	9.88772	15.108	13.0785	13.3838	12.3135
ENSG00000133026	8229.61	-1.26369	0.0577649633686618	-21.8764	4.36060199627114e-106	7.44000996238786e-105	MYH10	myosin heavy chain 10	9861.64	11854.1	12558.9	12139.8	12488	10813.2	4815.53	4911.23	5150.65	4945.42	4582.6	4634.26
ENSG00000164308	485.465	-1.32872	0.0607507643230644	-21.8717	4.83225295198628e-106	8.23968667777452e-105	ERAP2	endoplasmic reticulum aminopeptidase 2	714.985	718.2	668.166	680.392	712.299	672.546	252.888	287.733	289.375	258.955	315.857	254.185
ENSG00000180543	521.473	-1.2719	0.0581786380586266	-21.862	5.97060135530019e-106	1.01682810237513e-104	TSPYL5	TSPY like 5	704.25	736.451	738.877	721.197	808.241	718.109	280.63	293.665	305.645	336.554	318.534	295.523
ENSG00000111144	2543.16	-1.3983	0.0639874029381336	-21.8527	7.3319243648535e-106	1.24790607542387e-104	LTA4H	leukotriene A4 hydrolase	3063.92	3730.56	3948.53	3757.82	4169.13	3453.86	1391.42	1497.99	1363.2	1418.58	1345.51	1377.35
ENSG00000178719	2561.71	-1.31911	0.0604072297555299	-21.8369	1.03496515365345e-105	1.75830413077977e-104	GRINA	glutamate ionotropic receptor NMDA type subunit associated protein 1	3034.93	3794.98	3945.46	3700.88	3796.99	3668.79	1529.06	1516.78	1518.93	1489.21	1321.42	1423.09
ENSG00000119801	1356.06	-0.999000307182392	0.0457847621812839	-21.8195	1.51529225943545e-105	2.56962929135079e-104	YPEL5	yippee like 5	1756.33	1738.07	1898.94	1776.42	1925.63	1750.2	879.238	1006.57	878.585	890.211	886.005	886.57
ENSG00000178585	862.861	-1.58355	0.072576284892512	-21.8191	1.52969124484252e-105	2.5924682113597e-104	CTNNBIP1	catenin beta interacting protein 1	1035.98	1329.05	1441.89	1285.82	1376.14	1295.57	409.742	456.813	420.698	463.851	412.22	426.574
ENSG00000104290	104.44	-4.17813	0.191502679237567	-21.8176	1.57900136735923e-105	2.67440955438672e-104	FZD3	frizzled class receptor 3	190.019	212.562	188.562	195.482	209.329	192.156	6.40222	11.8653	11.6215	12.2066	14.276	8.79533
ENSG00000132122	109.733	-4.65803	0.213619019389702	-21.8053	2.06582525776429e-105	3.49470864534913e-104	SPATA6	spermatogenesis associated 6	212.563	202.9	214.182	220.155	220.958	196.118	7.46925	7.91017	8.13505	8.71901	7.13801	10.5544
ENSG00000176903	2449.36	-0.750894720032851	0.0344713220928174	-21.7832	3.35056680526801e-105	5.66463465043642e-104	PNMA1	PNMA family member 1	2982.33	3055.3	3137.92	3065.09	3140.9	3050.72	1885.45	1907.34	1832.71	1879.82	1719.37	1735.32
ENSG00000109458	1543.53	-1.67435	0.0768800282030978	-21.7787	3.69509904907482e-105	6.2395411171309e-104	GAB1	GRB2 associated binding protein 1	1901.26	2363.94	2518.94	2449.22	2748.41	2120.65	771.467	696.095	749.587	769.017	751.275	682.518
ENSG00000133961	3999.73	-0.648668015853964	0.0298208887869417	-21.7521	6.59378818363211e-105	1.1114045518961e-103	NUMB	NUMB endocytic adaptor protein	4676.39	4800.89	5004.07	4938.3	5140.18	4742.49	3095.47	3069.15	3152.91	3134.48	3172.85	3069.57
ENSG00000179222	4292.75	-0.786952590253917	0.0361955264493624	-21.7417	8.27599493691917e-105	1.39410211142477e-103	MAGED1	MAGE family member D1	4948	5535.19	5518.52	5538.03	5442.54	5630.96	3029.32	3204.61	3130.83	3293.17	3130.02	3111.79
ENSG00000187601	219.901	-2.15514	0.0992282713666849	-21.719	1.35776422572484e-104	2.28440754473162e-103	MAGEH1	MAGE family member H1	333.875	409.02	361.752	316.947	376.985	355.588	96.0333	64.2702	84.837	89.8058	74.0568	75.6399
ENSG00000115602	1982.15	-6.40473	0.294900562824888	-21.7183	1.37877285416933e-104	2.31695414148129e-103	IL1RL1	interleukin 1 receptor like 1	6963.05	3849.73	2591.7	2885.74	2343.32	4874.23	51.2177	57.3488	51.1346	31.3884	52.6428	34.3018
ENSG00000170801	265.817	-2.42134	0.111685670536434	-21.68	3.17061402456962e-104	5.31841852494826e-103	HTRA3	HtrA serine peptidase 3	336.022	459.477	480.629	448.85	506.846	453.647	86.4299	80.0905	103.431	85.4463	82.0871	66.8445
ENSG00000170323	2167.36	-11.9097	0.549802415079966	-21.6618	4.70692736957334e-104	7.87646590178905e-103	FABP4	fatty acid binding protein 4	3810.03	4138.51	4817.56	4555.88	4759.32	3920.38	0	3.95509	0	0	1.7845	0.879533
ENSG00000102931	2636.12	-0.825115229599791	0.0381077031279097	-21.6522	5.79597360707934e-104	9.69302613147892e-103	ARL2BP	ADP ribosylation factor like GTPase 2 binding protein	3184.15	3466.47	3410.52	3438.02	3401.59	3318.16	1817.16	1954.8	1968.68	2026.3	1797.89	1849.66
ENSG00000136114	684.489	-1.39331	0.0645187928267913	-21.5953	1.98678046702663e-103	3.32064238321467e-102	THSD1	thrombospondin type 1 domain containing 1	829.855	975.851	987.902	1072.31	1031.14	1050.92	407.608	364.857	363.753	377.533	380.991	371.163
ENSG00000196476	231.55	-1.89886	0.0880336636357959	-21.5697	3.45997663690097e-103	5.77942708185408e-102	C20orf96	chromosome 20 open reading frame 96	316.698	398.285	403.769	358.701	353.726	360.54	89.631	95.9109	99.9449	102.884	105.286	93.2305
ENSG00000130052	1101.76	-1.54377	0.0715807099794204	-21.5668	3.68352695399623e-103	6.14914916271133e-102	STARD8	StAR related lipid transfer domain containing 8	1333.35	1668.29	1811.84	1724.23	1722.11	1580.83	625.283	550.746	599.669	523.14	540.704	540.913
ENSG00000197872	1716.41	-0.898366	0.0416577407730349	-21.5654	3.79599572973124e-103	6.33310372045334e-102	FAM49A	family with sequence similarity 49 member A	2045.12	2191.1	2341.65	2294.55	2361.73	2168.19	1221.76	1240.91	1192.37	1189.27	1184.02	1166.26
ENSG00000120992	2273.83	-0.883249861973063	0.0409837112498271	-21.5512	5.15460967867713e-103	8.58947375839406e-102	LYPLA1	lysophospholipase 1	3214.21	2820.2	2847.9	2972.09	2928.66	2910.07	1507.72	1674.98	1650.25	1611.27	1531.1	1617.46
ENSG00000151690	461.9	-2.10837	0.097915994777973	-21.5324	7.73725471717218e-103	1.28853981817978e-101	MFSD6	major facilitator superfamily domain containing 6	559.32	716.053	824.959	764.848	889.646	744.852	166.458	163.147	173.16	174.38	190.942	175.027
ENSG00000079739	384.883	-1.52367	0.0707678450493695	-21.5306	8.04761431870894e-103	1.33942510881321e-101	PGM1	phosphoglucomutase 1	566.835	546.434	577.984	581.702	587.283	567.554	186.731	242.249	177.809	188.331	177.558	218.124
ENSG00000162654	259.73	-7.40231	0.344185012988943	-21.5068	1.34552320198391e-102	2.23678170502937e-101	GBP4	guanylate binding protein 4	401.508	541.066	543.141	541.847	595.036	476.428	1.06704	4.94386	1.16215	4.3595	3.569	2.6386
ENSG00000033327	1698.08	-1.38407	0.0643582134056457	-21.5057	1.37780772498673e-102	2.28908449297468e-101	GAB2	GRB2 associated binding protein 2	1972.11	2501.36	2596.83	2502.36	2641.8	2515.86	916.584	897.805	1014.56	955.603	930.618	931.426
ENSG00000177156	3780.29	-0.777848829485741	0.0362056016507675	-21.4842	2.18743031797215e-102	3.62122456622678e-101	TALDO1	transaldolase 1	4599.09	5002.71	4647.44	4679.24	4649.81	5073.31	2793.5	2834.81	2801.94	2900.81	2636.6	2744.14
ENSG00000067992	143.222	-5.77434	0.268914252393694	-21.4728	2.79599765474472e-102	4.62044834993275e-101	PDK3	pyruvate dehydrogenase kinase 3	242.623	249.062	304.364	313.151	286.858	292.196	4.26814	5.93263	3.48645	6.10331	4.46126	6.15673
ENSG00000137393	2210.67	-1.21269	0.0565747829134044	-21.4351	6.28760550435344e-102	1.0359667175664e-100	RNF144B	ring finger protein 144B	3641.49	3135.82	2854.05	2979.68	2890.87	3028.93	1322.06	1348.68	1414.34	1307.85	1297.33	1306.99
ENSG00000025039	122.777	-5.36981	0.250543	-21.4327	6.62826995476796e-102	1.09144989290665e-100	RRAGD	Ras related GTP binding D	240.476	243.694	227.504	229.644	246.155	250.595	5.33518	5.93263	8.13505	6.10331	5.35351	4.39767
ENSG00000087302	2752.5	-0.639574132293887	0.0298507792934833	-21.4257	7.69531150913543e-102	1.26640631780069e-100	RTRAF	RNA transcription, translation and transport factor	3380.61	3354.82	3363.37	3296.63	3343.44	3381.55	2088.19	2139.7	2153.46	2302.69	2115.53	2110
ENSG00000126016	111.794	-3.37383	0.157531625957959	-21.4169	9.30493778430803e-102	1.5303957035089e-100	AMOT	angiomotin	169.621	203.973	232.628	205.921	213.205	197.108	21.3407	25.7081	20.9187	15.6942	16.0605	19.3497
ENSG00000155254	2878.37	-1.02199	0.0477288231935439	-21.4124	1.02508776658068e-101	1.6849804522101e-100	MARVELD1	MARVEL domain containing 1	3384.91	3930.24	4020.27	4007.39	3911.34	3884.72	1940.94	2022.04	1960.55	1865	1780.93	1832.07
ENSG00000005020	1677.47	-0.831448270971018	0.0388357004583378	-21.4094	1.09256345289139e-101	1.79166250563962e-100	SKAP2	src kinase associated phosphoprotein 2	2111.68	2170.7	2183.84	2149.36	2191.17	2077.07	1192.95	1249.81	1262.09	1270.36	1152.79	1117.89
ENSG00000142867	1701.28	-0.958207239444072	0.0447725662196936	-21.4017	1.28934941421512e-101	2.11312150905356e-100	BCL10	BCL10 immune signaling adaptor	2425.15	2369.31	2108	2197.75	2103.95	2276.16	1147.06	1227.07	1119.15	1152.65	1150.11	1139
ENSG00000091592	1880.03	-1.19	0.0556067998187647	-21.4003	1.32852495359362e-101	2.17604572545966e-100	NLRP1	NLR family pyrin domain containing 1	2229.77	2630.18	2632.7	2741.5	2915.09	2536.66	1134.26	1130.17	1112.18	1139.57	1192.05	1166.26
ENSG00000099889	1216.08	-1.7351	0.0810788098640608	-21.4001	1.33184334030402e-101	2.18019857794035e-100	ARVCF	ARVCF delta catenin family member	1419.24	1830.39	2053.69	2127.53	1976.99	1812.61	584.736	543.825	576.426	552.785	580.855	533.877
ENSG00000075651	2741.44	-0.911578271385261	0.042628714072959	-21.3841	1.87726558926469e-101	3.06763264865466e-100	PLD1	phospholipase D1	3272.18	3518	3612.4	3674.31	3886.15	3516.26	1843.84	1919.21	1887.33	2022.81	1896.93	1847.9
ENSG00000137474	160.369	-5.61476	0.262936370604776	-21.3541	3.57535511516288e-101	5.83562503995958e-100	MYO7A	myosin VIIA	236.181	327.431	383.273	360.598	327.56	251.586	1.06704	6.9214	6.9729	12.2066	5.35351	5.2772
ENSG00000137033	159.465	-5.56319	0.260641724969591	-21.3442	4.41451287945298e-101	7.20106099170289e-100	IL33	interleukin 33	227.593	292.004	384.298	306.509	379.893	283.282	8.53629	6.9214	6.9729	4.3595	1.7845	11.4339
ENSG00000113328	4053.45	-0.738902808061777	0.0346480131964911	-21.326	6.51753482827253e-101	1.0625337078059e-99	CCNG1	cyclin G1	4988.79	5231.38	5056.34	4950.64	5358.23	4830.64	2908.74	3173.96	3086.67	3114.43	2984.58	2956.99
ENSG00000154803	1177.62	-1.04871	0.0492306664549689	-21.302	1.08887462508531e-100	1.76997746266786e-99	FLCN	folliculin	1398.84	1589.92	1656.07	1684.37	1666.88	1529.32	768.266	762.343	765.857	753.322	769.12	787.182
ENSG00000152518	4389.12	-1.49222	0.0700867402312861	-21.291	1.37441877912351e-100	2.23152716645447e-99	ZFP36L2	ZFP36 ring finger protein like 2	5081.12	6547.54	7187.91	6793.49	6996.03	6248.04	2337.88	2309.77	2467.24	2296.59	2158.36	2245.45
ENSG00000139737	119.127	-4.01949	0.188828333240311	-21.2865	1.51517498790648e-100	2.45862747891934e-99	SLAIN1	SLAIN motif family member 1	176.062	231.885	270.546	232.491	242.278	193.146	11.7374	17.7979	13.9458	13.0785	11.5993	14.9521
ENSG00000010810	2885.84	-0.813892884740229	0.0382443145121882	-21.2814	1.68794464276742e-100	2.73738023167495e-99	FYN	FYN proto-oncogene, Src family tyrosine kinase	3333.38	3691.92	3823.51	3756.87	3752.41	3717.33	2155.41	2048.74	1987.28	2138.77	2107.5	2117.04
ENSG00000154639	238.18	-1.73799	0.0817367151158527	-21.2633	2.48413713348537e-100	4.02623972537253e-99	CXADR	CXADR Ig-like cell adhesion molecule	369.302	333.872	358.678	368.19	398.306	372.426	94.9662	99.866	109.242	122.938	118.669	111.701
ENSG00000197006	2940.75	-0.653131217387344	0.0307338712872456	-21.2512	3.2144246374748e-100	5.20079337771561e-99	METTL9	methyltransferase like 9	3432.14	3718.75	3663.64	3527.22	3607.04	3623.23	2243.98	2400.74	2266.19	2288.74	2222.6	2294.7
ENSG00000114790	111.151	-3.46334	0.162996	-21.248	3.43864862404045e-100	5.56034674427446e-99	ARHGEF26	Rho guanine nucleotide exchange factor 26	205.048	176.061	188.562	238.185	219.989	195.127	18.1396	20.7642	17.4323	23.5413	12.4915	18.4702
ENSG00000173950	1626.8	-0.700633733245066	0.0329788003226573	-21.245	3.66910709256984e-100	5.92955815395283e-99	XXYLT1	xyloside xylosyltransferase 1	1987.14	2094.48	2017.82	1984.24	1940.17	2061.22	1259.1	1200.37	1258.61	1246.82	1240.23	1231.35
ENSG00000158715	476.776	-1.51153	0.0711860394361327	-21.2335	4.68906106614084e-100	7.5690959644459e-99	SLC45A3	solute carrier family 45 member 3	588.306	733.23	723.505	742.074	734.588	711.175	256.089	224.451	276.592	237.157	236.447	257.703
ENSG00000203880	1045.87	-1.31799	0.0620859063061648	-21.2284	5.21872869713483e-100	8.41920629036612e-99	PCMTD2	protein-L-isoaspartate (D-aspartate) O-methyltransferase domain containing 2	1289.34	1515.84	1593.56	1547.73	1587.41	1418.39	632.752	600.185	663.588	552.785	565.687	583.131
ENSG00000067445	140.516	-3.17213	0.149445923707693	-21.2259	5.50090059803964e-100	8.86928645931754e-99	TRO	trophinin	195.386	237.253	296.166	296.07	248.093	243.662	29.877	29.6632	32.5402	27.0289	22.3063	28.1451
ENSG00000170899	292.212	-1.87591	0.0883853064937222	-21.2242	5.70864871936263e-100	9.19891918927386e-99	GSTA4	glutathione S-transferase alpha 4	434.788	494.903	525.719	433.667	473.897	394.217	112.039	122.608	124.35	137.76	135.622	116.978
ENSG00000044115	15009	-0.480582426050012	0.0226450917249201	-21.2224	5.936048120401e-100	9.55981838707726e-99	CTNNA1	catenin alpha 1	16896.6	17667.3	17502.5	17405.5	17647.6	17793.2	12304	12575.2	12816.2	12796.9	12117.7	12585.2
ENSG00000138768	3362.06	-0.638493995617591	0.0300875038407183	-21.2212	6.08055229367944e-100	9.78687737673434e-99	USO1	USO1 vesicle transport factor	4220.13	4082.69	4042.81	3997.9	4141.02	4079.85	2507.53	2636.07	2741.51	2736.02	2580.39	2578.79
ENSG00000198162	3340.88	-0.611450399012496	0.0288147433861673	-21.2201	6.23529184823759e-100	1.00301387356543e-98	MAN1A2	mannosidase alpha class 1A member 2	4230.87	4049.41	3924.96	3933.37	4118.73	3976.84	2616.37	2607.39	2634.59	2737.77	2636.6	2623.65
ENSG00000089041	109.81	-4.37169	0.206083211281153	-21.2132	7.21142838255712e-100	1.1586971916463e-98	P2RX7	purinergic receptor P2X 7	212.563	237.253	197.785	227.746	170.564	211.966	10.6704	4.94386	8.13505	15.6942	11.5993	8.79533
ENSG00000184588	3149.57	-0.665171180578538	0.0313590343027775	-21.2115	7.48393924715484e-100	1.20178943677639e-98	PDE4B	phosphodiesterase 4B	3632.9	3787.46	4021.29	3829.94	3952.05	3954.06	2401.9	2397.77	2456.79	2498.87	2451.91	2409.92
ENSG00000125868	7258.57	-0.601750866873184	0.028382599505074	-21.2014	9.26960739610632e-100	1.48767848959412e-98	DSTN	destrin, actin depolymerizing factor	9124.11	8982.34	8640.04	8522.46	8505.91	8731.21	5660.63	5860.45	5858.4	5936.77	5526.6	5753.91
ENSG00000181467	2981.56	-0.572094107948966	0.0269867014796145	-21.1991	9.73152210242775e-100	1.56091148008122e-98	RAP2B	RAP2B, member of RAS oncogene family	3613.57	3541.62	3525.29	3555.69	3491.72	3659.88	2337.88	2402.72	2492.81	2415.17	2343.94	2398.49
ENSG00000165997	1907.7	-0.789355641990869	0.037269930440251	-21.1794	1.47830331861863e-99	2.36843244573854e-98	ARL5B	ADP ribosylation factor like GTPase 5B	2613.02	2428.35	2331.41	2341.99	2401.46	2385.11	1443.7	1392.19	1402.72	1431.66	1387.45	1333.37
ENSG00000134470	358.703	-1.38254	0.0653299591230383	-21.1623	2.12387260742931e-99	3.39880648010743e-98	IL15RA	interleukin 15 receptor subunit alpha	490.613	534.625	519.571	500.093	497.155	568.544	198.469	208.631	201.052	204.025	181.127	200.534
ENSG00000169760	253.49	-7.525	0.356234667264141	-21.1237	4.81579701871524e-99	7.68898325608519e-98	NLGN1	neuroligin 1	575.424	493.83	466.281	509.583	470.989	509.114	3.20111	1.97754	3.48645	0	5.35351	2.6386
ENSG00000213614	1231.57	-1.02943	0.0487562529971964	-21.1138	5.93443341131438e-99	9.46416370779203e-98	HEXA	hexosaminidase subunit alpha	1473.99	1672.58	1730.88	1727.08	1747.31	1564.98	804.545	834.523	828.613	796.045	814.625	783.664
ENSG00000111229	2792.49	-0.674925	0.0320329469035849	-21.0697	1.50838262658068e-98	2.40417368272118e-97	ARPC3	actin related protein 2/3 complex subunit 3	3487.97	3572.75	3322.38	3442.77	3433.57	3346.88	2187.42	2199.03	2089.55	2212.88	2037.01	2177.72
ENSG00000013364	5130.41	-1.0004	0.0474895886735859	-21.0656	1.64408817940996e-98	2.61897227435184e-97	MVP	major vault protein	5958.21	7113.3	6962.45	7143.65	6844.85	7019.64	3490.28	3335.13	3658.45	3480.63	3304.9	3253.39
ENSG00000143067	1010.86	-0.909947967805124	0.0432077025283659	-21.0599	1.85740817586601e-98	2.95540175182794e-97	ZNF697	zinc finger protein 697	1411.72	1335.49	1292.27	1326.62	1267.6	1281.7	741.59	658.522	724.02	707.112	689.71	693.952
ENSG00000198960	315.242	-1.62394	0.0771459619593576	-21.0502	2.27506086180658e-98	3.61581448042261e-97	ARMCX6	armadillo repeat containing X-linked 6	404.729	508.86	480.629	483.012	505.877	474.447	144.05	170.069	141.782	162.174	145.437	161.834
ENSG00000138756	2213.61	-0.623795847824282	0.0296580642479359	-21.0329	3.27801792890794e-98	5.20390018417569e-97	BMP2K	BMP2 inducible kinase	2682.81	2731.09	2697.26	2715.88	2681.54	2605	1765.94	1744.19	1665.36	1803.09	1761.3	1709.81
ENSG00000159733	334.915	-1.43572	0.0683483396807341	-21.0059	5.78677905775118e-98	9.17090852948672e-97	ZFYVE28	zinc finger FYVE-type containing 28	504.569	489.536	472.43	451.697	521.383	497.228	160.055	168.091	181.295	189.202	186.48	197.016
ENSG00000011009	1757.95	-1.18625	0.0564846654566176	-21.0012	6.39474173602852e-98	1.01228870744579e-96	LYPLA2	lysophospholipase 2	2075.17	2513.16	2608.1	2612.44	2379.17	2467.32	1003.01	1122.26	1081.96	1116.9	1031.44	1084.46
ENSG00000143515	3714.2	-0.847283664705943	0.0403798336082574	-20.9828	9.40984986935797e-98	1.48873448643337e-96	ATP8B2	ATPase phospholipid transporting 8B2	4230.87	4812.69	4899.54	4889.91	5016.13	4795.98	2646.25	2623.21	2699.67	2706.38	2576.82	2672.9
ENSG00000114948	599.667	-1.4268	0.0680274799066381	-20.9739	1.13505477331108e-97	1.79475299050806e-96	ADAM23	ADAM metallopeptidase domain 23	1002.7	881.379	813.687	824.632	801.457	919.179	325.446	332.227	355.618	307.781	336.379	295.523
ENSG00000109046	3058.54	-1.12634	0.0537250672875845	-20.9649	1.37281206738557e-97	2.16823323972497e-96	WSB1	WD repeat and SOCS box containing 1	4085.94	3907.7	4345.13	4408.79	4646.9	3779.73	1883.32	1867.79	1822.25	1948.7	2093.22	1912.99
ENSG00000127533	162.256	-4.72831	0.225995335526565	-20.9222	3.36387392745389e-97	5.30090942331372e-96	F2RL3	F2R like thrombin or trypsin receptor 3	182.504	286.636	350.48	331.181	381.831	342.711	13.8715	6.9214	17.4323	9.59091	11.5993	12.3135
ENSG00000138814	2138.4	-0.741747071554721	0.0355189194606962	-20.8832	7.61923134617559e-97	1.19592726513111e-95	PPP3CA	protein phosphatase 3 catalytic subunit alpha	2544.32	2636.62	2711.61	2694.05	2792.02	2675.33	1546.14	1638.39	1676.98	1620.86	1510.58	1613.94
ENSG00000189077	476.048	-1.28214	0.0613994633435893	-20.882	7.81186637923243e-97	1.22547278495621e-95	TMEM120A	transmembrane protein 120A	637.69	699.95	650.744	674.699	750.094	633.917	293.435	280.811	271.943	289.471	271.244	258.583
ENSG00000135299	134.69	-5.68353	0.272276434314533	-20.8741	9.20848790653879e-97	1.44375194683318e-95	ANKRD6	ankyrin repeat domain 6	219.004	271.606	275.67	297.019	288.796	233.757	5.33518	8.89895	1.16215	4.3595	8.03026	2.6386
ENSG00000116117	639.053	-1.15847	0.0555215642565443	-20.8653	1.10678894840383e-96	1.73430153451349e-95	PARD3B	par-3 family cell polarity regulator beta	931.843	893.188	843.406	913.832	852.82	861.73	415.077	358.924	393.969	412.409	360.469	430.971
ENSG00000169855	1337.82	-0.820360566602219	0.0393689187416297	-20.8378	1.96785081256538e-96	3.08009026845885e-95	ROBO1	roundabout guidance receptor 1	1573.83	1726.26	1785.19	1728.97	1755.06	1681.86	947.528	976.907	942.504	1000.07	976.123	959.571
ENSG00000243449	423.525	-1.93319	0.0927985820474354	-20.8321	2.21449989154453e-96	3.46419940899199e-95	C4orf48	chromosome 4 open reading frame 48	521.746	697.803	750.149	703.167	639.615	716.128	174.994	189.844	158.052	196.178	151.683	182.943
ENSG00000126088	1638.68	-0.834346182315738	0.0400637743117305	-20.8255	2.54516991480951e-96	3.97700652513305e-95	UROD	uroporphyrinogen decarboxylase	1969.97	2126.69	2145.92	2149.36	2085.53	2120.65	1233.49	1149.94	1148.2	1255.54	1175.99	1102.93
ENSG00000196159	6963.92	-1.03893	0.0499350668201849	-20.8057	3.84264251373134e-96	5.99095077238797e-95	FAT4	FAT atypical cadherin 4	8516.48	9528.77	9869.79	9458.12	10296.8	8541.04	4443.14	4703.59	4459.17	4753.6	4676.29	4320.27
ENSG00000214194	598.209	-1.44452	0.0694619124724962	-20.7958	4.72466631567116e-96	7.36196606378642e-95	SMIM30	small integral membrane protein 30	931.843	863.129	825.984	929.965	849.913	851.826	293.435	343.104	296.348	389.74	298.904	304.319
ENSG00000048471	1359.13	-0.856256706496878	0.0411760053133293	-20.795	4.79946685886529e-96	7.47433751035257e-95	SNX29	sorting nexin 29	1597.44	1799.26	1734.98	1828.61	1809.34	1737.33	947.528	946.255	956.45	970.426	1010.03	971.885
ENSG00000197763	95.4804	-3.30529	0.159010844978931	-20.7866	5.72834806284936e-96	8.91592240413864e-95	TXNRD3	thioredoxin reductase 3	182.504	168.546	161.917	170.81	174.44	182.251	18.1396	14.8316	18.5944	20.0537	17.845	15.8316
ENSG00000102048	102.381	-4.36167	0.209833544200255	-20.7863	5.75256378198667e-96	8.94861108991166e-95	ASB9	ankyrin repeat and SOCS box containing 9	157.812	213.635	181.389	210.665	198.668	208.994	10.6704	11.8653	9.2972	6.97521	8.92251	9.67487
ENSG00000178718	1124.92	-1.36193	0.0655210561966103	-20.7862	5.77045937337577e-96	8.9714372558151e-95	RPP25	ribonuclease P and MRP subunit p25	1340.87	1587.77	1762.65	1696.71	1623.27	1702.66	633.819	610.072	710.074	605.099	616.546	609.517
ENSG00000254838	118.397	-5.40051	0.259933	-20.7765	7.05932640082112e-96	1.09691374794009e-94	GVINP1	GTPase, very large interferon inducible pseudogene 1	216.857	240.474	264.397	217.308	227.742	220.88	5.33518	4.94386	6.9729	5.2314	4.46126	6.15673
ENSG00000170955	1543.54	-1.40841	0.0678540508463574	-20.7565	1.07112601772665e-95	1.66158796454588e-94	CAVIN3	caveolae associated protein 3	1779.95	2317.78	2450.28	2360.97	2228.96	2313.8	870.701	830.568	885.558	864.926	782.504	836.436
ENSG00000140575	21291.9	-0.464345787330081	0.0223751082048051	-20.7528	1.15694e-95	1.79371370454427e-94	IQGAP1	IQ motif containing GTPase activating protein 1	24802.3	24714	24628.9	24531.1	25204.7	24250.3	17662.6	18376.3	18186.5	17970.7	17098.2	18077.1
ENSG00000164056	958.61	-1.09315	0.0527487881138974	-20.7238	2.11429755664175e-95	3.27433901360899e-94	SPRY1	sprouty RTK signaling antagonist 1	1231.36	1301.13	1354.78	1284.87	1317.99	1340.14	598.607	608.095	650.804	688.802	558.549	568.179
ENSG00000196781	1484.34	-0.751063606502423	0.0362538918590147	-20.7168	2.44541354161902e-95	3.78502168240031e-94	TLE1	TLE family member 1, transcriptional corepressor	1801.42	1873.33	1932.76	1933	1777.35	1855.2	1067.04	1131.16	1123.8	1127.37	1081.41	1108.21
ENSG00000230479	383.491	-1.78414	0.0861891291076355	-20.7003	3.4421707457373e-95	5.3248469119475e-94	AP000695.1	NA	500.275	549.654	607.703	606.375	674.503	628.964	196.335	154.248	146.431	180.483	173.097	183.822
ENSG00000083312	15230.2	-0.689919126922869	0.0333457360708405	-20.6899	4.27315253413981e-95	6.59567252290039e-94	TNPO1	transportin 1	20241.8	18292.1	18130.7	18345	19131.3	18678.8	11567.7	11560.7	12330.4	11663.4	11283.4	11536.8
ENSG00000179832	1991.24	-0.996300592087754	0.0481716613237536	-20.6823	5.00026892112233e-95	7.70517366400947e-94	MROH1	maestro heat like repeat family member 1	2354.3	2649.5	2656.27	2828.8	2685.41	2737.73	1406.35	1330.89	1349.26	1223.28	1369.61	1303.47
ENSG00000103657	7012.31	-0.835122787498643	0.0403909753261465	-20.676	5.70035071301536e-95	8.77425459391447e-94	HERC1	HECT and RLD domain containing E3 ubiquitin protein ligase family member 1	8251.32	9105.79	9518.29	9158.25	9532.2	8356.8	4979.86	5161.39	4948.44	5073.59	5058.17	5003.67
ENSG00000149932	1191.45	-1.30104	0.0629272928245689	-20.6752	5.79097279076834e-95	8.90881974358809e-94	TMEM219	transmembrane protein 219	1410.65	1748.8	1857.95	1776.42	1757.97	1616.49	701.043	713.893	696.128	714.087	648.667	655.252
ENSG00000136928	494.481	-1.94673	0.0941770102028479	-20.671	6.32015649096795e-95	9.71218308449242e-94	GABBR2	gamma-aminobutyric acid type B receptor subunit 2	923.254	785.834	683.538	687.035	713.268	919.179	174.994	219.507	212.673	194.434	221.278	198.775
ENSG00000158270	626.706	-9.6018	0.464979678431421	-20.6499	9.77652080302854e-95	1.49987450005691e-93	COLEC12	collectin subfamily member 12	945.799	1282.88	1275.87	1303.85	1448.82	1252.98	3.20111	2.96632	2.3243	0	1.7845	0
ENSG00000011405	6679.47	-0.755346972469753	0.0365806045053257	-20.6488	9.99963415150711e-95	1.53325888187619e-93	PIK3C2A	phosphatidylinositol-4-phosphate 3-kinase catalytic subunit type 2 alpha	9238.98	8353.24	8024.14	8172.3	8384.77	8160.69	4944.65	5022.96	5109.97	5048.31	4773.54	4920.11
ENSG00000140332	2186.48	-1.07298	0.0519690190396778	-20.6465	1.04947415052916e-94	1.60740416509815e-93	TLE3	TLE family member 3, transcriptional corepressor	2571.16	2944.73	3169.69	3066.04	2925.75	3104.21	1434.1	1362.53	1471.28	1426.43	1304.47	1457.39
ENSG00000173218	2041.19	-0.706591997793012	0.0342471392681234	-20.6321	1.41239235309908e-94	2.16088269626614e-93	VANGL1	VANGL planar cell polarity protein 1	2440.18	2480.96	2560.96	2569.74	2634.05	2500.01	1467.17	1612.69	1594.47	1570.29	1503.44	1560.29
ENSG00000164237	502.829	-1.18567	0.0575186388539911	-20.6136	2.07051748734935e-94	3.16603840940377e-93	CMBL	carboxymethylenebutenolidase homolog	651.646	691.362	728.629	713.605	706.484	698.299	348.921	322.34	280.078	301.678	298.904	292.005
ENSG00000113448	1857.81	-0.817065009901212	0.0396630628148009	-20.6001	2.73599111056295e-94	4.17444780677399e-93	PDE4D	phosphodiesterase 4D	2487.42	2327.44	2408.27	2469.15	2349.13	2182.06	1329.53	1333.85	1326.01	1338.37	1424.03	1318.42
ENSG00000226564	375.168	-1.85102	0.0899394588052562	-20.5808	4.08267045253161e-94	6.22573706192457e-93	FTH1P20	ferritin heavy chain 1 pseudogene 20	538.923	517.448	592.331	668.056	597.943	613.116	133.38	168.091	142.944	181.355	194.511	153.918
ENSG00000143434	1115.38	-1.74176	0.0846596036007984	-20.5736	4.72819837869389e-94	7.20616769867167e-93	SEMA6C	semaphorin 6C	1286.11	1792.82	1930.71	1864.67	1813.21	1613.52	527.116	515.15	562.481	493.496	505.014	480.225
ENSG00000148926	582.829	-1.43406	0.0697122022547146	-20.5711	4.98058026452984e-94	7.58666616333881e-93	ADM	adrenomedullin	699.956	823.408	886.447	891.058	936.164	866.683	328.647	312.452	309.132	309.525	298.012	332.464
ENSG00000110237	4055.74	-1.71388	0.0833468946413871	-20.5632	5.86738705674276e-94	8.91797994514204e-93	ARHGEF17	Rho guanine nucleotide exchange factor 17	4527.17	6169.65	7072.11	6718.52	6837.1	5972.68	1901.46	1878.67	1983.79	1903.36	1899.6	1804.8
ENSG00000253719	2245.7	-0.876949136465191	0.0427180760719632	-20.5288	1.19177104134747e-93	1.80843949026269e-92	ATXN7L3B	ataxin 7 like 3B	2708.57	2961.91	2994.45	2916.1	2997.47	2863.52	1610.16	1580.06	1703.71	1603.43	1428.49	1580.52
ENSG00000138678	145.565	-6.2163	0.303036787273905	-20.5133	1.63649145032384e-93	2.47787408560453e-92	GPAT3	glycerol-3-phosphate acyltransferase 3	289.859	298.445	298.215	263.806	267.475	306.063	1.06704	6.9214	3.48645	4.3595	3.569	3.51813
ENSG00000182287	1128.44	-0.909546339276823	0.0443577667551811	-20.5048	1.95141818347948e-93	2.95311083255359e-92	AP1S2	adaptor related protein complex 1 subunit sigma 2	1573.83	1458.95	1484.93	1409.18	1533.14	1378.77	765.065	799.916	778.641	826.562	753.06	779.267
ENSG00000135926	3267.24	-0.737314167102423	0.0359712050470365	-20.4973	2.27368870820067e-93	3.43520684101182e-92	TMBIM1	transmembrane BAX inhibitor motif containing 1	3713.41	4230.83	4090.98	4126.95	4201.11	4142.25	2437.11	2496.65	2438.19	2431.73	2371.6	2526.02
ENSG00000162980	1360.06	-0.814572022573135	0.039742299818485	-20.4963	2.32068100091938e-93	3.50430382161606e-92	ARL5A	ADP ribosylation factor like GTPase 5A	1717.68	1763.83	1670.41	1754.6	1848.1	1649.17	948.595	961.086	1028.5	974.785	1015.38	988.596
ENSG00000109756	2822.18	-0.946791157987022	0.0461999069795968	-20.4934	2.4677993987215e-93	3.72443762912739e-92	RAPGEF2	Rap guanine nucleotide exchange factor 2	3393.5	3582.41	3887.04	3761.61	4097.41	3576.68	1853.44	1858.89	1947.76	1987.93	1932.62	1986.87
ENSG00000171877	183.449	-2.17028	0.105963716160623	-20.4813	3.15786550728958e-93	4.76331338301617e-92	FRMD5	FERM domain containing 5	365.007	301.666	292.066	277.091	300.425	266.443	60.8211	65.2589	62.7561	65.3926	76.7336	67.7241
ENSG00000144455	877.312	-1.1478	0.0560840027617393	-20.4657	4.35810895445764e-93	6.56664198251477e-92	SUMF1	sulfatase modifying factor 1	1058.52	1258.19	1290.22	1213.7	1232.71	1197.51	529.25	553.712	596.183	564.12	505.906	527.72
ENSG00000134108	2641.96	-0.709767116815793	0.0346945298473378	-20.4576	5.13980205051953e-93	7.74028058933025e-92	ARL8B	ADP ribosylation factor like GTPase 8B	3417.11	3320.47	3235.28	3223.56	3220.36	3252.78	2025.23	2062.58	2103.49	2021.94	1852.31	1968.4
ENSG00000113504	1552.16	-1.12478	0.0549841598068792	-20.4564	5.26828114764406e-93	7.92947505708913e-92	SLC12A7	solute carrier family 12 member 7	1807.86	2148.16	2207.41	2323.01	2128.17	2154.33	926.187	1018.44	993.638	982.632	944.002	992.114
ENSG00000171681	4258.62	-0.696399641299669	0.0340601909754813	-20.4461	6.50131531647715e-93	9.78007158224236e-92	ATF7IP	activating transcription factor 7 interacting protein	5150.9	5290.42	5431.41	5225.83	5519.1	4979.22	3249.12	3356.88	3366.75	3282.71	3101.46	3149.61
ENSG00000115194	108.125	-3.71691	0.181893089580593	-20.4346	8.24226751015694e-93	1.23856415985062e-91	SLC30A3	solute carrier family 30 member 3	210.416	230.812	202.909	177.452	162.811	221.871	14.9385	9.88772	16.2701	23.5413	14.276	12.3135
ENSG00000106004	371.075	-1.36644	0.0668808592250794	-20.4309	8.87726237220326e-93	1.33326521442287e-91	HOXA5	homeobox A5	515.305	575.419	551.339	518.123	507.816	536.848	239.016	199.732	224.295	199.665	192.726	192.618
ENSG00000051128	914.474	-1.7871	0.0875421254490694	-20.4141	1.25254481896722e-92	1.87915465970594e-91	HOMER3	homer scaffold protein 3	1106.83	1352.66	1637.62	1539.19	1522.48	1347.07	436.418	405.396	445.103	402.818	349.762	428.333
ENSG00000163956	1904.64	-0.890386072495643	0.0436319245873613	-20.4068	1.45633514978905e-92	2.18371848389208e-91	LRPAP1	LDL receptor related protein associated protein 1	2263.05	2501.36	2553.79	2598.21	2349.13	2577.27	1338.06	1367.47	1386.45	1336.62	1248.26	1336.01
ENSG00000116171	2073.35	-0.652616447703282	0.0319859101105882	-20.4032	1.5647034928936e-92	2.34368847550416e-91	SCP2	sterol carrier protein 2	2455.21	2639.84	2549.69	2529.88	2539.08	2490.1	1581.35	1658.17	1668.85	1636.56	1567.69	1563.81
ENSG00000101160	3867.42	-0.758622529146335	0.0371962610528542	-20.3951	1.84728166182506e-92	2.76248968171422e-91	CTSZ	cathepsin Z	4398.34	5031.7	4960	4881.36	4932.79	4963.37	2855.39	2856.56	2907.7	2991.49	2749.92	2880.47
ENSG00000079482	566.244	-1.29954	0.0637381150986198	-20.3887	2.10755922266108e-92	3.15002611674706e-91	OPHN1	oligophrenin 1	780.472	781.54	852.629	844.56	851.851	717.118	367.06	306.519	348.645	324.347	316.749	303.439
ENSG00000235217	150.999	-2.54757	0.12498	-20.3838	2.3270516772312e-92	3.47622070560637e-91	TSPY26P	testis specific protein Y-linked 26, pseudogene	202.901	270.533	283.868	278.04	276.197	236.728	37.3463	46.4723	40.6753	50.5702	49.0738	39.579
ENSG00000153094	959.381	-1.75171	0.0859412997636882	-20.3826	2.38571993003862e-92	3.56195021189948e-91	BCL2L11	BCL2 like 11	1139.04	1377.36	1587.41	1565.76	1771.54	1435.23	457.758	452.858	414.888	451.645	417.574	441.526
ENSG00000104081	953.1	-2.26531	0.111167419067096	-20.3775	2.64895934959155e-92	3.95285493512201e-91	BMF	Bcl2 modifying factor	1042.42	1513.7	1824.13	1742.26	1845.19	1498.62	336.116	345.081	349.807	330.45	302.473	306.957
ENSG00000109929	1112.63	-1.1512	0.056519868417443	-20.3681	3.20839192190371e-92	4.78509229059501e-91	SC5D	sterol-C5-desaturase	1792.83	1558.78	1468.53	1445.24	1415.87	1526.35	696.775	689.174	690.317	704.496	675.434	687.795
ENSG00000104324	461.031	-1.1496	0.0564423363855219	-20.3677	3.2382514345669e-92	4.82704021389268e-91	CPQ	carboxypeptidase Q	606.557	666.67	642.546	620.609	663.843	616.088	278.496	264.002	276.592	299.062	296.227	301.68
ENSG00000158555	1281.82	-1.53257	0.0752547475342535	-20.3651	3.41498689245887e-92	5.08776404604158e-91	GDPD5	glycerophosphodiester phosphodiesterase domain containing 5	1462.18	1916.27	2167.44	2000.37	2006.07	1876.99	653.026	679.286	677.534	658.285	637.067	647.337
ENSG00000117707	290.696	-8.00669	0.393852146046525	-20.3292	7.09782089448963e-92	1.05614881677711e-90	PROX1	prospero homeobox 1	470.216	576.493	639.472	621.558	612.48	554.677	2.13407	1.97754	2.3243	2.6157	0.892251130437126	3.51813
ENSG00000177675	92.5188	-4.39804	0.216341300993633	-20.3292	7.10041510147872e-92	1.05614881677711e-90	CD163L1	CD163 molecule like 1	168.548	179.282	176.265	181.248	162.811	191.166	12.8044	7.91017	8.13505	5.2314	8.03026	8.79533
ENSG00000180346	127.684	-2.52186	0.124146065236956	-20.3136	9.74515389325403e-92	1.44799258355207e-90	TIGD2	tigger transposable element derived 2	220.078	206.12	239.802	197.38	207.39	231.776	49.0837	33.6182	46.486	30.5165	33.0133	36.9404
ENSG00000226363	133.527	-2.726	0.134241414936846	-20.3067	1.12257927477256e-91	1.66621641290202e-90	HAGLROS	HAGLR opposite strand lncRNA	188.945	224.371	259.273	227.746	258.753	232.766	37.3463	44.4947	29.0538	27.9008	30.3365	41.3381
ENSG00000171435	479.408	-4.80854	0.237017123867196	-20.2877	1.65092926004854e-91	2.44652076881595e-90	KSR2	kinase suppressor of ras 2	1392.4	940.424	678.414	728.789	674.503	1140.06	25.6089	38.5621	37.1888	36.6198	36.5823	23.7474
ENSG00000143545	2530.23	-1.11533	0.0550012589005959	-20.2782	2.00410160509926e-91	2.96515457991439e-90	RAB13	RAB13, member RAS oncogene family	2987.69	3601.74	3710.78	3419.99	3639.02	3417.21	1528	1726.4	1479.42	1662.71	1583.75	1606.03
ENSG00000184584	2320.48	-1.17866	0.0582641434499026	-20.2296	5.36858520672147e-91	7.92620652604239e-90	TMEM173	transmembrane protein 173	2654.89	3259.28	3523.24	3359.26	3370.58	3144.82	1442.63	1430.75	1437.58	1408.12	1365.14	1449.47
ENSG00000126970	190.71	-1.9105	0.0944600601230361	-20.2254	5.84573605527382e-91	8.62610071325382e-90	ZC4H2	zinc finger C4H2-type containing	301.668	308.107	313.587	293.224	280.074	310.025	77.8936	69.214	95.2963	80.2149	63.3498	95.8692
ENSG00000156508	129972	-0.804123671527295	0.0397614562201718	-20.2237	6.05686330380327e-91	8.92818203781906e-90	EEF1A1	eukaryotic translation elongation factor 1 alpha 1	148852	164527	169778	171493	172705	164351	90751.4	97313.9	93045.2	99610.3	91496.8	95739.9
ENSG00000139436	2907.31	-0.835253035931255	0.0413091287786156	-20.2196	6.58476720602937e-91	9.70121e-90	GIT2	GIT ArfGAP 2	3424.63	3664	3867.57	3737.89	4064.46	3597.48	2014.56	2122.89	2115.11	2132.67	2057.53	2088.89
ENSG00000167508	1132.45	-0.888967	0.0439672070112582	-20.2189	6.6788896216223e-91	9.83467379767705e-90	MVD	mevalonate diphosphate decarboxylase	1535.18	1551.27	1422.41	1444.29	1350.94	1521.4	801.344	811.782	784.451	803.893	764.659	797.737
ENSG00000197959	121.529	-3.04085	0.150469861315347	-20.209	8.15734742514629e-91	1.19926789362829e-89	DNM3	dynamin 3	195.386	207.194	209.058	236.287	266.506	186.213	29.877	22.7418	23.243	28.7727	20.5218	32.5427
ENSG00000141337	130.888	-2.39072	0.118321149501026	-20.2054	8.78420738832123e-91	1.29074540753459e-89	ARSG	arylsulfatase G	205.048	232.959	240.827	217.308	210.298	213.947	43.7485	50.4274	29.0538	38.3636	50.8583	37.8199
ENSG00000106415	130.765	-2.58035	0.127726666104359	-20.2021	9.37429279539247e-91	1.37672564814189e-89	GLCCI1	glucocorticoid induced 1	190.019	217.929	233.653	232.491	236.464	231.776	36.2792	31.6407	52.2968	40.9793	40.1513	25.5065
ENSG00000138642	196.886	-2.48285	0.122948684966859	-20.1942	1.10157514083199e-90	1.61694042153225e-89	HERC6	HECT and RLD domain containing E3 ubiquitin protein ligase family member 6	283.418	352.122	308.463	326.437	394.429	335.778	53.3518	67.2365	87.1613	50.5702	53.5351	50.1334
ENSG00000157111	94.3606	-3.81719	0.189109313488001	-20.1851	1.32403249521698e-90	1.94244914801459e-89	TMEM171	transmembrane protein 171	155.665	159.958	164.992	188.84	202.545	186.213	11.7374	12.854	8.13505	17.438	14.276	9.67487
ENSG00000126804	1351.06	-0.736168258533788	0.0365060698870854	-20.1656	1.96192659170611e-90	2.87525504979246e-89	ZBTB1	zinc finger and BTB domain containing 1	1659.71	1672.58	1661.19	1666.34	1789.95	1679.88	1003.01	1023.38	1019.21	979.145	1061.78	996.511
ENSG00000215788	257.27	-1.89116	0.0938120366102175	-20.1591	2.24126499292846e-90	3.28117895520994e-89	TNFRSF25	TNF receptor superfamily member 25	336.022	392.917	438.612	469.727	409.935	385.302	112.039	101.844	98.7828	108.116	122.238	111.701
ENSG00000168890	269.981	-1.93621	0.0961132426418277	-20.1451	2.97223342972643e-90	4.34673528627797e-89	TMEM150A	transmembrane protein 150A	342.463	427.27	501.124	428.922	443.854	422.941	118.441	98.8772	128.999	108.116	106.178	112.58
ENSG00000054277	440.385	-1.4417	0.0715922740899025	-20.1377	3.45272434139077e-90	5.04677739034257e-89	OPN3	opsin 3	720.353	661.303	643.571	622.507	577.592	634.907	247.552	253.126	256.835	213.616	206.11	247.149
ENSG00000162636	429.942	-1.14924	0.0571259556211873	-20.1176	5.17378018815077e-90	7.54656413509996e-89	FAM102B	family with sequence similarity 102 member B	573.276	593.669	556.463	597.834	622.171	612.126	262.491	264.002	273.105	274.649	249.83	279.692
ENSG00000148468	2277.51	-0.815318	0.0405293426268989	-20.1167	5.26622712449435e-90	7.67738713515944e-89	FAM171A1	family with sequence similarity 171 member A1	3030.64	3037.05	2699.31	2843.98	2756.16	3059.64	1654.97	1705.63	1652.58	1609.53	1603.38	1677.27
ENSG00000167004	13512.6	-0.689129088987046	0.0342817619535975	-20.1019	7.09992924147367e-90	1.03452396509071e-88	PDIA3	protein disulfide isomerase family A member 3	16973.9	17601.8	16518.7	15993.5	16186.1	16803.7	10540.2	10715.3	10473.3	10557	9584.56	10203.5
ENSG00000112977	4036.42	-0.706596029726955	0.0352406221582743	-20.0506	1.99378746884702e-89	2.9036094178894e-88	DAP	death associated protein	4739.73	4947.96	5185.46	4937.35	5009.35	5210	3057.06	3001.91	3209.86	3197.26	2890.89	3050.22
ENSG00000154783	7083.42	-1.06317	0.0530304976188465	-20.0482	2.09196966519486e-89	3.04341145910924e-88	FGD5	FYVE, RhoGEF and PH domain containing 5	7973.27	9739.18	10193.6	9859.52	10217.4	9503.8	4529.57	4582.96	4678.82	4690.83	4455.01	4577.09
ENSG00000161533	2630.23	-0.739733	0.0369097557367913	-20.0417	2.38589646632339e-89	3.46920559293862e-88	ACOX1	acyl-CoA oxidase 1	3089.68	3315.1	3305.99	3301.37	3470.4	3257.74	1847.04	1925.14	2062.82	2041.99	1964.74	1980.71
ENSG00000157557	2524.6	-1.10998	0.0553896156448679	-20.0395	2.4921842929078e-89	3.61997243797692e-88	ETS2	ETS proto-oncogene 2, transcription factor	2943.68	3368.78	3656.47	3642.99	3740.78	3349.85	1584.55	1559.29	1611.9	1708.93	1565.9	1562.05
ENSG00000169432	159.28	-3.03994	0.151779	-20.0287	3.09546675370294e-89	4.49391406448687e-88	SCN9A	sodium voltage-gated channel alpha subunit 9	206.122	266.239	338.182	291.326	348.881	253.567	29.877	34.607	36.0267	38.3636	31.2288	36.9404
ENSG00000226950	489.449	-1.09666	0.054758287186151	-20.0273	3.1869226939187e-89	4.62427631121241e-88	DANCR	differentiation antagonizing non-protein coding RNA	636.616	711.759	674.315	661.414	658.997	658.679	285.966	337.171	324.24	309.525	302.473	312.234
ENSG00000081181	407.802	-1.32556	0.0662122659867744	-20.0199	3.69397720652347e-89	5.35444015177751e-88	ARG2	arginase 2	519.599	618.361	590.282	567.468	617.325	582.411	241.15	241.26	245.214	209.256	215.033	246.269
ENSG00000121297	142.911	-6.31811	0.315625206487037	-20.0178	3.85708739784551e-89	5.58796038465183e-88	TSHZ3	teashirt zinc finger homeobox 3	267.314	284.489	291.042	297.968	294.611	258.519	2.13407	2.96632	3.48645	1.7438	7.13801	3.51813
ENSG00000103544	2474.68	-0.595135402562227	0.0297433458505635	-20.009	4.59532953373382e-89	6.6540276061788e-88	VPS35L	VPS35 endosomal protein sorting factor like	2937.24	2981.23	3127.67	2909.46	2940.29	2975.45	1952.68	1938.98	1953.57	2049.84	1975.44	1954.32
ENSG00000197928	346.528	-1.6425	0.0821508440428066	-19.9937	6.24541283176594e-89	9.03864450626417e-88	ZNF677	zinc finger protein 677	463.774	473.433	540.067	576.958	581.468	512.086	163.257	156.226	188.268	188.331	157.036	157.436
ENSG00000105429	3697.52	-1.22669	0.0613816714654335	-19.9846	7.50270445046746e-89	1.08469784747283e-87	MEGF8	multiple EGF like domains 8	4231.94	5216.35	5571.81	5498.18	5523.95	5041.62	2256.78	2141.68	2356.84	2247.76	2102.14	2181.24
ENSG00000174165	832.299	-1.20531	0.0603245276542097	-19.9805	8.14484407221449e-89	1.1750942134239e-87	ZDHHC24	zinc finger DHHC-type containing 24	975.858	1168.02	1207.21	1238.37	1219.14	1155.91	489.77	501.307	529.94	528.372	496.984	476.707
ENSG00000099785	768.193	-1.1256	0.0563425810283405	-19.9779	8.58375341727187e-89	1.23777635372312e-87	MARCH2	membrane associated ring-CH-type finger 2	918.96	1047.78	1142.65	1104.57	1080.56	1025.16	476.965	510.206	486.941	479.545	457.725	487.262
ENSG00000100368	1092.14	-10.9204	0.546789030555093	-19.9718	9.69128736483598e-89	1.39675929955413e-87	CSF2RB	colony stimulating factor 2 receptor beta common subunit	2017.2	2253.37	2169.49	2246.15	2206.67	2205.83	3.20111	0	1.16215	0	0	2.6386
ENSG00000280106	122.1	-2.81303	0.141011375078313	-19.9489	1.53072848439112e-88	2.20388493525702e-87	AC008555.7	NA	214.71	191.091	240.827	220.155	242.278	175.318	26.6759	28.6744	23.243	34.0041	34.7978	33.4223
ENSG00000184497	1137.01	-1.53885	0.0771519934624541	-19.9457	1.63222453661071e-88	2.34880063162404e-87	TMEM255B	transmembrane protein 255B	1281.82	1754.17	1851.8	1799.2	1801.58	1663.04	545.255	581.398	568.291	599.868	601.377	596.324
ENSG00000179218	24507.7	-0.67932	0.0340747514424136	-19.9362	1.97613153468634e-88	2.84222017475935e-87	CALR	calreticulin	30001.5	31444.1	29641.2	29818.6	28615	31520.5	18818.2	19873.3	18495.6	19429.4	17873.6	18560.8
ENSG00000168216	537.966	-1.21264	0.0609205748594742	-19.9053	3.66087429939532e-88	5.25177974583528e-87	LMBRD1	LMBR1 domain containing 1	667.749	777.245	773.72	730.686	801.457	757.729	308.373	351.014	334.699	331.322	291.766	329.825
ENSG00000008513	3381.69	-0.524129098978218	0.0263380303743367	-19.9001	4.0622200697805e-88	5.82453747904418e-87	ST3GAL1	ST3 beta-galactoside alpha-2,3-sialyltransferase 1	3913.1	4106.3	3941.36	3948.55	4042.17	3985.75	2814.84	2727.03	2749.65	2874.66	2715.12	2761.74
ENSG00000164251	890.775	-1.12574	0.0565730415967997	-19.8989	4.16085092576153e-88	5.96288698033092e-87	F2RL1	F2R like trypsin receptor 1	1201.3	1190.56	1166.22	1227.93	1219.14	1322.31	554.859	585.353	592.697	563.248	471.109	594.565
ENSG00000204634	3791.93	-1.04006	0.0522707270395723	-19.8976	4.26569973054477e-88	6.11000046280963e-87	TBC1D8	TBC1 domain family member 8	4403.71	5080.01	5461.13	5292.26	5544.3	4832.62	2380.56	2453.14	2546.27	2470.09	2542.02	2497
ENSG00000172331	775.2	-1.14795	0.0577610365457886	-19.8742	6.80644843871837e-88	9.74424456432458e-87	BPGM	bisphosphoglycerate mutase	1104.68	1135.81	1068.86	1036.25	1058.27	1008.32	453.49	550.746	453.239	517.037	438.988	476.707
ENSG00000118518	695.254	-0.932953663269814	0.0469572709885376	-19.8681	7.67951199264478e-88	1.09884897962587e-86	RNF146	ring finger protein 146	942.578	916.806	954.083	916.679	902.245	843.902	476.965	496.363	464.86	469.083	487.169	472.309
ENSG00000101421	2767.76	-0.825565551727154	0.0415722600684642	-19.8586	9.29225033983968e-88	1.32893020396937e-86	CHMP4B	charged multivesicular body protein 4B	3133.7	3606.03	3661.59	3648.69	3616.73	3561.82	2014.56	2003.25	2065.14	2000.14	1904.06	1997.42
ENSG00000106868	1051.2	-0.782620477659982	0.0394530216392336	-19.8368	1.43382604443019e-87	2.04743006190558e-86	SUSD1	sushi domain containing 1	1332.28	1350.52	1310.71	1304.8	1376.14	1302.5	752.26	827.602	769.343	752.45	745.922	789.821
ENSG00000157227	14523.3	-1.15029	0.0579887643996299	-19.8364	1.44559938937183e-87	2.06318375177133e-86	MMP14	matrix metallopeptidase 14	16469.4	19847.7	20951.9	20640.5	21735.3	20500.3	8951.37	9296.43	9562.17	9070.38	8504.94	8749.6
ENSG00000185813	1112.87	-0.942181046630443	0.0475029932007725	-19.8341	1.51076187130386e-87	2.15397666699723e-86	PCYT2	phosphate cytidylyltransferase 2, ethanolamine	1398.84	1557.71	1489.03	1422.47	1413.94	1495.65	812.014	763.332	822.802	752.45	715.585	710.663
ENSG00000196632	84.1442	-4.0144	0.202575899292155	-19.8168	2.13299872343504e-87	3.03957776121027e-86	WNK3	WNK lysine deficient protein kinase 3	154.591	157.811	162.942	154.678	160.873	160.46	4.26814	14.8316	9.2972	10.4628	11.5993	7.9158
ENSG00000139116	280.968	-2.04005	0.103039	-19.7989	3.04344358742772e-87	4.33033657086995e-86	KIF21A	kinesin family member 21A	558.247	444.447	395.571	412.79	409.935	490.295	99.2344	97.8884	133.647	111.603	111.531	106.424
ENSG00000116128	540.916	-1.143	0.0577576624986074	-19.7896	3.65623335244301e-87	5.19958210923267e-86	BCL9	BCL9 transcription coactivator	674.19	756.848	805.488	755.359	753.001	720.09	335.049	342.115	363.753	342.657	335.486	306.957
ENSG00000144746	3277.08	-0.806632317744754	0.0407682964016788	-19.7858	3.9478641038972e-87	5.60858550882743e-86	ARL6IP5	ADP ribosylation factor like GTPase 6 interacting protein 5	4273.81	4182.52	4112.5	4078.56	4257.32	4114.52	2204.5	2456.11	2538.14	2556.41	2271.67	2278.87
ENSG00000179820	4013.61	-0.803203	0.0406183981414547	-19.7744	4.94932531092882e-87	7.02773907612509e-86	MYADM	myeloid associated differentiation marker	4993.09	5089.67	4906.72	4997.14	5055.87	5573.51	2913.01	2872.38	3005.32	2984.52	2699.95	3072.21
ENSG00000073464	581.66	-1.43667	0.0726750246876375	-19.7685	5.56369218555774e-87	7.89607588719956e-86	CLCN4	chloride voltage-gated channel 4	984.447	883.526	857.753	768.644	762.692	837.959	355.323	296.632	332.375	301.678	303.365	295.523
ENSG00000103034	1340.82	-1.14732	0.058051478683996	-19.7638	6.10788599470645e-87	8.65957665593692e-86	NDRG4	NDRG family member 4	1575.97	1818.58	2035.24	1933	1825.81	1895.81	829.087	815.737	849.532	902.417	801.242	807.412
ENSG00000136231	2881.94	-1.19457	0.060533556534329	-19.734	1.10001048961966e-86	1.55639187415952e-85	IGF2BP3	insulin like growth factor 2 mRNA binding protein 3	4720.41	4022.57	3556.04	3932.42	3677.79	4160.08	1686.98	1734.31	1768.79	1853.66	1696.17	1774.02
ENSG00000205356	2346.58	-1.31786	0.0667987201757636	-19.7289	1.21911927091556e-86	1.72404144736637e-85	TECPR1	tectonin beta-propeller repeat containing 1	2644.16	3292.56	3507.87	3687.59	3570.21	3395.42	1284.71	1331.88	1320.2	1379.35	1358.01	1387.02
ENSG00000064601	4103.88	-0.917022341902789	0.0464895442182074	-19.7253	1.30660528099614e-86	1.84682355580394e-85	CTSA	cathepsin A	4709.67	5515.87	5556.43	5375.76	5659.62	5378.39	2731.61	3071.13	2782.19	2866.81	2774.9	2824.18
ENSG00000214253	1296.89	-0.951783	0.0482546918830389	-19.7242	1.33751598208318e-86	1.88955517610888e-85	FIS1	fission, mitochondrial 1	1504.05	1718.74	1757.52	1806.79	1744.4	1729.4	833.355	881.984	862.315	915.496	886.898	921.751
ENSG00000142494	123.356	-5.85367	0.296801336140465	-19.7225	1.38155993972638e-86	1.95078785606901e-85	SLC47A1	solute carrier family 47 member 1	278.05	254.43	222.38	222.053	214.174	263.472	5.33518	3.95509	5.81075	1.7438	5.35351	3.51813
ENSG00000139173	96.5467	-3.49684	0.177368550209349	-19.7151	1.59953525169094e-86	2.25742823534385e-85	TMEM117	transmembrane protein 117	146.003	170.693	194.711	191.687	200.607	161.451	11.7374	22.7418	10.4594	16.5661	16.9528	14.9521
ENSG00000181722	1207.73	-0.796011774652542	0.0403785800348894	-19.7137	1.64443585521273e-86	2.31962089100296e-85	ZBTB20	zinc finger and BTB domain containing 20	1524.44	1479.34	1513.62	1603.71	1584.5	1494.66	842.959	886.928	841.397	940.781	879.76	900.642
ENSG00000100284	980.854	-1.1201	0.0568350183434683	-19.7079	1.84289023722491e-86	2.5982419572419e-85	TOM1	target of myb1 membrane trafficking protein	1164.8	1408.49	1356.83	1459.47	1403.28	1268.82	627.417	647.646	582.237	618.178	614.761	618.312
ENSG00000147113	1581.19	-11.6767	0.592757980108603	-19.6989	2.20234855458015e-86	3.10346131084434e-85	DIPK2B	divergent protein kinase domain 2B	2655.97	3016.66	3368.5	3287.14	3472.33	3167.6	1.06704	0	2.3243	0.871900795447235	0.892251130437126	0.879533
ENSG00000160211	3677.28	-0.821739970004151	0.0417420495088242	-19.6861	2.83467670469423e-86	3.99047385451015e-85	G6PD	glucose-6-phosphate dehydrogenase	4264.15	4878.18	4854.45	4669.75	4727.34	4787.06	2629.18	2682.54	2732.21	2770.9	2435.85	2695.77
ENSG00000182742	362.549	-1.26741	0.0643818996118015	-19.6858	2.85115529650621e-86	4.01164321532165e-85	HOXB4	homeobox B4	494.907	498.124	512.397	526.664	520.414	518.029	223.011	243.238	216.16	185.715	207.002	204.931
ENSG00000187446	4410.89	-0.642059185626662	0.0326183578714814	-19.684	2.95817742617185e-86	4.16012375917956e-85	CHP1	calcineurin like EF-hand protein 1	5084.34	5584.57	5484.7	5200.21	5473.55	5429.89	3341.96	3556.61	3539.91	3517.25	3384.31	3333.43
ENSG00000138738	137.273	-2.33349	0.118594540351061	-19.6762	3.45022278168564e-86	4.84719744480508e-85	PRDM5	PR/SET domain 5	217.931	199.679	242.876	262.857	216.112	233.757	49.0837	49.4386	48.8103	49.6983	35.69	41.3381
ENSG00000215114	499.507	-1.02627	0.0522411856679478	-19.6449	6.3888012582905e-86	8.96654087888604e-85	UBXN2B	UBX domain protein 2B	688.146	645.2	696.86	670.903	678.38	639.86	313.709	325.306	349.807	336.554	327.456	321.909
ENSG00000134590	1954.82	-0.973005	0.0495763191562081	-19.6264	9.19990126855397e-86	1.28988545228039e-84	RTL8C	retrotransposon Gag like 8C	2280.22	2745.05	2767.97	2588.72	2659.25	2501.99	1256.97	1381.31	1262.09	1339.24	1321.42	1353.6
ENSG00000103642	1185.43	-0.727715993744193	0.0371073830594668	-19.6111	1.24353975725878e-85	1.74264542228841e-84	LACTB	lactamase beta	1499.75	1478.27	1490.05	1434.8	1516.66	1445.13	901.646	880.996	952.963	867.541	866.376	890.967
ENSG00000135749	95.0114	-2.96269	0.151076783764299	-19.6105	1.25734505972405e-85	1.76110529114769e-84	PCNX2	pecanex 2	177.136	167.473	188.562	158.474	153.12	165.413	23.4748	17.7979	24.4052	26.157	21.414	16.7111
ENSG00000140548	880.118	-1.09907	0.0561355612305935	-19.5788	2.34323232058305e-85	3.27218174356244e-84	ZNF710	zinc finger protein 710	1027.39	1259.27	1270.74	1245.01	1223.99	1172.75	586.87	549.757	555.508	580.686	534.458	554.986
ENSG00000135390	3033.85	-0.779372589061721	0.039807837815569	-19.5784	2.36465604436909e-85	3.30044348648908e-84	ATP5MC2	ATP synthase membrane subunit c locus 2	3559.9	3804.64	4014.12	3851.76	3912.31	3864.91	2120.2	2281.1	2153.46	2367.21	2145.86	2330.76
ENSG00000117298	23160	-0.999503784091617	0.0511075877696415	-19.5569	3.60632990573627e-85	5.02593875001133e-84	ECE1	endothelin converting enzyme 1	26014.3	31107	31779.9	32175.8	32091.2	32088.1	15022.8	15357.6	16166.7	16007.2	14641.8	15467.5
ENSG00000186642	1445.64	-1.33951	0.0685001359205357	-19.5548	3.75301025395229e-85	5.22774239726371e-84	PDE2A	phosphodiesterase 2A	1635.02	2139.57	2253.52	2200.6	2194.07	2010.7	813.082	817.714	826.289	859.694	814.625	782.785
ENSG00000223773	255.465	-1.65634	0.0847072472064674	-19.5536	3.84102357624683e-85	5.34766507402965e-84	CD99P1	CD99 molecule pseudogene 1	442.303	380.034	351.504	418.484	381.831	353.607	123.776	109.754	124.35	117.707	132.053	130.171
ENSG00000038295	117.497	-5.67361	0.290168992374106	-19.5528	3.90773813144976e-85	5.43782949876155e-84	TLL1	tolloid like 1	269.461	247.988	213.157	219.206	186.07	246.633	5.33518	3.95509	5.81075	3.4876	4.46126	4.39767
ENSG00000135823	1835.52	-0.790193473165683	0.040450928628279	-19.5346	5.57606206502055e-85	7.75551689313173e-84	STX6	syntaxin 6	2167.5	2298.46	2413.39	2253.74	2478.99	2339.55	1323.12	1358.57	1424.8	1332.26	1286.63	1349.2
ENSG00000127995	672.83	-0.931147898398258	0.0476776972716862	-19.5301	6.09775275243967e-85	8.4768809481619e-84	CASD1	CAS1 domain containing 1	886.754	871.717	873.125	920.475	865.418	879.559	444.954	418.25	483.454	472.57	484.492	473.189
ENSG00000155016	469.82	-1.22481	0.0627151571387715	-19.5298	6.13190751396835e-85	8.51585858984782e-84	CYP2U1	cytochrome P450 family 2 subfamily U member 1	596.895	649.494	674.315	669.954	697.762	658.679	261.424	298.609	298.673	300.806	246.261	284.969
ENSG00000139977	1564.86	-0.716913427064186	0.0367168080327356	-19.5255	6.66828953708848e-85	9.2515456980682e-84	NAA30	N(alpha)-acetyltransferase 30, NatC catalytic subunit	1949.57	1939.89	1938.91	1987.09	1964.39	1887.88	1173.74	1185.54	1299.28	1164.86	1136.73	1150.43
ENSG00000243244	476.632	-1.51318	0.0775836341405924	-19.5038	1.01822297920789e-84	1.41127022678167e-83	STON1	stonin 1	652.719	689.215	717.356	741.125	818.901	616.088	230.48	238.294	261.484	279.88	245.369	228.679
ENSG00000213722	1460.17	-1.12266	0.0575659474585827	-19.5022	1.05112200840821e-84	1.45614389672272e-83	DDAH2	dimethylarginine dimethylaminohydrolase 2	1660.78	2053.69	2151.04	2002.27	2098.13	2039.43	948.595	958.12	921.585	896.314	894.036	898.004
ENSG00000153246	1330.11	-1.04792	0.0537470659311485	-19.4972	1.15947466938483e-84	1.60544864092594e-83	PLA2R1	phospholipase A2 receptor 1	1674.74	1721.96	1812.86	1821.02	1964.39	1766.05	847.227	800.905	820.478	903.289	973.446	854.907
ENSG00000137502	782.951	-0.932159	0.0478526428529886	-19.4798	1.63002468013903e-84	2.25586666095782e-83	RAB30	RAB30, member RAS oncogene family	1018.8	1051	1081.16	1015.37	1047.61	950.875	558.06	528.004	534.589	564.992	498.768	546.19
ENSG00000115414	112911	-0.657455	0.0337593949400196	-19.4747	1.79913637061465e-84	2.48743556304692e-83	FN1	fibronectin 1	126026	139107	139912	138967	144694	140509	86385.1	90204.7	85579.6	88443.9	85293	89811.8
ENSG00000138604	2895.44	-1.28023	0.0657517591103884	-19.4707	1.94541011951934e-84	2.68833472843751e-83	GLCE	glucuronic acid epimerase	4949.07	4141.73	3779.44	3754.02	3788.27	4198.71	1690.19	1706.62	1772.28	1771.7	1640.85	1552.38
ENSG00000125772	736.967	-1.04351	0.0536090272052328	-19.4653	2.16297878556995e-84	2.98602599326699e-83	GPCPD1	glycerophosphocholine phosphodiesterase 1	1073.55	936.13	989.951	1026.76	1006.91	924.132	499.373	466.7	439.293	482.161	520.182	478.466
ENSG00000110921	529.643	-1.00739	0.0517681037558722	-19.4596	2.4167075072383e-84	3.33464918429388e-83	MVK	mevalonate kinase	689.22	737.524	686.612	686.086	701.638	743.862	351.055	342.115	354.456	363.583	331.917	367.645
ENSG00000141524	850.627	-1.36365	0.0701092796779525	-19.4503	2.89456e-84	3.99202973734794e-83	TMC6	transmembrane channel like 6	998.403	1208.81	1310.71	1245.01	1317.99	1266.84	507.909	521.083	483.454	444.669	447.91	454.719
ENSG00000143801	355.376	-1.45617	0.0749447951320343	-19.43	4.30650437686909e-84	5.93636704821386e-83	PSEN2	presenilin 2	455.186	471.285	559.538	562.723	560.148	516.048	205.938	184.9	177.809	192.69	188.265	189.979
ENSG00000124172	3667.22	-0.763468448155651	0.0393231459051428	-19.4152	5.73635932789217e-84	7.89955121093755e-83	ATP5F1E	ATP synthase F1 subunit epsilon	4556.15	4793.37	4327.71	4746.61	4562.59	4710.79	2585.43	2671.66	2684.57	2981.9	2684.78	2701.05
ENSG00000144645	1312.01	-0.918105667502228	0.0473625841801718	-19.3846	1.04072051381091e-83	1.43105494849703e-82	OSBPL10	oxysterol binding protein like 10	1539.47	1638.23	1775.97	1780.22	1815.15	1743.27	964.601	906.704	902.991	917.24	887.79	872.497
ENSG00000169851	389.355	-8.91498	0.460003910345968	-19.3802	1.13333026084651e-83	1.55762986738752e-82	PCDH7	protocadherin 7	832.002	771.878	748.1	788.572	693.885	828.054	2.13407	2.96632	1.16215	2.6157	0.892251130437126	0
ENSG00000130724	1327.41	-0.879883383625457	0.0454274568102215	-19.369	1.41030810383441e-83	1.93639196998369e-82	CHMP2A	charged multivesicular body protein 2A	1581.34	1730.55	1732.93	1739.41	1749.25	1785.86	924.053	1012.5	921.585	973.913	860.13	917.353
ENSG00000240583	359.197	-8.20626	0.423684612551868	-19.3688	1.41518062156568e-83	1.94212441633791e-82	AQP1	aquaporin 1 (Colton blood group)	428.347	658.082	780.893	743.972	888.677	795.367	1.06704	1.97754	5.81075	0.871900795447235	1.7845	3.51813
ENSG00000186468	12493.3	-0.639074396004546	0.0329980005995055	-19.3671	1.46369068382404e-83	2.00770773847686e-82	RPS23	ribosomal protein S23	14724.8	15418.2	15397.5	14997.1	15291.6	15473.5	9461.41	9932.21	9351.82	10509	9369.53	9993.26
ENSG00000196914	12804.7	-0.457252772701413	0.0236104303737031	-19.3666	1.47814466505684e-83	2.02553829717066e-82	ARHGEF12	Rho guanine nucleotide exchange factor 12	14918.1	14835.3	14793.9	14487.5	15094.9	14773.2	10544.5	10608.5	11061.3	11251.9	10553.5	10733.8
ENSG00000164692	526.718	-2.08548	0.107743651545326	-19.356	1.81601161377156e-83	2.48485716881912e-82	COL1A2	collagen type I alpha 2 chain	586.159	856.688	973.555	967.922	897.399	833.997	204.871	213.575	182.458	219.719	179.342	204.931
ENSG00000162804	942.822	-1.45172	0.0750387022977561	-19.3463	2.19199474833552e-83	2.99784350527517e-82	SNED1	sushi, nidogen and EGF like domains 1	1108.98	1388.09	1547.44	1505.02	1440.1	1292.6	539.92	517.128	525.292	478.674	466.647	503.973
ENSG00000168653	1722.3	-0.759100171672757	0.0393173425135441	-19.307	4.68982917612848e-83	6.39825053450748e-82	NDUFS5	NADH:ubiquinone oxidoreductase subunit S5	2141.74	2234.04	2208.43	2104.76	2038.05	2266.25	1299.65	1302.21	1243.5	1301.75	1198.29	1328.98
ENSG00000187391	209.1	-2.58605	0.133988	-19.3006	5.31170783023237e-83	7.24311971267484e-82	MAGI2	membrane associated guanylate kinase, WW and PDZ domain containing 2	318.845	328.504	325.885	396.658	439.008	341.721	62.9551	51.4161	60.4318	47.0826	87.4406	49.2539
ENSG00000106479	282.947	-1.67492	0.0867992528706992	-19.2965	5.75273069822827e-83	7.8368290749592e-82	ZNF862	zinc finger protein 862	351.051	461.624	461.157	440.31	464.205	407.093	132.312	144.361	132.485	147.351	131.161	122.255
ENSG00000139722	1493.16	-1.06918	0.0554103715176691	-19.2957	5.84075715927286e-83	7.95285491931309e-82	VPS37B	VPS37B subunit of ESCRT-I	1798.2	1998.94	2157.19	2163.59	1994.44	2016.65	1010.48	934.389	1065.69	941.653	877.975	958.692
ENSG00000003096	608.886	-1.11664	0.0578758585822775	-19.2936	6.07574462704812e-83	8.26877366276416e-82	KLHL13	kelch like family member 13	860.988	873.864	791.141	843.611	761.723	867.673	411.876	415.284	377.699	390.612	351.547	360.609
ENSG00000129562	1935.48	-1.03491	0.0536432	-19.2926	6.20211869923151e-83	8.43251929590338e-82	DAD1	defender against cell death 1	2783.72	2748.27	2396.99	2563.1	2460.58	2662.45	1173.74	1293.31	1145.88	1371.5	1294.66	1331.61
ENSG00000084112	3820.95	-0.771145811440503	0.0399720169879645	-19.2921	6.25287223158828e-83	8.49737566074064e-82	SSH1	slingshot protein phosphatase 1	4387.6	4768.68	4988.7	4953.48	5179.91	4630.56	2781.76	2832.83	2861.21	2756.95	2820.41	2889.27
ENSG00000115419	5047.3	-0.618321554871735	0.0320701832015367	-19.2803	7.86760379294558e-83	1.0681298274723e-81	GLS	glutaminase	5899.17	6053.71	6127.25	6192.8	6492.09	5904.34	4044.07	4031.22	4111.69	3923.55	3788.5	3999.24
ENSG00000067208	1643.11	-0.691306637364934	0.0358959119431857	-19.2586	1.19463147134927e-82	1.62028803310864e-81	EVI5	ecotropic viral integration site 5	1988.22	2094.48	2023.97	1975.7	2078.75	2012.69	1216.42	1274.53	1328.34	1283.44	1182.23	1258.61
ENSG00000108946	7198.63	-0.521641198234263	0.0270955042580502	-19.2519	1.35957490601773e-82	1.84310434557272e-81	PRKAR1A	protein kinase cAMP-dependent type I regulatory subunit alpha	8643.16	8361.83	8480.17	8363.04	8721.05	8340.96	5861.23	6053.26	6143.13	6004.78	5726.47	5684.42
ENSG00000071054	13778.8	-0.56076	0.0291295	-19.2506	1.39467218428644e-82	1.88976384289323e-81	MAP4K4	mitogen-activated protein kinase kinase kinase kinase 4	15479.5	16420.9	16669.3	16290.5	17246.3	16432.3	10883.8	10929.9	11410	11403.6	10896.2	11283.5
ENSG00000198225	150.634	-2.51899	0.130854166083863	-19.2504	1.40089379487774e-82	1.8972708034227e-81	FKBP1C	FKBP prolyl isomerase 1C	197.533	292.004	281.818	253.368	228.711	284.272	49.0837	43.506	52.2968	47.0826	37.4745	40.4585
ENSG00000109472	92.527	-4.58471	0.238184651021158	-19.2486	1.45141193108317e-82	1.96473336028249e-81	CPE	carboxypeptidase E	149.224	169.62	218.281	171.759	165.718	191.166	9.60333	2.96632	8.13505	6.97521	11.5993	5.2772
ENSG00000005302	1117.83	-0.921724985641944	0.0478990696031092	-19.2431	1.61372818087246e-82	2.18233420089333e-81	MSL3	MSL complex subunit 3	1383.81	1431.03	1524.89	1474.66	1544.77	1422.35	718.115	844.411	735.641	752.45	767.336	814.448
ENSG00000088727	165.619	-1.84297	0.0957978154688735	-19.2381	1.77614736424615e-82	2.3996517883277e-81	KIF9	kinesin family member 9	238.328	259.797	277.719	249.572	266.506	262.481	75.7596	55.3712	75.5398	80.2149	71.3801	74.7603
ENSG00000184117	815.573	-1.05703	0.0549857187079336	-19.2238	2.34036577368617e-82	3.15886984819638e-81	NIPSNAP1	nipsnap homolog 1	970.491	1107.9	1144.7	1087.49	1157.12	1141.05	519.647	569.533	529.94	558.888	500.553	499.575
ENSG00000154822	473.595	-1.0929	0.0569053908884679	-19.2055	3.3295635005072e-82	4.48967049257254e-81	PLCL2	phospholipase C like 2	667.749	645.2	629.224	621.558	658.997	647.784	307.306	280.811	298.673	298.19	284.628	343.018
ENSG00000015676	2422.38	-0.660178261763888	0.0344118930899697	-19.1846	4.97796219494892e-82	6.70916540747109e-81	NUDCD3	NudC domain containing 3	2796.6	2958.69	2895.04	2992.02	3063.37	3093.32	1884.39	1852.96	1933.82	1945.21	1823.76	1829.43
ENSG00000164054	4148.71	-0.812465488578501	0.0423563300910427	-19.1817	5.2653311710262e-82	7.09304046720971e-81	SHISA5	shisa family member 5	4703.23	5213.13	5457.03	5431.75	5308.8	5604.22	3095.47	3078.05	3033.21	3054.27	2867.7	2937.64
ENSG00000068697	3806.3	-0.614774077678373	0.0320632138476131	-19.1738	6.12500645284741e-82	8.24713755703752e-81	LAPTM4A	lysosomal protein transmembrane 4 alpha	4460.61	4673.13	4797.06	4492.3	4721.52	4489.91	2968.49	3138.36	2905.38	3121.4	2937.29	2970.18
ENSG00000220785	219.676	-2.77424	0.144722780455861	-19.1693	6.67812674049139e-82	8.98320961782526e-81	MTMR9LP	myotubularin related protein 9-like, pseudogene	256.579	360.711	449.885	469.727	425.441	337.759	55.4859	48.4498	55.7832	58.4174	63.3498	54.5311
ENSG00000255302	4159.14	-0.667871997773421	0.0348527823116496	-19.1627	7.58945248651673e-82	1.01992424945492e-80	EID1	EP300 interacting inhibitor of differentiation 1	5226.05	5233.52	4980.5	4940.2	5118.86	5128.78	3093.34	3273.82	3392.32	3362.92	3025.62	3133.78
ENSG00000118960	1141.26	-1.36775	0.071395101507254	-19.1575	8.38793199973928e-82	1.12668580092976e-80	HS1BP3	HCLS1 binding protein 3	1300.07	1602.8	1764.7	1821.97	1752.16	1627.38	606.077	634.792	671.723	651.31	621.007	641.18
ENSG00000146416	255.422	-1.5971	0.0833899212348274	-19.1522	9.28351998539012e-82	1.24638193825066e-80	AIG1	androgen induced 1	372.522	407.946	392.496	367.241	418.657	343.702	133.38	139.417	127.837	139.504	112.424	109.942
ENSG00000179163	210.001	-1.71324	0.0895642820189518	-19.1287	1.45764131871237e-81	1.9551070577816e-80	FUCA1	alpha-L-fucosidase 1	290.932	312.401	353.554	319.794	349.85	305.072	89.631	88.0007	103.431	115.091	98.1476	94.1101
ENSG00000197822	235.396	-1.61012	0.084228048346104	-19.1162	1.85226199120323e-81	2.48201324085919e-80	OCLN	occludin	342.463	330.651	382.248	376.731	363.418	329.835	119.508	102.832	137.134	115.091	100.824	124.014
ENSG00000081087	1274.95	-0.710251427290932	0.0371651425794412	-19.1107	2.05740336671084e-81	2.75424984356073e-80	OSTM1	osteoclastogenesis associated transmembrane protein 1	1624.28	1516.92	1565.89	1577.14	1627.14	1580.83	948.595	970.974	1019.21	997.455	941.325	929.667
ENSG00000157214	177.539	-1.78941	0.0936475420756435	-19.1079	2.17052423954013e-81	2.90428868092239e-80	STEAP2	STEAP2 metalloreductase	309.183	280.195	273.62	243.878	281.043	265.453	87.497	79.1017	70.8912	83.7025	77.6258	78.2785
ENSG00000136161	494.223	-1.29587	0.0678809437656487	-19.0904	3.03520876474037e-81	4.05738780865078e-80	RCBTB2	RCC1 and BTB domain containing protein 2	606.557	709.612	729.654	709.81	773.353	684.432	261.424	267.957	312.618	286.855	308.719	279.692
ENSG00000212916	84.5085	-3.57697	0.187394166050436	-19.088	3.17937477504091e-81	4.24806576828283e-80	MAP10	microtubule associated protein 10	141.709	179.282	139.372	140.444	163.78	170.365	12.8044	14.8316	16.2701	13.0785	12.4915	9.67487
ENSG00000123636	2252.34	-0.813398292649557	0.0426328454991664	-19.0791	3.76356508523891e-81	5.02620958266079e-80	BAZ2B	bromodomain adjacent to zinc finger domain 2B	2746.14	2810.54	3001.62	2917.05	3087.6	2662.45	1579.21	1629.5	1658.39	1637.43	1722.94	1575.24
ENSG00000011638	401.3	-1.19631	0.0627373566083631	-19.0685	4.61334079124591e-81	6.15517366230198e-80	TMEM159	transmembrane protein 159	509.937	558.243	546.215	566.519	610.542	562.601	223.011	250.159	234.754	242.388	262.322	248.908
ENSG00000134247	3793.46	-0.737432934688917	0.0386736859399436	-19.0681	4.65069962044351e-81	6.20204650053877e-80	PTGFRN	prostaglandin F2 receptor inhibitor	4325.34	4799.81	5036.86	4657.41	4863.98	4766.26	2901.27	2924.79	2926.29	2824.09	2716.9	2778.45
ENSG00000115306	37485.8	-0.822817299538368	0.0431735078187198	-19.0584	5.59769745069294e-81	7.45779356528924e-80	SPTBN1	spectrin beta, non-erythrocytic 1	41990.9	48020.7	50106.3	49397.2	50884.3	46967.3	26855.2	27171.5	27665	27652.3	26008.2	27110.7
ENSG00000057608	8747.5	-0.559802358767835	0.0293861529655072	-19.0499	6.58670545936145e-81	8.76705609540725e-80	GDI2	GDP dissociation inhibitor 2	11083.3	10491.7	10302.3	10019.9	10152.4	10495.3	7062.71	7096.42	7054.25	7261.19	6803.41	7147.09
ENSG00000103227	201.969	-1.82934	0.0960464265272023	-19.0464	7.0381931278213e-81	9.36352067100737e-80	LMF1	lipase maturation factor 1	259.799	300.592	333.058	347.313	331.437	318.939	86.4299	86.0232	90.6477	102.012	80.3026	87.0738
ENSG00000136144	1450.51	-0.882701806588808	0.0463489859035147	-19.0447	7.27230838027762e-81	9.67036422391739e-80	RCBTB1	RCC1 and BTB domain containing protein 1	1699.43	1833.61	1969.65	1886.5	2023.51	1873.03	968.869	1002.61	1031.99	1050.64	1067.13	999.15
ENSG00000166619	1462.14	-0.633483050763402	0.0332744758907112	-19.0381	8.24534441888074e-81	1.09590269853811e-79	BLCAP	BLCAP apoptosis inducing factor	1793.9	1781.01	1821.06	1772.63	1754.1	1744.26	1165.2	1189.49	1143.56	1161.37	1110.85	1108.21
ENSG00000108551	382.342	-1.68137	0.0883587702496701	-19.029	9.8197017716703e-81	1.30266601158723e-79	RASD1	ras related dexamethasone induced 1	515.305	581.86	547.24	545.642	655.121	651.746	164.324	183.912	198.728	174.38	154.359	215.486
ENSG00000114993	181.25	-2.36265	0.124172397537179	-19.0272	1.01618348417179e-80	1.34741091032208e-79	RTKN	rhotekin	213.637	329.578	354.579	319.794	305.271	298.139	60.8211	60.3151	55.7832	59.2893	57.1041	60.6878
ENSG00000131069	1037.9	-0.813111546927782	0.0427344421612228	-19.0271	1.01772395901837e-80	1.34881121555766e-79	ACSS2	acyl-CoA synthetase short chain family member 2	1220.63	1348.37	1387.57	1311.44	1345.13	1322.31	763.998	800.905	743.776	742.859	730.754	737.049
ENSG00000100280	4518.61	-0.926247913951428	0.048693379227979	-19.0221	1.12016012821208e-80	1.4838657835426e-79	AP1B1	adaptor related protein complex 1 subunit beta 1	5097.22	5990.37	6101.63	6233.61	6138.37	5961.79	3131.75	3082.99	3334.21	3133.61	2965.84	3051.98
ENSG00000253293	485.676	-1.27106	0.0668694	-19.0081	1.46194954162992e-80	1.93387102074513e-79	HOXA10	homeobox A10	692.441	682.774	703.009	679.443	623.14	744.852	265.692	272.901	248.7	328.707	294.443	292.005
ENSG00000198108	241.825	-1.51042	0.0795000816928174	-18.9989	1.74093181172194e-80	2.30181606350415e-79	CHSY3	chondroitin sulfate synthase 3	341.389	354.269	333.058	373.884	359.541	383.321	128.044	131.507	139.458	135.145	107.07	115.219
ENSG00000198040	669.452	-0.9575	0.0504088891323205	-18.9947	1.88795961050701e-80	2.49384418190549e-79	ZNF84	zinc finger protein 84	871.724	855.614	922.315	921.424	912.905	820.13	439.619	453.846	443.941	436.822	487.169	467.912
ENSG00000129925	3077.74	-1.18811	0.062587048558379	-18.9833	2.34424501760958e-80	3.09509258014883e-79	TMEM8A	transmembrane protein 8A	3480.45	4301.69	4516.27	4523.61	4340.66	4502.79	1870.51	2042.8	1908.25	1830.99	1728.29	1886.6
ENSG00000136205	3115.44	-0.718149630600074	0.0378540938141722	-18.9715	2.93311813936515e-80	3.87074287159348e-79	TNS3	tensin 3	3519.1	3799.27	3915.74	3913.44	4021.82	4080.84	2309.07	2338.45	2371.95	2355	2318.96	2441.58
ENSG00000034677	2443.51	-0.996735972654851	0.0525544078387919	-18.9658	3.27063207651315e-80	4.31410469779766e-79	RNF19A	ring finger protein 19A, RBR E3 ubiquitin protein ligase	2890	3088.58	3376.7	3395.32	3645.81	3133.93	1620.83	1651.25	1692.09	1630.45	1547.16	1650
ENSG00000233818	243.485	-1.43985	0.075925590789126	-18.964	3.38362699489642e-80	4.46103663223915e-79	AP000695.2	NA	336.022	344.607	369.951	346.364	380.862	358.559	121.642	122.608	128.999	139.504	126.7	146.003
ENSG00000130304	475.419	-1.91398	0.101082	-18.9349	5.88704310638686e-80	7.74325532816921e-79	SLC27A1	solute carrier family 27 member 1	527.114	734.304	840.331	831.274	800.488	774.567	208.072	211.597	190.593	192.69	182.911	211.088
ENSG00000100100	264.448	-2.48926	0.131628721663368	-18.9112	9.2219807802132e-80	1.21239874799356e-78	PIK3IP1	phosphoinositide-3-kinase interacting protein 1	310.256	507.786	483.703	502.94	497.155	391.245	88.564	93.9333	73.2155	86.3182	74.0568	64.2059
ENSG00000267583	112.337	-5.71944	0.302820154323498	-18.8873	1.45209298358439e-79	1.90634272173066e-78	AC007998.3	NA	169.621	216.856	219.306	235.338	268.444	212.956	2.13407	4.94386	6.9729	2.6157	4.46126	4.39767
ENSG00000050438	268.763	-1.35717	0.0719029572268208	-18.8751	1.82893629388729e-79	2.39994020279413e-78	SLC4A8	solute carrier family 4 member 8	410.097	374.667	367.901	390.016	363.418	414.027	152.586	149.305	147.593	145.607	147.221	162.714
ENSG00000102893	2111.7	-0.525957367511135	0.0279014684733228	-18.8505	2.90933079323441e-79	3.80866553538374e-78	PHKB	phosphorylase kinase regulatory subunit beta	2470.24	2476.66	2501.52	2451.12	2483.84	2573.31	1711.53	1716.51	1718.82	1736.83	1755.06	1744.99
ENSG00000030582	9456.77	-1.15525	0.0613129233673498	-18.8419	3.42232874495632e-79	4.47813646162164e-78	GRN	granulin precursor	10451	13183.1	14208.8	13644.9	13685.8	13142.9	5858.03	5983.06	5876.99	6098.95	5552.48	5795.25
ENSG00000175806	357.33	-1.29355	0.0686553415886669	-18.8412	3.4701490001685e-79	4.53857674540592e-78	MSRA	methionine sulfoxide reductase A	482.025	557.169	525.719	509.583	453.545	517.038	207.005	215.552	211.511	216.231	207.002	185.582
ENSG00000228495	369.159	-8.84086	0.469300977953488	-18.8384	3.66095088065644e-79	4.78363103105953e-78	LINC01013	long intergenic non-protein coding RNA 1013	939.358	757.922	598.48	686.086	632.831	806.263	1.06704	0	0	3.4876	0.892251130437126	3.51813
ENSG00000138640	157.573	-6.9222	0.367578891223938	-18.8319	4.13766267500728e-79	5.40399705373254e-78	FAM13A	family with sequence similarity 13 member A	336.022	316.695	307.438	334.977	292.672	287.243	3.20111	5.93263	2.3243	3.4876	0	0.879533
ENSG00000186472	78.3042	-3.95724	0.210182644161784	-18.8276	4.48566827495294e-79	5.84480267272179e-78	PCLO	piccolo presynaptic cytomatrix protein	127.753	139.561	156.794	157.525	157.966	143.622	6.40222	11.8653	8.13505	6.10331	12.4915	11.4339
ENSG00000198774	136.57	-6.54419	0.348911847393871	-18.756	1.72963277342783e-78	2.24844185696069e-77	RASSF9	Ras association domain family member 9	274.829	265.165	230.579	282.785	292.672	275.358	1.06704	4.94386	3.48645	1.7438	3.569	2.6386
ENSG00000100441	2158.69	-0.803359216639054	0.0428554850731211	-18.7458	2.09601866433498e-78	2.72345495606194e-77	KHNYN	KH and NYN domain containing	2430.52	2870.65	2839.7	2661.79	2864.7	2800.13	1567.48	1578.08	1571.23	1574.65	1551.62	1593.71
ENSG00000102996	707.885	-2.10398	0.112239433126788	-18.7454	2.10885815307246e-78	2.73885985411859e-77	MMP15	matrix metallopeptidase 15	798.722	1134.74	1407.04	1208.95	1196.86	1143.03	310.508	293.665	274.267	260.698	246.261	219.883
ENSG00000080298	633.435	-1.08713	0.0580146599638101	-18.7388	2.38753508092253e-78	3.09934332532811e-77	RFX3	regulatory factor X3	836.297	772.951	921.29	887.262	916.781	832.016	405.474	396.498	420.698	408.05	432.742	371.163
ENSG00000135966	2331.08	-0.771466329255419	0.0411825062352235	-18.7329	2.67145010981571e-78	3.46467295332178e-77	TGFBRAP1	transforming growth factor beta receptor associated protein 1	2753.66	3083.22	2903.24	2985.38	3059.49	2850.64	1665.64	1779.79	1826.9	1775.19	1625.68	1664.08
ENSG00000154040	85.5095	-3.57622	0.191009049557492	-18.7228	3.22780080080873e-78	4.18426970663497e-77	CABYR	calcium binding tyrosine phosphorylation regulated	190.019	144.928	160.893	144.239	171.533	134.707	17.0726	18.7867	10.4594	11.3347	10.707	11.4339
ENSG00000234975	302.938	-1.83598	0.0981264575173432	-18.7104	4.07656658398574e-78	5.28208452913369e-77	FTH1P2	ferritin heavy chain 1 pseudogene 2	409.023	462.697	427.339	527.613	515.568	500.2	106.704	139.417	116.215	165.661	129.376	135.448
ENSG00000088298	859.156	-1.16745	0.0624209120625529	-18.7029	4.69214471144796e-78	6.06840545704916e-77	EDEM2	ER degradation enhancing alpha-mannosidase like protein 2	1020.95	1217.4	1233.85	1223.19	1211.39	1228.21	490.837	518.116	533.427	610.331	504.122	518.045
ENSG00000074219	1346.5	-1.19973	0.0641562382540403	-18.7001	4.9379092362104e-78	6.38032866275074e-77	TEAD2	TEA domain transcription factor 2	1534.11	1983.91	2038.32	1891.24	1951.79	1858.17	759.73	880.007	807.694	837.025	825.332	790.701
ENSG00000161298	107.982	-2.27521	0.121682278409663	-18.698	5.14370722715005e-78	6.64315991372881e-77	ZNF382	zinc finger protein 382	174.989	186.797	193.686	182.197	166.688	170.365	34.1452	36.5846	34.8645	35.7479	39.259	40.4585
ENSG00000155366	4154.6	-0.712848722611759	0.038179148095683	-18.6712	8.49975461833138e-78	1.0962281952174e-76	RHOC	ras homolog family member C	4767.64	5242.11	5293.06	5127.14	5104.32	5430.88	3157.36	3131.44	3080.86	3275.73	2960.49	3284.18
ENSG00000082641	9605.2	-0.694935810086256	0.0372302978084515	-18.6659	9.38387318652686e-78	1.20969420777241e-76	NFE2L1	nuclear factor, erythroid 2 like 1	10676.5	12142.8	12297.5	12160.7	12270.9	11697.7	7381.76	7382.17	7441.25	7521.89	7048.78	7240.32
ENSG00000116675	135.253	-2.24284	0.120224888920174	-18.6553	1.1425585494519e-77	1.47085264953713e-76	DNAJC6	DnaJ heat shock protein family (Hsp40) member C6	258.726	243.694	214.182	210.665	190.915	220.88	42.6814	51.4161	56.9454	48.8264	38.3668	45.7357
ENSG00000176978	1925.62	-1.10017	0.0590227215996715	-18.6398	1.52736766841525e-77	1.96350658942856e-76	DPP7	dipeptidyl peptidase 7	2195.41	2714.99	2751.57	2677.92	2574.93	2839.75	1264.44	1284.41	1251.64	1220.66	1117.99	1213.76
ENSG00000141505	110.419	-2.69801	0.145078274678978	-18.5969	3.40289146446882e-77	4.36652132848545e-76	ASGR1	asialoglycoprotein receptor 1	156.739	186.797	211.108	202.125	171.533	220.88	28.81	25.7081	24.4052	36.6198	34.7978	25.5065
ENSG00000108784	940.515	-1.37039	0.0737001928043418	-18.5941	3.58749571766702e-77	4.60128135690641e-76	NAGLU	N-acetyl-alpha-glucosaminidase	1078.92	1482.56	1401.92	1403.49	1343.19	1425.32	559.127	499.33	569.454	475.186	505.014	542.672
ENSG00000239264	407.351	-2.20741	0.118736995367652	-18.5907	3.81972977204937e-77	4.89463301899286e-76	TXNDC5	thioredoxin domain containing 5	678.485	795.496	744.001	560.826	560.148	677.498	172.86	169.08	148.755	135.145	99.0399	146.882
ENSG00000147403	16885.8	-1.11468	0.0599680900480136	-18.5879	4.02328431793214e-77	5.15309806038732e-76	RPL10	ribosomal protein L10	19100.6	23545	24194.4	23746.4	23774.3	24260.2	9802.86	10858.7	9952.65	11513.5	10753.4	11127.9
ENSG00000169084	352.19	-1.2561	0.067584195302744	-18.5857	4.19509809750685e-77	5.37068995517601e-76	DHRSX	dehydrogenase/reductase X-linked	461.627	529.257	507.273	464.982	498.124	519.019	198.469	217.53	202.214	234.541	191.834	201.413
ENSG00000170348	7613.21	-0.712317800117969	0.0383643378166951	-18.5672	5.92265609243152e-77	7.57887678739686e-76	TMED10	transmembrane p24 trafficking protein 10	10223.4	9578.15	8879.84	9232.27	9289.92	9525.59	5936.99	5821.89	5986.24	5888.82	5457.01	5538.42
ENSG00000130741	5207.06	-0.449197637308757	0.024205187958702	-18.5579	7.0393652931515e-77	8.9995925889717e-76	EIF2S3	eukaryotic translation initiation factor 2 subunit gamma	6008.67	5965.68	6160.04	6006.81	5951.33	5974.66	4207.32	4519.68	4496.36	4388.28	4381.85	4424.05
ENSG00000197291	95.4677	-4.03549	0.217480837144078	-18.5556	7.34724335204921e-77	9.38889358135889e-76	RAMP2-AS1	RAMP2 antisense RNA 1	125.606	163.179	193.686	208.768	209.329	178.289	12.8044	15.8203	11.6215	6.10331	12.4915	7.9158
ENSG00000149380	844.62	-1.19381	0.0644257542601337	-18.53	1.18287971402102e-76	1.51019191365957e-75	P4HA3	prolyl 4-hydroxylase subunit alpha 3	1002.7	1203.44	1205.16	1282.97	1226.9	1131.15	535.652	500.319	496.238	521.397	464.863	564.66
ENSG00000119977	1343.1	-0.793463301134804	0.0428431988410814	-18.5202	1.41989523503956e-76	1.81030141115735e-75	TCTN3	tectonic family member 3	1564.16	1801.41	1648.89	1751.75	1778.32	1672.95	973.137	1010.52	1015.72	976.529	943.109	980.68
ENSG00000198399	2706.24	-0.512196381404665	0.0276766063669966	-18.5065	1.83102558383326e-76	2.33340537216645e-75	ITSN2	intersectin 2	3170.2	3190.57	3178.91	3178.96	3233.93	3135.91	2169.28	2321.64	2256.9	2251.25	2235.98	2151.34
ENSG00000124181	5475.78	-0.835640661542706	0.0451650552990452	-18.5019	1.99213304648516e-76	2.53523513159869e-75	PLCG1	phospholipase C gamma 1	6119.24	7014.53	7427.71	7229.05	7345.88	6972.09	4013.12	3919.49	4055.9	3908.73	3745.67	3957.9
ENSG00000224189	1455.24	-1.06712	0.0576764663146401	-18.5018	1.99853120341704e-76	2.54221568566228e-75	HAGLR	HOXD antisense growth-associated long non-coding RNA	1717.68	2088.04	2103.9	1989.93	2019.63	1898.78	971.003	979.873	980.855	975.657	834.255	903.281
ENSG00000152270	88.4784	-5.15733	0.279008430014503	-18.4845	2.75336208224011e-76	3.50079302191671e-75	PDE3B	phosphodiesterase 3B	182.504	176.061	171.141	155.627	154.089	194.137	5.33518	4.94386	1.16215	5.2314	5.35351	6.15673
ENSG00000143816	120.856	-3.7061	0.200516530504859	-18.4828	2.84262848607508e-76	3.61264218141308e-75	WNT9A	Wnt family member 9A	141.709	210.414	254.149	249.572	272.321	218.899	17.0726	23.7305	13.9458	12.2066	13.3838	22.8679
ENSG00000105856	2175.45	-0.936712190749889	0.0507337105105548	-18.4633	4.07586183597977e-76	5.17285199739547e-75	HBP1	HMG-box transcription factor 1	2489.57	2885.68	3073.36	2890.48	3029.45	2775.37	1534.4	1539.52	1530.55	1490.95	1393.7	1472.34
ENSG00000103404	4011.33	-1.10854	0.0600632277772814	-18.4563	4.64111958023603e-76	5.8875614902812e-75	USP31	ubiquitin specific peptidase 31	4571.18	5210.98	5897.69	5735.41	6139.33	5328.86	2504.33	2517.41	2609.03	2558.16	2473.32	2590.23
ENSG00000107679	2589.2	-0.588390587901691	0.0318967425438496	-18.4467	5.53976959181184e-76	7.02115995830682e-75	PLEKHA1	pleckstrin homology domain containing A1	3217.43	3070.33	3034.42	3017.64	3277.54	3043.79	2074.32	2139.7	2017.49	2053.33	2053.96	2070.42
ENSG00000022267	1328.07	-0.893341012217418	0.0484306803578186	-18.4458	5.63938862084551e-76	7.14091751466317e-75	FHL1	four and a half LIM domains 1	1565.24	1734.85	1816.96	1740.36	1797.71	1701.67	1004.08	962.075	906.477	886.723	865.484	955.173
ENSG00000123836	113.171	-2.28373	0.123813533804459	-18.4449	5.72906097990379e-76	7.25116831751913e-75	PFKFB2	6-phosphofructo-2-kinase/fructose-2,6-biphosphatase 2	188.945	179.282	184.463	162.269	210.298	202.061	36.2792	33.6182	38.351	40.9793	41.0436	40.4585
ENSG00000118946	612.11	-10.0849	0.546876519146349	-18.4409	6.16642660276594e-76	7.80118803971002e-75	PCDH17	protocadherin 17	1175.54	1202.37	1242.05	1196.62	1279.23	1243.07	0	0	1.16215	0	0	5.2772
ENSG00000163584	958.786	-1.56474	0.084862272379866	-18.4386	6.44340451474808e-76	8.14789276626523e-75	RPL22L1	ribosomal protein L22 like 1	1691.92	1495.45	1263.57	1320.93	1265.66	1563.99	456.691	482.521	447.428	504.831	438.988	573.456
ENSG00000126432	2544.45	-0.704894847998968	0.0382328727413965	-18.4369	6.64688849092171e-76	8.39757758755513e-75	PRDX5	peroxiredoxin 5	2981.25	3330.13	3214.78	3167.57	3119.58	3108.17	2013.5	1986.44	1932.66	2000.14	1794.32	1884.84
ENSG00000162704	5025.3	-0.573263812424862	0.0311039102736258	-18.4306	7.46468263876531e-76	9.42648925516644e-75	ARPC5	actin related protein 2/3 complex subunit 5	6328.59	6064.45	5852.6	5825.56	5972.65	6020.23	4010.99	4206.24	4086.12	4104.04	3821.51	4010.67
ENSG00000120008	2407.73	-0.565509946888819	0.0307203178098885	-18.4083	1.1262928052128e-75	1.42100693978933e-74	WDR11	WD repeat domain 11	2927.57	2806.24	2819.21	2806.03	3031.39	2852.63	1893.99	1906.35	1964.03	1952.19	1968.31	1964.88
ENSG00000153391	388.263	-1.24967	0.0679214002800702	-18.3987	1.34469291775307e-75	1.69578687929503e-74	INO80C	INO80 complex subunit C	545.364	555.022	480.629	590.243	534.951	576.468	217.675	223.462	210.349	252.851	234.662	237.474
ENSG00000204217	13100.9	-0.487998818513563	0.0265354208260714	-18.3905	1.56621000662536e-75	1.97246122272651e-74	BMPR2	bone morphogenetic protein receptor type 2	16017.4	15513.8	15255.1	14768.4	15531	14691	10933.9	11001.1	10901	11099.3	10607.1	10892.1
ENSG00000204308	626.366	-1.09145	0.0593543438596372	-18.3887	1.61891194295577e-75	2.03791153036182e-74	RNF5	ring finger protein 5	748.265	840.584	906.943	905.292	891.585	824.092	398.004	401.441	377.699	435.078	386.345	401.067
ENSG00000060140	212.123	-2.08754	0.113552831789735	-18.3838	1.76986299580904e-75	2.22692e-74	STYK1	serine/threonine/tyrosine kinase 1	426.2	342.46	322.81	308.407	312.055	350.635	64.0222	80.0905	77.8641	93.2934	99.0399	68.6036
ENSG00000161921	180.81	-1.83701	0.0999501077856852	-18.3792	1.92677152252589e-75	2.42325894510991e-74	CXCL16	C-X-C motif chemokine ligand 16	242.623	286.636	296.166	300.815	288.796	279.32	100.301	78.113	69.729	73.2397	66.0266	87.9533
ENSG00000115226	518.87	-1.5577	0.0847834907282031	-18.3727	2.17391587474414e-75	2.73285271025963e-74	FNDC4	fibronectin type III domain containing 4	591.527	808.378	808.563	796.163	805.333	836.968	274.228	227.418	275.43	286.855	258.753	256.824
ENSG00000187672	129.722	-6.39041	0.348384	-18.343	3.75434724899615e-75	4.71537208607568e-74	ERC2	ELKS/RAB6-interacting/CAST family member 2	256.579	210.414	227.504	313.151	288.796	241.681	1.06704	4.94386	4.6486	5.2314	0.892251130437126	1.75907
ENSG00000198435	863.804	-1.53265	0.0835870832241072	-18.336	4.26887751734401e-75	5.35677757865903e-74	NRARP	NOTCH regulated ankyrin repeat protein	988.741	1298.99	1412.17	1296.26	1343.19	1360.94	452.423	498.341	474.157	402.818	391.698	445.923
ENSG00000141098	1441.33	-0.952522270499018	0.051962032545692	-18.3311	4.67182742016781e-75	5.85977632948526e-74	GFOD2	glucose-fructose oxidoreductase domain containing 2	1683.33	1896.95	2032.17	1938.69	2057.43	1792.8	1009.42	964.053	999.449	950.372	948.463	1022.9
ENSG00000138757	6135.58	-0.649050235883365	0.0354174752759269	-18.3257	5.16074793678146e-75	6.46719290277586e-74	G3BP2	G3BP stress granule assembly factor 2	7941.06	7643.63	7164.34	7155.03	7444.73	7607	4700.29	4845.97	4990.27	4933.21	4547.8	4653.61
ENSG00000162946	375.524	-1.3803	0.0753800359174835	-18.3113	6.72771921295764e-75	8.42705089900159e-74	DISC1	DISC1 scaffold protein	483.098	509.933	546.215	584.549	627.986	504.162	205.938	209.62	197.566	209.256	221.278	206.69
ENSG00000182606	3518.16	-0.779332979764485	0.0425743294278479	-18.3052	7.51710432226024e-75	9.41159037110325e-74	TRAK1	trafficking kinesin protein 1	4010.79	4403.67	4541.89	4586.24	4816.49	4311.62	2652.65	2539.17	2703.16	2530.26	2563.44	2558.56
ENSG00000164924	20615.7	-0.438538041521771	0.023959388851181	-18.3034	7.77564277692646e-75	9.73091115161876e-74	YWHAZ	tyrosine 3-monooxygenase/tryptophan 5-monooxygenase activation protein zeta	24726	23491.3	23035.3	23303.2	23704.5	24091.8	17135.5	17609	17679.8	17930.6	17076.8	17603.9
ENSG00000117448	1376.75	-0.775273	0.0423591836880531	-18.3024	7.92382074623449e-75	9.90744448490792e-74	AKR1A1	aldo-keto reductase family 1 member A1	1594.22	1823.95	1792.37	1828.61	1665.91	1722.47	1033.96	1007.56	1009.91	1027.97	982.368	1031.69
ENSG00000103042	1244.07	-0.807961804111483	0.0441454596617957	-18.3023	7.93823358727847e-75	9.92101051336485e-74	SLC38A7	solute carrier family 38 member 7	1451.44	1597.43	1633.52	1662.55	1654.28	1500.6	920.852	911.648	899.504	875.388	936.864	884.811
ENSG00000067646	254.251	-1.45151	0.0793332881906553	-18.2963	8.84872164371152e-75	1.10489979448048e-73	ZFY	zinc finger protein Y-linked	388.626	320.989	380.199	405.199	386.676	351.626	136.581	141.394	137.134	142.992	132.945	126.653
ENSG00000120156	3689.58	-0.722228163043973	0.0394895103453238	-18.2891	1.01043752750221e-74	1.26055703195784e-73	TEK	TEK receptor tyrosine kinase	4325.34	4845.97	4715.08	4511.28	4512.19	4660.28	2615.31	2778.45	2757.78	2987.13	2688.35	2877.83
ENSG00000128918	584.326	-10.018	0.547894641364787	-18.2845	1.10038949643684e-74	1.37216057000823e-73	ALDH1A2	aldehyde dehydrogenase 1 family member A2	1062.82	1136.88	1158.02	1157.71	1269.54	1220.29	1.06704	0	1.16215	0.871900795447235	2.67675	0.879533
ENSG00000177000	1197.8	-1.28463	0.0702774805318925	-18.2795	1.20633537103838e-74	1.5035993019948e-73	MTHFR	methylenetetrahydrofolate reductase	1351.6	1661.84	1822.08	1871.32	1852.95	1629.36	695.708	694.118	711.236	692.289	715.585	675.482
ENSG00000108039	2069.17	-0.670319	0.0366859422213213	-18.2718	1.38730991081776e-74	1.72839572558034e-73	XPNPEP1	X-prolyl aminopeptidase 1	2388.65	2561.47	2571.21	2601.05	2560.4	2565.38	1618.69	1645.32	1553.79	1654.87	1482.03	1627.14
ENSG00000061938	1441.03	-1.29691	0.0710253032645573	-18.2598	1.72920138034464e-74	2.15241897343301e-73	TNK2	tyrosine kinase non receptor 2	1616.77	2093.41	2178.71	2286	2097.16	2016.65	860.031	869.13	822.802	767.273	869.945	814.448
ENSG00000127838	697.245	-1.0231	0.0561068260771299	-18.2349	2.72931204222007e-74	3.38821639837797e-73	PNKD	PNKD metallo-beta-lactamase domain containing	876.018	1004.84	933.588	915.73	917.751	963.751	410.809	500.319	427.671	479.545	447.018	489.9
ENSG00000140391	4623.11	-0.646889499178137	0.0354846152857524	-18.2301	2.97559231627199e-74	3.69066227379036e-73	TSPAN3	tetraspanin 3	6014.04	5854.03	5404.77	5464.02	5375.67	5743.88	3552.16	3701.96	3647.99	3690.76	3494.95	3533.09
ENSG00000140264	7024.16	-0.587059161335964	0.0322076621837786	-18.2273	3.13338791976308e-74	3.88464766811233e-73	SERF2	small EDRK-rich factor 2	8063.44	8783.73	8432.01	8637.28	8234.56	8453.87	5400.27	5727.96	5642.24	5859.17	5341.02	5714.33
ENSG00000112367	334.266	-1.22197	0.067070046668528	-18.2192	3.63184516559727e-74	4.49660865433775e-73	FIG4	FIG4 phosphoinositide 5-phosphatase	472.363	451.962	468.331	475.421	505.877	432.846	209.139	195.777	199.89	191.818	223.063	184.702
ENSG00000118495	361.744	-1.34893	0.0740558731071342	-18.2151	3.92005651147733e-74	4.85128771387049e-73	PLAGL1	PLAG1 like zinc finger 1	580.791	512.08	499.075	535.204	482.619	510.105	180.329	211.597	190.593	187.459	238.231	212.847
ENSG00000260032	16138.5	-0.587794	0.0322986607272742	-18.1987	5.28502577910851e-74	6.53180394226704e-73	NORAD	non-coding RNA activated by DNA damage	18788.2	19880.9	19489.5	19258.8	20005.4	18858	13318.7	13025.1	13484.4	12984.3	12038.3	12530.7
ENSG00000213281	4694.11	-0.652774783683756	0.0358790777587396	-18.1937	5.78492025696704e-74	7.14328623304866e-73	NRAS	NRAS proto-oncogene, GTPase	6059.12	5686.56	5488.8	5551.32	5770.1	5872.64	3639.66	3668.34	3756.07	3819.8	3394.12	3622.8
ENSG00000223865	91.4592	-5.36166	0.294699623618181	-18.1936	5.79725379213402e-74	7.15534272349166e-73	HLA-DPB1	major histocompatibility complex, class II, DP beta 1	201.828	186.797	150.645	173.657	161.842	197.108	4.26814	1.97754	3.48645	3.4876	7.13801	5.2772
ENSG00000100991	3239.42	-0.519369376546424	0.0285486004037118	-18.1925	5.92174627344999e-74	7.30576096518454e-73	TRPC4AP	transient receptor potential cation channel subfamily C member 4 associated protein	3697.31	3996.8	3778.42	3830.88	3772.76	3822.32	2683.6	2727.03	2614.84	2590.42	2630.36	2728.31
ENSG00000259279	165.996	-2.51611	0.138393296556377	-18.1809	7.31276269713752e-74	9.01788650583677e-73	NA	NA	307.036	330.651	295.141	246.725	232.587	282.291	72.5585	58.3375	40.6753	46.2107	41.0436	38.6995
ENSG00000247315	1037.93	-0.923993189813188	0.0508495009895795	-18.1711	8.73708263467325e-74	1.07695469660238e-72	ZCCHC3	zinc finger CCHC-type containing 3	1234.58	1417.08	1385.52	1328.52	1403.28	1383.72	745.858	770.253	732.155	728.909	664.727	660.53
ENSG00000077782	3301.13	-0.786271	0.0432769884504471	-18.1683	9.19454440774302e-74	1.1328411019186e-72	FGFR1	fibroblast growth factor receptor 1	3737.03	4234.05	4357.43	4343.31	4148.78	4249.22	2524.61	2476.87	2477.7	2446.55	2253.83	2364.19
ENSG00000126107	2197.96	-0.997235	0.0549237447171206	-18.1567	1.13617527546015e-73	1.39923929876991e-72	HECTD3	HECT domain E3 ubiquitin protein ligase 3	2464.87	3055.3	3043.64	3068.88	3090.5	2849.65	1470.38	1478.21	1420.15	1543.26	1397.27	1493.45
ENSG00000138593	2859.81	-0.630818551932494	0.0347931330992585	-18.1305	1.82928788948585e-73	2.24885303676528e-72	SECISBP2L	SECIS binding protein 2 like	3499.78	3416.01	3531.44	3503.5	3577	3321.13	2193.83	2186.17	2368.46	2369.83	2189.58	2161.01
ENSG00000183111	344.943	-1.64398	0.090686102673159	-18.1283	1.90678948936599e-73	2.34309591047644e-72	ARHGEF37	Rho guanine nucleotide exchange factor 37	419.759	508.86	569.786	531.408	603.758	502.181	171.793	191.822	151.08	165.661	152.575	170.629
ENSG00000150977	698.257	-1.48891	0.0821910223998222	-18.1152	2.41701904139481e-73	2.96484119857438e-72	RILPL2	Rab interacting lysosomal protein like 2	818.046	1052.07	1166.22	1072.31	1140.65	928.094	367.06	389.576	362.591	391.483	347.978	343.018
ENSG00000186105	75.2625	-3.6051	0.199014395248417	-18.1147	2.43790253771434e-73	2.98914117845248e-72	LRRC70	leucine rich repeat containing 70	169.621	136.34	139.372	128.107	137.614	123.812	8.53629	7.91017	13.9458	12.2066	12.4915	13.193
ENSG00000129757	106.54	-3.11899	0.172187659706488	-18.1139	2.47483563513897e-73	3.03308971216746e-72	CDKN1C	cyclin dependent kinase inhibitor 1C	155.665	180.355	237.752	187.891	220.958	162.441	21.3407	15.8203	33.7024	19.1818	19.6295	23.7474
ENSG00000168675	98.7345	-5.77534	0.318901562117353	-18.1101	2.65304853275758e-73	3.2500719927248e-72	LDLRAD4	low density lipoprotein receptor class A domain containing 4	169.621	206.12	193.686	198.329	207.39	188.194	5.33518	4.94386	2.3243	1.7438	6.24576	0.879533
ENSG00000101608	8111.08	-0.796160024842342	0.0439674567295506	-18.1079	2.75885454147999e-73	3.37820161422649e-72	MYL12A	myosin light chain 12A	11123.1	10428.4	9609.5	10041.7	9759.94	10805.3	5792.94	5571.73	5914.18	6171.31	5813.91	6300.98
ENSG00000100918	192.168	-1.74969	0.0966432019747695	-18.1047	2.92783669000365e-73	3.58196892061299e-72	REC8	REC8 meiotic recombination protein	287.712	316.695	274.645	284.683	293.641	322.901	85.3629	102.832	61.594	90.6777	101.717	83.5557
ENSG00000010270	1230.69	-0.795072025203383	0.0439387213308467	-18.095	3.48819632028305e-73	4.26190550848098e-72	STARD3NL	STARD3 N-terminal like	1617.84	1687.61	1442.91	1518.31	1518.6	1583.8	886.707	916.592	920.423	903.289	860.13	912.076
ENSG00000111961	6171.27	-0.486187140644014	0.0268700016882332	-18.094	3.55015830185077e-73	4.33570868048398e-72	SASH1	SAM and SH3 domain containing 1	6938.36	7261.45	7140.77	7276.5	7184.04	7404.94	4954.25	5168.31	5298.24	5292.44	5134.01	5001.91
ENSG00000211584	513.777	-1.16335	0.0643355259376065	-18.0825	4.3790585984079e-73	5.34567675022656e-72	SLC48A1	solute carrier family 48 member 1	606.557	737.524	766.546	746.818	714.237	690.375	298.77	324.317	325.402	338.298	303.365	313.114
ENSG00000105778	1506.41	-0.931701405469585	0.051540148579957	-18.0772	4.81969789615216e-73	5.88100297626454e-72	AVL9	AVL9 cell migration associated	2166.43	1891.58	1883.57	2065.85	1914	1938.4	1078.77	947.243	1036.64	977.401	1127.81	1049.28
ENSG00000104951	80.8496	-3.92797	0.217420913423745	-18.0662	5.88425145152892e-73	7.17682793113546e-72	IL4I1	interleukin 4 induced 1	128.826	150.296	178.314	131.903	170.564	150.555	5.33518	5.93263	15.108	15.6942	5.35351	12.3135
ENSG00000145476	83.3594	-3.05176	0.169021788673432	-18.0554	7.1493618116359e-73	8.70459027743777e-72	CYP4V2	cytochrome P450 family 4 subfamily V member 2	139.562	155.664	128.099	163.218	167.657	136.688	18.1396	15.8203	27.8916	15.6942	15.1683	16.7111
ENSG00000164465	1634.31	-0.566578349729782	0.0313857092079183	-18.0521	7.59303678792834e-73	9.23670202533266e-72	DCBLD1	discoidin, CUB and LCCL domain containing 1	1942.05	1923.79	2010.65	1973.8	1929.51	1924.53	1311.39	1294.3	1364.36	1335.75	1286.63	1314.9
ENSG00000162496	684.367	-1.71153	0.0948211984012137	-18.0501	7.87839702550682e-73	9.57964913428984e-72	DHRS3	dehydrogenase/reductase 3	762.222	1003.76	1243.08	1108.37	1160.03	1014.27	297.703	322.34	318.429	336.554	314.072	331.584
ENSG00000175602	2240.45	-1.39779	0.0774644360435858	-18.0442	8.7583280005927e-73	1.06402985679103e-71	CCDC85B	coiled-coil domain containing 85B	2659.19	3456.81	3593.95	3299.48	3088.57	3387.49	1382.88	1344.73	1280.69	1190.14	1049.29	1152.19
ENSG00000138069	3546.65	-0.664937987765168	0.0368808516966852	-18.0294	1.14619806290602e-72	1.39067037305526e-71	RAB1A	RAB1A, member RAS oncogene family	4696.79	4413.34	4211.9	4159.22	4220.49	4398.79	2691.07	2907.98	2722.92	2770.03	2680.32	2686.97
ENSG00000145348	667.695	-0.896507716465065	0.049731220393076	-18.0271	1.19476942107136e-72	1.44897014502317e-71	TBCK	TBC1 domain containing kinase	832.002	856.688	912.067	879.671	925.504	807.253	468.429	455.824	454.401	477.802	482.708	459.996
ENSG00000226608	214.306	-2.28264	0.126667848249508	-18.0206	1.34169683990774e-72	1.62644965203444e-71	FTLP3	ferritin light chain pseudogene 3	438.009	383.255	385.323	261.908	306.24	358.559	72.5585	80.0905	73.2155	60.1612	74.9491	77.3989
ENSG00000177694	75.301	-3.65753	0.203036	-18.0142	1.50823081762763e-72	1.82753207645089e-71	NAALADL2	N-acetylated alpha-linked acidic dipeptidase like 2	164.253	136.34	137.322	138.546	143.429	118.859	8.53629	7.91017	6.9729	15.6942	16.9528	8.79533
ENSG00000152926	276.314	-1.97528	0.109677588188898	-18.0099	1.63018792579229e-72	1.97359055624723e-71	ZNF117	zinc finger protein 117	552.879	375.74	406.843	444.105	435.132	430.865	99.2344	111.731	97.6206	119.45	143.652	98.5078
ENSG00000183091	72.2781	-4.34832	0.241557575899899	-18.0012	1.90689303193264e-72	2.30557692028503e-71	NEB	nebulin	143.856	149.223	142.446	132.852	138.583	119.85	5.33518	5.93263	8.13505	6.97521	5.35351	8.79533
ENSG00000170542	3605.6	-0.783455761822595	0.0435470499147533	-17.991	2.29109793299893e-72	2.76650572178471e-71	SERPINB9	serpin family B member 9	4116	4506.73	4572.63	4627.05	4898.87	4643.44	2531.01	2728.02	2758.94	2708.12	2492.06	2684.34
ENSG00000113068	1712.41	-0.632441	0.0351604299065021	-17.9873	2.44992968951134e-72	2.95573189793949e-71	PFDN1	prefoldin subunit 1	2022.57	2111.66	2084.43	2059.21	2064.21	2151.35	1309.25	1369.45	1322.53	1398.53	1264.32	1391.42
ENSG00000132622	411.558	-1.57864	0.0878322856632395	-17.9733	3.15145653616722e-72	3.79715738855804e-71	HSPA12B	heat shock protein family A (Hsp70) member 12B	455.186	647.347	662.017	631.996	637.677	665.613	204.871	215.552	199.89	204.025	203.433	211.088
ENSG00000128872	306.573	-1.41392	0.0787529898709792	-17.9539	4.47529510030091e-72	5.38990450120583e-71	TMOD2	tropomodulin 2	420.832	465.918	480.629	454.544	469.051	382.331	177.128	178.968	171.998	173.508	160.605	143.364
ENSG00000181852	1298.28	-0.826643173794904	0.0460718574370248	-17.9425	5.49516327207883e-72	6.6124814741156e-71	RNF41	ring finger protein 41	1629.65	1706.93	1631.47	1691.97	1607.76	1696.72	841.891	998.66	939.017	958.219	876.191	1000.91
ENSG00000185842	80.1787	-4.96286	0.276657890352484	-17.9386	5.89178443666948e-72	7.08668413127696e-71	DNAH14	dynein axonemal heavy chain 14	168.548	164.252	137.322	163.218	163.78	135.698	1.06704	3.95509	5.81075	6.10331	5.35351	7.03627
ENSG00000213676	1991.06	-1.15456	0.0643885369378318	-17.9311	6.74242612918839e-72	8.10634091395729e-71	ATF6B	activating transcription factor 6 beta	2202.93	2855.63	2967.8	2847.78	2960.64	2652.55	1217.49	1215.2	1203.99	1284.31	1211.68	1272.68
ENSG00000151640	239.52	-1.39304	0.0776901054984819	-17.9307	6.78887356223887e-72	8.15866138716191e-71	DPYSL4	dihydropyrimidinase like 4	325.286	361.784	348.43	345.415	339.19	362.521	129.111	129.529	128.999	151.711	112.424	139.846
ENSG00000169026	102.487	-5.759	0.321346234540777	-17.9215	8.01650960253127e-72	9.62568822261678e-71	SLC49A3	solute carrier family 49 member 3	157.812	184.649	232.628	235.338	202.545	193.146	4.26814	6.9214	8.13505	0.871900795447235	0.892251130437126	2.6386
ENSG00000174021	2019.78	-0.880607092671363	0.0491697550251753	-17.9095	9.93750933523477e-72	1.19168797346947e-70	GNG5	G protein subunit gamma 5	2812.7	2804.1	2429.79	2528.93	2450.89	2684.24	1441.57	1351.65	1357.39	1521.47	1391.91	1462.66
ENSG00000114353	17264.6	-0.812172952766117	0.0453671881997579	-17.9022	1.13332917446189e-71	1.35789805778362e-70	GNAI2	G protein subunit alpha i2	18907.4	22155.8	22950.3	22674.1	22699.5	22610	12262.4	12746.3	12762.7	12760.3	12009.7	12637.1
ENSG00000138764	917.48	-1.01676	0.0568414562978993	-17.8876	1.47254369781126e-71	1.7628108024744e-70	CCNG2	cyclin G2	1098.24	1208.81	1327.11	1229.83	1326.72	1174.73	646.624	623.915	610.129	625.153	582.64	555.865
ENSG00000157045	1582.01	-0.710797013531434	0.039758504245397	-17.8779	1.75439670093803e-71	2.09931998872451e-70	NTAN1	N-terminal asparagine amidase	1840.07	2055.84	2027.04	2016.5	1975.05	1871.04	1153.47	1219.16	1198.18	1261.64	1185.8	1180.33
ENSG00000111540	3427.06	-0.496367597117187	0.0277683528077142	-17.8753	1.83689295859002e-71	2.19709125566749e-70	RAB5B	RAB5B, member RAS oncogene family	3837.95	4056.92	4020.27	4048.19	4058.65	4042.21	2738.01	2960.38	2863.54	2851.12	2840.93	2806.59
ENSG00000166946	922.659	-0.822179190567924	0.0460029353006139	-17.8723	1.93764941327319e-71	2.31661004347754e-70	CCNDBP1	cyclin D1 binding protein 1	1082.14	1169.09	1226.68	1194.72	1202.67	1194.54	629.551	692.14	698.452	672.236	683.464	626.228
ENSG00000109736	1173.54	-0.797957212571642	0.044649866318761	-17.8714	1.96862177457252e-71	2.35262975592154e-70	MFSD10	major facilitator superfamily domain containing 10	1366.63	1479.34	1502.35	1520.21	1488.56	1579.84	926.187	874.074	839.072	815.227	842.285	848.75
ENSG00000101751	438.951	-1.01045	0.0566558525959511	-17.835	3.78368290865332e-71	4.51399531240153e-70	POLI	DNA polymerase iota	591.527	550.728	604.629	553.234	629.924	589.344	298.77	296.632	288.213	285.983	287.305	291.126
ENSG00000147180	94.6467	-2.76936	0.155282179279511	-17.8343	3.82491443616201e-71	4.56123094111054e-70	ZNF711	zinc finger protein 711	141.709	139.561	174.215	196.431	169.595	169.375	25.6089	15.8203	23.243	26.157	27.6598	26.386
ENSG00000170632	674.293	-0.821286087991965	0.0460528084231735	-17.8336	3.87830146228847e-71	4.62291542026637e-70	ARMC10	armadillo repeat containing 10	910.372	843.805	850.579	848.355	847.005	868.664	469.496	480.543	492.752	521.397	483.6	474.948
ENSG00000196368	96.9099	-2.53259	0.142016946385518	-17.833	3.91768236683926e-71	4.66785902886774e-70	NUDT11	nudix hydrolase 11	180.357	150.296	166.017	144.239	170.564	181.261	17.0726	27.6856	30.2159	31.3884	34.7978	29.0246
ENSG00000101670	3291.78	-1.39808	0.0784101020498048	-17.8303	4.1100027843648e-71	4.89491135717014e-70	LIPG	lipase G, endothelial type	5703.78	5131.54	4307.21	4379.37	4056.71	5059.45	1651.77	1930.08	1772.28	1930.39	1662.26	1916.5
ENSG00000163071	162.38	-1.75665	0.098550940456229	-17.8248	4.53706230959244e-71	5.40121846988463e-70	SPATA18	spermatogenesis associated 18	281.27	235.106	231.604	251.47	252.939	251.586	62.9551	88.9895	73.2155	77.5992	77.6258	64.2059
ENSG00000123892	90.5832	-2.46729	0.138427402689371	-17.8237	4.62686098800342e-71	5.50576684662202e-70	RAB38	RAB38, member RAS oncogene family	148.15	170.693	156.794	151.831	146.336	148.574	26.6759	30.6519	17.4323	29.6446	28.552	31.6632
ENSG00000242779	442.234	-1.20973	0.0678795176656811	-17.8217	4.7953830591358e-71	5.70386336102675e-70	ZNF702P	zinc finger protein 702, pseudogene	664.528	616.214	620.001	631.047	610.542	561.611	235.815	295.643	291.7	280.752	264.999	233.956
ENSG00000075142	1629.78	-0.783229352398139	0.0439539785040399	-17.8193	5.00544421612984e-71	5.95117823220048e-70	SRI	sorcin	2182.53	2114.88	1974.78	1953.87	1998.31	2149.37	1101.18	1226.08	1195.85	1272.98	1209	1178.57
ENSG00000204977	910.995	-1.01277	0.0568409120280592	-17.8177	5.1540481620384e-71	6.12263101842829e-70	TRIM13	tripartite motif containing 13	1098.24	1210.96	1306.61	1210.85	1331.56	1148.97	566.596	583.375	664.75	605.099	613.869	591.047
ENSG00000065518	1384.6	-0.678562	0.0380838149634943	-17.8176	5.1596384549103e-71	6.12665811415681e-70	NDUFB4	NADH:ubiquinone oxidoreductase subunit B4	1657.56	1662.92	1758.55	1685.32	1720.18	1743.27	1015.82	1120.28	1045.94	1120.39	1019.84	1065.12
ENSG00000186106	260.596	-1.41536	0.0794392907317591	-17.8169	5.22904525733175e-71	6.20642647870428e-70	ANKRD46	ankyrin repeat domain 46	397.214	360.711	384.298	342.569	428.348	360.54	153.653	135.462	144.107	149.095	141.868	129.291
ENSG00000130962	807.437	-1.11193	0.0624798974443196	-17.7967	7.50131454523727e-71	8.8958306436172e-70	PRRG1	proline rich and Gla domain 1	1139.04	994.101	1067.84	1092.23	1218.18	1110.34	495.105	544.813	545.048	544.938	495.199	442.405
ENSG00000133313	1928.58	-0.730480160916543	0.0410473409281871	-17.796	7.58448023319944e-71	8.99062801589777e-70	CNDP2	carnosine dipeptidase 2	2473.46	2449.83	2358.05	2292.65	2269.66	2600.05	1438.36	1415.92	1416.66	1524.08	1421.36	1482.89
ENSG00000196372	257.333	-1.53181	0.0860854922614465	-17.794	7.85942460518038e-71	9.3125820481382e-70	ASB13	ankyrin repeat and SOCS box containing 13	345.684	378.961	408.893	338.773	393.46	428.884	136.581	153.26	118.539	136.017	125.807	123.135
ENSG00000179364	2997.48	-0.770025441991852	0.0433279103478717	-17.772	1.16376327300285e-70	1.37600799731483e-69	PACS2	phosphofurin acidic cluster sorting protein 2	3315.13	3869.05	3978.25	3950.45	3765.01	3792.6	2284.52	2200.02	2251.08	2201.55	2193.15	2168.93
ENSG00000128815	81.0537	-4.48302	0.252349192977948	-17.7651	1.31614613676846e-70	1.55552161198292e-69	WDFY4	WDFY family member 4	185.724	159.958	132.198	166.065	116.294	170.365	7.46925	10.8765	6.9729	6.10331	4.46126	6.15673
ENSG00000165359	155.289	-1.78953	0.100766	-17.7592	1.46275491412095e-70	1.72806154364437e-69	INTS6L	integrator complex subunit 6 like	235.108	234.032	253.124	254.317	249.062	221.871	70.4244	56.36	59.2697	85.4463	76.7336	67.7241
ENSG00000140382	1515.3	-0.768394218331806	0.0432725206301675	-17.7571	1.51897982676469e-70	1.79372320934108e-69	HMG20A	high mobility group 20A	1728.42	1974.25	1972.73	1908.33	2009.94	1863.12	1113.99	1144.01	1115.66	1169.22	1118.88	1065.12
ENSG00000130939	3156.46	-0.642117448169196	0.0361789927425713	-17.7484	1.77490695119617e-70	2.09505231267729e-69	UBE4B	ubiquitination factor E4B	3587.81	3768.14	4009	3878.33	4076.09	3763.88	2486.19	2441.28	2475.38	2567.75	2425.14	2398.49
ENSG00000186205	111.411	-6.24814	0.352128589247412	-17.7439	1.9209603200074e-70	2.26552901781474e-69	MARC1	mitochondrial amidoxime reducing component 1	186.798	212.562	222.38	260.01	224.834	212.956	2.13407	2.96632	3.48645	3.4876	2.67675	2.6386
ENSG00000135362	331.902	-1.44827	0.0817060159238189	-17.7254	2.67002032755007e-70	3.14495414638883e-69	PRR5L	proline rich 5 like	424.053	447.668	533.918	520.97	531.074	458.599	154.72	171.058	174.323	190.074	180.235	196.136
ENSG00000147119	374.442	-1.7316	0.0977786429951637	-17.7094	3.54856250265411e-70	4.17447075988186e-69	CHST7	carbohydrate sulfotransferase 7	427.273	560.39	660.992	601.63	601.82	599.249	188.865	173.035	184.782	174.38	174.881	146.003
ENSG00000091129	2356.41	-1.64015	0.0926157996746079	-17.7092	3.56397961794775e-70	4.19083667490519e-69	NRCAM	neuronal cell adhesion molecule	4645.26	3677.96	3032.37	3171.37	2975.18	3906.51	1085.18	1136.1	1226.07	1159.63	1113.53	1147.79
ENSG00000204403	75.7599	-4.69415	0.265109581646955	-17.7064	3.74032727679468e-70	4.39634499883275e-69	CASP12	caspase 12 (gene/pseudogene)	124.532	148.149	145.521	172.708	153.12	130.745	8.53629	5.93263	5.81075	5.2314	2.67675	6.15673
ENSG00000107611	159.211	-1.9015	0.107474450596456	-17.6925	4.78672912181772e-70	5.62152983538652e-69	CUBN	cubilin	214.71	258.724	265.422	260.959	271.352	236.728	53.3518	58.3375	74.3776	75.8554	60.6731	80.0375
ENSG00000106069	95.0659	-5.72013	0.323428368277776	-17.6859	5.38374248659381e-70	6.31733289250758e-69	CHN2	chimerin 2	169.621	208.267	203.934	204.972	176.379	156.498	1.06704	3.95509	4.6486	2.6157	2.67675	6.15673
ENSG00000155660	7361.43	-0.742406905649382	0.0420225992291657	-17.6668	7.54982041644928e-70	8.84040157678848e-69	PDIA4	protein disulfide isomerase family A member 4	8726.9	9733.82	9000.77	9261.69	8850.91	9710.81	5622.21	5825.84	5645.73	5593.24	5053.71	5311.5
ENSG00000165209	615.946	-0.919410448103449	0.0520651125876369	-17.6589	8.69812084478037e-70	1.01721619035241e-68	STRBP	spermatid perinuclear RNA binding protein	767.589	758.995	852.629	809.449	870.264	774.567	427.881	438.026	426.509	425.488	431.85	408.104
ENSG00000135914	134.227	-6.78574	0.384428463566914	-17.6515	9.91061623056524e-70	1.1575549871648e-68	HTR2B	5-hydroxytryptamine receptor 2B	207.195	254.43	282.843	280.887	294.611	276.348	1.06704	3.95509	2.3243	0.871900795447235	2.67675	3.51813
ENSG00000140937	202.824	-7.8322	0.444185671255984	-17.6327	1.3817380630651e-69	1.61183478701498e-68	CDH11	cadherin 11	469.142	422.976	369.951	364.394	347.912	448.694	2.13407	1.97754	2.3243	2.6157	0.892251130437126	0.879533
ENSG00000124610	128.952	-3.08921	0.175294337617681	-17.623	1.64029526801251e-69	1.91184687056544e-68	HIST1H1A	histone cluster 1 H1 family member a	302.742	250.136	203.934	188.84	170.564	269.415	32.0111	20.7642	20.9187	29.6446	28.552	29.9041
ENSG00000127328	190.934	-1.51821	0.0861671353939569	-17.6194	1.74807272938359e-69	2.0357626578706e-68	RAB3IP	RAB3A interacting protein	302.742	268.386	261.323	294.172	277.166	293.186	110.972	89.9782	103.431	93.2934	91.0096	105.544
ENSG00000072786	3067.86	-1.00785	0.0572484031628881	-17.6049	2.25864964384859e-69	2.62816963363828e-68	STK10	serine/threonine kinase 10	3457.91	4153.54	4398.42	4192.43	4481.18	3902.55	2033.77	1922.17	2112.79	2032.4	2003.1	2124.07
ENSG00000091164	1778.28	-0.609218	0.0346108870690593	-17.6019	2.38084216268833e-69	2.76919590727053e-68	TXNL1	thioredoxin like 1	2073.03	2205.06	2126.45	2076.29	2190.2	2216.73	1421.29	1394.17	1438.74	1433.4	1329.45	1434.52
ENSG00000123191	421.902	-1.27088	0.0722038455477873	-17.6012	2.41059074047429e-69	2.80262627008378e-68	ATP7B	ATPase copper transporting beta	490.613	609.773	596.43	649.077	627.017	604.202	235.815	241.26	275.43	239.773	248.046	245.39
ENSG00000136490	868.826	-1.58834	0.0903151261606818	-17.5866	3.11814002895432e-69	3.62373159875764e-68	LIMD2	LIM domain containing 2	967.27	1385.94	1454.18	1366.48	1370.33	1276.75	476.965	422.206	482.292	442.054	399.729	381.718
ENSG00000171621	941.295	-1.50101	0.0853878753356616	-17.5787	3.58762922990325e-69	4.16760683799149e-68	SPSB1	splA/ryanodine receptor domain and SOCS box containing 1	1026.32	1381.65	1557.69	1391.15	1492.43	1496.64	523.915	476.588	484.617	515.293	448.802	500.455
ENSG00000111911	496.182	-0.999184	0.0568450668999923	-17.5773	3.67583267203437e-69	4.26828860520422e-68	HINT3	histidine triad nucleotide binding protein 3	620.513	690.288	719.406	627.252	676.441	633.917	324.379	330.25	348.645	339.169	315.857	328.066
ENSG00000143457	866.465	-0.986201	0.0561459354350968	-17.565	4.57074120884746e-69	5.3030120400149e-68	GOLPH3L	golgi phosphoprotein 3 like	1017.73	1190.56	1212.33	1144.43	1239.5	1105.39	576.2	624.904	550.859	551.913	611.192	572.576
ENSG00000123700	664.609	-10.4253	0.593720625343412	-17.5593	5.04814019887095e-69	5.85445497032743e-68	KCNJ2	potassium voltage-gated channel subfamily J member 2	1118.64	1238.87	1419.34	1319.98	1535.08	1337.17	2.13407	0	2.3243	0	0.892251130437126	0.879533
ENSG00000063046	13554.7	-0.690113240064191	0.0393115569517837	-17.555	5.44948715678796e-69	6.31464710281983e-68	EIF4B	eukaryotic translation initiation factor 4B	15250.9	16512.2	17073.1	17034.5	18041	16506.6	9859.41	10558.1	10256	10809.8	10244.8	10509.5
ENSG00000187109	14821.3	-0.417022037594607	0.0237694564667748	-17.5444	6.55847988706027e-69	7.59654211544065e-68	NAP1L1	nucleosome assembly protein 1 like 1	17526.8	17109.1	16858.9	16426.2	16962.4	16804.7	12757.5	12888.6	13014.9	12763.8	12229.2	12514
ENSG00000166341	8163.74	-0.892739	0.050913752309983	-17.5343	7.83510014759365e-69	9.06391207352493e-68	DCHS1	dachsous cadherin-related 1	9022.13	11149.8	11213.3	10990.7	10732	10560.7	5828.15	5812	5921.15	5847.84	5390.98	5496.2
ENSG00000151746	1070	-0.705840460465577	0.0402639735439231	-17.5303	8.40904725914323e-69	9.72383392569948e-68	BICD1	BICD cargo adaptor 1	1355.9	1334.41	1323.01	1340.86	1334.47	1275.76	801.344	770.253	783.289	803.893	865.484	851.388
ENSG00000158106	191.16	-2.20278	0.125678727260962	-17.5271	8.90434345231663e-69	1.02922973611356e-67	RHPN1	rhophilin Rho GTPase binding protein 1	230.814	326.357	369.951	354.905	329.499	273.377	54.4188	68.2253	73.2155	74.9835	67.8111	70.3627
ENSG00000181885	174.106	-2.03233	0.116012354557723	-17.5182	1.0399158102052e-68	1.20101433990724e-67	CLDN7	claudin 7	234.034	267.312	328.959	297.968	298.487	251.586	57.62	62.2926	80.1884	66.2645	83.8716	60.6878
ENSG00000138660	587.626	-0.995329610608686	0.0568272304271424	-17.515	1.10063157310511e-68	1.27060887865306e-67	AP1AR	adaptor related protein complex 1 associated regulatory protein	829.855	828.775	712.232	748.716	797.581	779.519	387.334	393.531	395.131	422	400.621	356.211
ENSG00000160948	1306.49	-0.863455023573511	0.0492990737611897	-17.5146	1.1080450449754e-68	1.27863714369416e-67	VPS28	VPS28 subunit of ESCRT-I	1470.77	1685.46	1795.44	1692.91	1687.23	1785.86	887.774	959.109	912.288	932.934	924.372	943.739
ENSG00000092929	119.661	-2.113	0.120659974897376	-17.512	1.16084377908608e-68	1.33900973606677e-67	UNC13D	unc-13 homolog D	197.533	173.914	192.661	218.257	187.039	199.089	28.81	45.4835	40.6753	50.5702	52.6428	49.2539
ENSG00000117362	3167.14	-0.719914964401107	0.0411165770209128	-17.5091	1.22072580771519e-68	1.40749938367824e-67	APH1A	aph-1 homolog A, gamma-secretase subunit	3578.15	3922.73	4201.66	3971.33	3956.89	4017.45	2440.31	2439.3	2315	2455.27	2246.69	2460.93
ENSG00000075415	10189.9	-0.458807	0.0262041915817133	-17.5089	1.22535836261842e-68	1.41225594400289e-67	SLC25A3	solute carrier family 25 member 3	11361.4	11947.5	11871.2	11524.9	12161.4	11912.7	8632.32	8640.88	8566.21	8925.65	8308.64	8425.93
ENSG00000164961	2747.27	-0.525266655369003	0.0300054993246753	-17.5057	1.29670272578195e-68	1.49386377324776e-67	WASHC5	WASH complex subunit 5	3165.9	3353.75	3201.46	3209.33	3347.32	3172.55	2203.43	2302.85	2297.57	2311.41	2196.72	2204.99
ENSG00000161671	2944.31	-1.11772	0.0639100202524675	-17.489	1.73890545998303e-68	1.99999266969135e-67	EMC10	ER membrane protein complex subunit 10	3296.88	4230.83	4488.6	4023.52	4175.91	3967.92	1990.02	1888.55	1888.49	1869.36	1704.2	1807.44
ENSG00000038002	209.276	-1.89677	0.108528149145985	-17.4772	2.13799824808444e-68	2.45697735113129e-67	AGA	aspartylglucosaminidase	381.111	294.151	290.017	331.181	330.468	351.626	77.8936	106.787	99.9449	92.4215	64.2421	91.4715
ENSG00000108771	73.6703	-2.90906	0.166555745351722	-17.466	2.60091430253402e-68	2.98772519612458e-67	DHX58	DExH-box helicase 58	122.385	127.752	131.174	134.75	145.367	119.85	13.8715	16.8091	13.9458	20.0537	18.7373	19.3497
ENSG00000112335	3587.81	-0.583613632768527	0.0334352659532531	-17.455	3.15201704799328e-68	3.61780357384060e-67	SNX3	sorting nexin 3	4303.87	4446.62	4371.77	4224.7	4230.18	4243.28	2875.66	2983.12	2933.27	2967.08	2649.99	2824.18
ENSG00000178695	16694.1	-0.938247912096563	0.0537901710510561	-17.4427	3.90883803728155e-68	4.48276751021849e-67	KCTD12	potassium channel tetramerization domain containing 12	20760.3	22208.4	22023.9	22570.6	22651.1	21413.5	11226.3	11221.6	13102.1	12175.2	10835.5	10140.1
ENSG00000130479	2484.95	-1.199	0.0687634101794983	-17.4366	4.35117562389471e-68	4.98799856926094e-67	MAP1S	microtubule associated protein 1S	2803.04	3513.71	3779.44	3604.09	3464.58	3602.43	1517.33	1543.47	1701.39	1454.33	1355.33	1480.25
ENSG00000167363	237.482	-1.37663	0.0790111371160768	-17.4232	5.5012209812995e-68	6.30376535902406e-67	FN3K	fructosamine 3 kinase	310.256	373.593	359.703	343.518	344.035	326.863	142.983	134.473	119.701	142.992	132.053	119.617
ENSG00000122986	105.228	-2.875	0.165091158442288	-17.4146	6.39299418237326e-68	7.32262126730495e-67	HVCN1	hydrogen voltage gated channel 1	148.15	155.664	215.207	219.206	208.359	164.422	24.5418	30.6519	24.4052	30.5165	19.6295	21.9883
ENSG00000006459	631.525	-1.18564	0.0681371130070286	-17.4008	8.14083337941285e-68	9.31312676457481e-67	KDM7A	lysine demethylase 7A	801.943	834.143	989.951	848.355	971.052	819.139	352.122	406.385	386.996	378.405	369.392	420.417
ENSG00000213625	2832.29	-0.470274300835698	0.0270288298514084	-17.399	8.39725866516298e-68	9.60253254749335e-67	LEPROT	leptin receptor overlapping transcript	3315.13	3303.29	3240.4	3196.99	3368.64	3310.23	2404.03	2415.57	2424.25	2367.21	2310.04	2331.64
ENSG00000273749	6383.53	-0.570278750568428	0.0327804874058163	-17.3969	8.70954767098307e-68	9.95555644082609e-67	CYFIP1	cytoplasmic FMR1 interacting protein 1	7069.34	7655.44	7857.1	7702.57	7710.27	7773.4	5145.25	5070.42	5394.7	5234.89	4943.07	5045.88
ENSG00000166432	80.6396	-3.17656	0.182675	-17.3892	9.96465302909969e-68	1.13762100695072e-66	ZMAT1	zinc finger matrin-type 1	147.077	132.046	147.57	158.474	173.471	112.916	13.8715	12.854	17.4323	20.9256	17.845	13.193
ENSG00000138119	20270.6	-0.511736166643159	0.0294387911300653	-17.3831	1.10883123636083e-67	1.26538548264211e-66	MYOF	myoferlin	25190.9	23881	23201.3	23301.3	22902.1	24496.9	16360.9	17045.4	16703.6	17288.9	16361.2	16513.2
ENSG00000167100	237.669	-1.49537	0.0860476772902951	-17.3784	1.20323243519599e-67	1.37199046511189e-66	SAMD14	sterile alpha motif domain containing 14	287.712	356.416	372	361.547	359.541	365.493	141.916	116.675	134.809	122.938	116.885	116.098
ENSG00000141753	19221.8	-1.27063	0.0731539180261643	-17.3693	1.40994364869146e-67	1.60703564870297e-66	IGFBP4	insulin like growth factor binding protein 4	20505.9	27681.3	30067.5	28591.7	29405.8	26818.6	11052.4	11828.7	11171.7	11518.7	10711.5	11307.3
ENSG00000102804	3132.59	-0.886349573578403	0.0511035849851836	-17.3442	2.18285798991652e-67	2.48189794729381e-66	TSC22D1	TSC22 domain family member 1	3460.06	3942.05	4340	4144.04	4350.35	4156.12	2185.29	2273.19	2190.65	2212.01	2181.55	2155.74
ENSG00000089351	2437.25	-1.37091	0.0790734867908991	-17.3371	2.46855668897562e-67	2.80444557342008e-66	GRAMD1A	GRAM domain containing 1A	2662.41	3606.03	3900.37	3749.28	3827.03	3343.91	1378.61	1408.01	1471.28	1306.11	1250.94	1343.05
ENSG00000073150	260.245	-1.56508	0.0903288405854145	-17.3265	2.97093452170939e-67	3.37242852657961e-66	PANX2	pannexin 2	319.918	406.873	411.967	416.586	376.985	398.179	149.385	141.394	146.431	112.475	123.131	119.617
ENSG00000185352	70.0156	-4.61802	0.266547837050444	-17.3253	3.03205665450656e-67	3.4404082129069e-66	HS6ST3	heparan sulfate 6-O-sulfotransferase 3	146.003	125.605	132.198	128.107	152.151	122.821	8.53629	6.9214	4.6486	6.97521	4.46126	1.75907
ENSG00000075618	14908	-1.23897	0.0715661342019963	-17.3123	3.80155936864114e-67	4.3117890272836e-66	FSCN1	fascin actin-bundling protein 1	16262.2	21356	23667.6	22042.1	21394.2	20933.1	9147.7	9096.7	9428.52	8913.44	8075.76	8578.97
ENSG00000197594	77.6247	-3.12159	0.180369459956185	-17.3066	4.19124806189777e-67	4.75184455551886e-66	ENPP1	ectonucleotide pyrophosphatase/phosphodiesterase 1	154.591	148.149	145.521	112.924	121.139	152.536	21.3407	13.8428	17.4323	18.3099	14.276	11.4339
ENSG00000010322	2886.36	-1.01748	0.058798	-17.3047	4.33455261087323e-67	4.91231654252198e-66	NISCH	nischarin	3286.14	3942.05	4235.47	4040.6	4078.03	3599.46	2042.31	1807.47	1934.98	1835.35	1955.81	1878.68
ENSG00000166398	2445.82	-0.608725063228133	0.0352327563472938	-17.2772	6.98001191471967e-67	7.89753887709749e-66	KIAA0355	KIAA0355	2739.7	2873.88	3069.26	3062.24	3034.29	2943.75	1981.49	1869.77	1946.6	1933.88	1941.54	1953.44
ENSG00000146094	226.5	-2.3624	0.136770550585434	-17.2727	7.55032447912745e-67	8.53934951751844e-66	DOK3	docking protein 3	257.652	370.372	419.141	404.25	448.7	375.398	83.2288	62.2926	68.5669	58.4174	77.6258	92.351
ENSG00000109436	2605.52	-0.641731943436255	0.0371695951597748	-17.265	8.63487722355592e-67	9.75408341946915e-66	TBC1D9	TBC1 domain family member 9	3359.14	3171.25	3168.66	3005.3	3075	3273.59	2022.03	1959.75	2141.84	2086.46	1946.89	2056.35
ENSG00000178075	511.782	-1.06645	0.0618020916250488	-17.2559	1.00990105576028e-66	1.13987413448095e-65	GRAMD1C	GRAM domain containing 1C	689.22	718.2	647.67	742.074	721.99	633.917	327.58	310.474	380.023	316.5	325.672	328.066
ENSG00000198931	1455.32	-0.858294492295359	0.0497471109229717	-17.2532	1.05956905348141e-66	1.19544976880835e-65	APRT	adenine phosphoribosyltransferase	1647.9	1969.95	1960.43	1925.41	1796.74	1953.26	1099.05	982.839	1040.12	1038.43	1018.95	1030.81
ENSG00000057294	288.59	-1.36165	0.0789459219322481	-17.2479	1.15983426533023e-66	1.30804313965655e-65	PKP2	plakophilin 2	454.112	406.873	394.546	377.679	421.564	438.789	132.312	152.271	182.458	159.558	178.45	164.473
ENSG00000116141	126.452	-6.79652	0.394289846651547	-17.2374	1.39208080857508e-66	1.56742782510202e-65	MARK1	microtubule affinity regulating kinase 1	276.976	253.356	226.48	272.347	222.896	251.586	2.13407	1.97754	3.48645	1.7438	2.67675	1.75907
ENSG00000008988	12068.2	-0.640767353483815	0.0371793328162138	-17.2345	1.46303286856929e-66	1.64665118129798e-65	RPS20	ribosomal protein S20	14791.4	15160.6	14250.8	14735.2	14404.9	14894.1	8750.76	9623.72	9115.91	10084.4	9108.1	9898.27
ENSG00000176853	2749.91	-0.666369	0.0386744680590914	-17.2302	1.57624408050817e-66	1.77335419885858e-65	FAM91A1	family with sequence similarity 91 member A1	3639.34	3331.2	3203.51	3330.79	3273.67	3463.76	2077.52	2159.48	2211.57	2082.97	2021.84	2203.23
ENSG00000279365	268.024	-1.58424	0.0920149407456896	-17.2172	1.97161294433067e-66	2.21637313019328e-65	AP000695.3	NA	316.698	414.388	452.959	410.892	420.595	397.188	139.782	144.361	113.891	126.426	144.545	134.569
ENSG00000165475	461.569	-0.992021	0.0576673777554559	-17.2025	2.54504784766549e-66	2.85753456928409e-65	CRYL1	crystallin lambda 1	580.791	644.126	580.034	638.639	627.017	615.097	281.698	335.194	313.781	302.55	297.12	322.789
ENSG00000198598	231.363	-1.274	0.0740737477363728	-17.1991	2.69812474353379e-66	3.02696549088229e-65	MMP17	matrix metallopeptidase 17	304.889	331.725	343.306	316.947	345.974	320.92	136.581	136.451	135.972	133.401	135.622	134.569
ENSG00000148450	257.86	-1.26827	0.0737520276468301	-17.1964	2.8255342570719e-66	3.16862671720367e-65	MSRB2	methionine sulfoxide reductase B2	338.169	397.211	351.504	345.415	370.201	383.321	148.318	162.159	155.728	153.455	148.114	140.725
ENSG00000181804	85.9764	-5.44679	0.316751616010822	-17.1958	2.85530418282251e-66	3.20072242233063e-65	SLC9A9	solute carrier family 9 member A9	134.194	162.105	211.108	171.759	178.317	151.546	2.13407	5.93263	2.3243	6.10331	2.67675	3.51813
ENSG00000188186	751.002	-0.912368266185292	0.0531109641326906	-17.1785	3.84535330353145e-66	4.3018827937659e-65	LAMTOR4	late endosomal/lysosomal adaptor, MAPK and MTOR activator 4	870.65	994.101	1060.66	988.799	989.465	980.59	498.306	540.858	535.751	544.066	489.846	518.925
ENSG00000135862	20121.2	-0.633666128257623	0.0368992859227932	-17.1729	4.24031863357429e-66	4.73802858554879e-65	LAMC1	laminin subunit gamma 1	22328.8	24232	25483.6	24609.9	25577.8	24587.1	15384.5	16026	16230.6	16281	14972.9	15740.1
ENSG00000112893	3454.34	-0.505861225361937	0.0294937634543685	-17.1515	6.12886596508057e-66	6.83727054477839e-65	MAN2A1	mannosidase alpha class 2A member 1	4149.28	4003.24	4069.46	3893.51	4247.62	3958.02	2877.8	2853.6	2900.73	2897.33	2762.41	2839.13
ENSG00000172765	1023.19	-0.686076509483891	0.0400137552841389	-17.146	6.73113942513622e-66	7.50615047228346e-65	TMCC1	transmembrane and coiled-coil domain family 1	1191.64	1245.31	1296.36	1288.67	1311.21	1237.13	786.406	795.961	786.776	811.74	755.737	771.351
ENSG00000186577	442.043	-1.16479	0.0679616457879259	-17.139	7.59453119318404e-66	8.46556129200198e-65	SMIM29	small integral membrane protein 29	526.04	617.287	675.339	614.915	620.233	616.088	276.362	265.98	252.187	299.934	255.184	284.969
ENSG00000147100	120.574	-6.62777	0.386771223933136	-17.1362	7.97530130500868e-66	8.88644517158731e-65	SLC16A2	solute carrier family 16 member 2	186.798	226.518	271.57	273.296	248.093	225.833	4.26814	4.94386	1.16215	1.7438	1.7845	0.879533
ENSG00000109189	896.85	-0.832269447029675	0.0486386629835965	-17.1113	1.22296892856177e-65	1.36105394947253e-64	USP46	ubiquitin specific peptidase 46	1206.67	1126.15	1152.89	1126.4	1158.09	1122.23	585.803	653.578	679.858	700.136	596.024	654.373
ENSG00000254986	1184.33	-0.699932351631337	0.0409344452691642	-17.0989	1.51335422506361e-65	1.68355367147009e-64	DPP3	dipeptidyl peptidase 3	1367.7	1496.52	1536.17	1462.32	1435.26	1495.65	927.254	924.502	920.423	917.24	851.208	877.774
ENSG00000107521	1637.56	-0.849812176067442	0.0497397973904159	-17.0852	1.91431997927321e-65	2.12536841398973e-64	HPS1	HPS1 biogenesis of lysosomal organelles complex 3 subunit 1	1878.72	2182.51	2168.46	2178.77	2143.68	2081.03	1221.76	1199.38	1235.37	1180.55	1054.64	1125.8
ENSG00000140396	1098.19	-0.806110558307472	0.0471889716576824	-17.0826	1.99987769342981e-65	2.21947366973109e-64	NCOA2	nuclear receptor coactivator 2	1293.63	1395.61	1436.76	1429.11	1510.85	1316.37	806.679	780.141	808.856	822.202	752.168	825.882
ENSG00000070756	30063.2	-0.455940248995228	0.0267058151619769	-17.0727	2.37000588958197e-65	2.62605706308834e-64	PABPC1	poly(A) binding protein cytoplasmic 1	33865.2	34987.8	35736.6	34508.3	35051.9	34491	25503.2	25978	26061.2	25891.1	23995.3	24688.5
ENSG00000182541	1421.71	-0.879117803486898	0.0514992077756666	-17.0705	2.46036090064346e-65	2.7250894701041e-64	LIMK2	LIM domain kinase 2	1623.21	1802.48	1879.47	1845.69	2080.69	1819.54	1007.28	998.66	983.179	1021.87	995.752	1002.67
ENSG00000143643	648.166	-1.09621	0.0642241107863755	-17.0685	2.54579688690109e-65	2.81635734270007e-64	TTC13	tetratricopeptide repeat domain 13	794.428	856.688	875.174	957.484	989.465	826.073	398.004	448.902	395.131	432.463	389.914	414.26
ENSG00000198001	665.167	-0.753452936690669	0.0441578050696917	-17.0627	2.81080267316932e-65	3.10829231272437e-64	IRAK4	interleukin 1 receptor associated kinase 4	825.561	840.584	841.356	821.785	858.635	821.12	510.043	497.352	495.076	507.446	490.738	472.309
ENSG00000139211	206.32	-1.52238	0.0893837599522314	-17.0319	4.76241093671153e-65	5.25185475377158e-64	AMIGO2	adhesion molecule with Ig like domain 2	269.461	323.137	287.967	340.671	301.394	313.987	118.441	89.9782	102.269	117.707	105.286	105.544
ENSG00000109944	111.271	-6.50769	0.382150480684399	-17.0291	4.99507178412532e-65	5.50406702924296e-64	JHY	junctional cadherin complex regulator	242.623	217.929	245.951	201.176	202.545	209.985	1.06704	1.97754	5.81075	1.7438	3.569	0.879533
ENSG00000229807	2382.78	-14.2223	0.835190627875144	-17.0289	5.01755771024131e-65	5.52665721683818e-64	XIST	X inactive specific transcript	5308.71	4560.41	4807.31	4737.13	5030.67	4148.19	0	0	0	0	0.892251130437126	0
ENSG00000214022	2483.54	-0.99682	0.0585679293931489	-17.0199	5.84833002008864e-65	6.43917554010946e-64	REPIN1	replication initiator 1	2720.38	3376.29	3525.29	3494.01	3390.93	3343.91	1678.45	1683.88	1731.6	1705.44	1549.84	1602.51
ENSG00000155307	131.562	-1.77466	0.104330772933082	-17.01	6.92872119604277e-65	7.62268833282541e-64	SAMSN1	SAM domain, SH3 domain and nuclear localization signals 1	216.857	199.679	190.612	191.687	202.545	220.88	53.3518	61.3039	59.2697	53.1859	67.8111	61.5673
ENSG00000104447	361.297	-1.09749	0.0645634825322611	-16.9986	8.41403803535381e-65	9.23487934940586e-64	TRPS1	transcriptional repressor GATA binding 1	503.496	475.58	483.703	534.255	456.453	502.181	218.742	226.429	227.781	214.488	240.908	251.547
ENSG00000179151	1453.44	-0.880832175697147	0.0518312231586177	-16.9942	9.05990505913058e-65	9.93592e-64	EDC3	enhancer of mRNA decapping 3	1665.08	1872.26	1962.48	1914.97	2074.87	1811.62	1014.75	956.142	1073.83	1041.05	1027.87	1026.42
ENSG00000113790	105.907	-2.06739	0.121861630099392	-16.9651	1.48853021681643e-64	1.63053201759455e-63	EHHADH	enoyl-CoA hydratase and 3-hydroxyacyl CoA dehydrogenase	169.621	162.105	157.818	169.861	186.07	179.28	35.2122	46.4723	49.9725	44.4669	36.5823	33.4223
ENSG00000261308	161.514	-7.37842	0.434922930610426	-16.9649	1.49389899150555e-64	1.63576946199261e-63	FIGNL2	fidgetin like 2	214.71	353.196	350.48	334.028	373.109	301.11	2.13407	0	2.3243	1.7438	3.569	1.75907
ENSG00000087008	514.7	-0.961941	0.0567030473420744	-16.9645	1.50261000598159e-64	1.64466099121688e-63	ACOX3	acyl-CoA oxidase 3, pristanoyl	637.69	675.259	672.265	677.546	711.329	710.185	369.194	340.138	300.997	367.07	347.086	367.645
ENSG00000149809	264.418	-1.31702	0.0776433721464229	-16.9624	1.55714222105118e-64	1.70367878762947e-63	TM7SF2	transmembrane 7 superfamily member 2	340.316	357.49	412.992	385.271	404.12	361.531	163.257	150.293	162.701	156.942	135.622	142.484
ENSG00000129116	1065.56	-0.791982227215152	0.0466970960241937	-16.96	1.62375299886674e-64	1.77516302526283e-63	PALLD	palladin, cytoskeletal associated protein	1461.1	1359.11	1307.64	1266.84	1297.64	1412.45	793.875	824.636	780.965	735.012	768.228	779.267
ENSG00000136193	6289.39	-0.498768854698911	0.0294307965712303	-16.9472	2.01926621882003e-64	2.20495952404093e-63	SCRN1	secernin 1	7057.53	7479.38	7355.97	7325.84	7422.44	7550.54	5114.3	5314.65	5372.62	5407.53	4963.59	5108.33
ENSG00000260822	182.394	-7.81857	0.461400926050175	-16.9453	2.08547169808075e-64	2.27636062066085e-63	NA	NA	353.198	386.476	373.025	384.322	361.479	320.92	2.13407	0.988772	0	0.871900795447235	2.67675	2.6386
ENSG00000188732	62.5949	-3.86479	0.228099	-16.9434	2.15208216336381e-64	2.34814764258877e-63	FAM221A	family with sequence similarity 221 member A	129.9	114.869	112.727	117.669	125.016	103.011	10.6704	2.96632	6.9729	7.84711	9.81476	9.67487
ENSG00000183943	1308.27	-0.659723600187019	0.0389427961276102	-16.9408	2.24898031106854e-64	2.45195210500013e-63	PRKX	protein kinase X-linked	1530.88	1573.81	1652.99	1633.13	1631.02	1588.75	1028.62	1092.59	1006.42	1004.43	963.631	992.993
ENSG00000178950	2411.55	-0.738991074596052	0.0436533554879341	-16.9286	2.76792738761789e-64	3.01655335061527e-63	GAK	cyclin G associated kinase	2730.04	3035.98	3013.92	3192.25	3055.62	3062.61	1896.12	1762.98	1901.28	1821.4	1679.22	1787.21
ENSG00000100316	29118.6	-0.768701592004229	0.045418100484276	-16.925	2.94320480657132e-64	3.20631994675189e-63	RPL3	ribosomal protein L3	31667.6	37862.8	38221.8	37668.3	37785.7	36978.1	21445.3	21910.2	21790.3	22115.8	20245.2	21732.4
ENSG00000261468	304.248	-1.41997	0.0838984352101887	-16.9249	2.94885628445419e-64	3.21122030663383e-63	AC096921.2	NA	444.45	410.094	415.042	464.033	512.661	412.046	181.396	135.462	155.728	163.917	180.235	175.907
ENSG00000122417	1185.21	-1.06235	0.0628439406844826	-16.9046	4.16175714799992e-64	4.52672374164288e-63	ODF2L	outer dense fiber of sperm tails 2 like	1870.13	1509.4	1526.94	1632.18	1639.74	1441.17	726.652	726.747	758.884	762.913	842.285	785.423
ENSG00000079950	2198.06	-0.479035334196297	0.0283564466172413	-16.8933	5.03618797682426e-64	5.47569911029564e-63	STX7	syntaxin 7	2618.39	2568.99	2498.45	2518.5	2627.27	2528.73	1800.09	1829.23	1838.52	1836.22	1838.93	1873.41
ENSG00000196205	4261.61	-0.826775642001978	0.0489568447495463	-16.8878	5.52850517410379e-64	6.0086349169758e-63	EEF1A1P5	eukaryotic translation elongation factor 1 alpha 1 pseudogene 5	5712.37	5900.19	5565.66	4978.16	5288.45	5255.57	3318.48	3178.9	3091.32	3023.75	2811.48	3015.04
ENSG00000019144	4952.96	-0.566814616952149	0.0335676394670186	-16.8857	5.72880725762088e-64	6.22390316381012e-63	PHLDB1	pleckstrin homology like domain family B member 1	5413.92	5880.87	6000.17	6233.61	5909.65	6039.05	4023.79	3938.28	4076.82	3948.84	3965.16	4005.4
ENSG00000124406	141.082	-2.31699	0.137295027022356	-16.876	6.75985680486679e-64	7.33547204721417e-63	ATP8A1	ATPase phospholipid transporting 8A1	224.372	280.195	240.827	227.746	257.784	180.27	56.5529	42.5172	33.7024	51.4421	57.9963	39.579
ENSG00000149930	4660.36	-0.713510665664756	0.0422856927158164	-16.8736	7.04074520306972e-64	7.63432827801699e-63	TAOK2	TAO kinase 2	5094	5917.37	5848.5	6159.59	5977.49	5738.93	3560.7	3442.9	3637.53	3554.74	3477.1	3515.5
ENSG00000140497	2109.33	-0.624651771511757	0.0370395422681522	-16.8645	8.21534747419686e-64	8.90102530813274e-63	SCAMP2	secretory carrier membrane protein 2	2356.45	2522.83	2647.04	2518.5	2651.49	2656.51	1645.37	1731.34	1633.98	1646.15	1644.42	1657.92
ENSG00000173200	65.826	-3.14381	0.186496781209399	-16.8572	9.29172747575387e-64	1.00633275597964e-62	PARP15	poly(ADP-ribose) polymerase family member 15	119.164	118.09	114.777	106.282	121.139	129.755	17.0726	15.8203	11.6215	6.97521	13.3838	15.8316
ENSG00000132623	98.4604	-6.23525	0.370337108639756	-16.8367	1.31418737122003e-63	1.42110863501444e-62	ANKEF1	ankyrin repeat and EF-hand domain containing 1	215.784	197.532	173.19	186.942	190.915	201.07	3.20111	0	5.81075	0.871900795447235	3.569	2.6386
ENSG00000163931	12245.5	-0.768475181396184	0.0456497942905899	-16.8341	1.37159033987556e-63	1.48260609525757e-62	TKT	transketolase	13410.8	15632.9	16235.8	15695.5	15909.9	15702.3	9261.87	9080.88	9359.96	9137.52	8421.96	9096.14
ENSG00000108984	182.56	-1.78845	0.106257	-16.8313	1.43815427909645e-63	1.55335166413656e-62	MAP2K6	mitogen-activated protein kinase kinase 6	226.519	313.475	292.066	284.683	269.414	312.996	71.4914	69.214	91.8099	81.0868	82.9794	94.9896
ENSG00000073584	1411.68	-0.864228966275405	0.0513684983297136	-16.8241	1.62501049265903e-63	1.75314e-62	SMARCE1	SWI/SNF related, matrix associated, actin dependent regulator of chromatin, subfamily e, member 1	1648.98	1832.54	1991.18	1777.37	1908.18	1772	964.601	1056.01	1078.48	997.455	957.385	956.053
ENSG00000166349	99.3259	-2.17478	0.129354	-16.8126	1.97438702347463e-63	2.12840908512006e-62	RAG1	recombination activating 1	146.003	168.546	152.694	172.708	171.533	162.441	34.1452	39.5509	46.486	27.9008	29.4443	40.4585
ENSG00000106261	3394.97	-0.764359918245076	0.0454666319736041	-16.8114	2.0119619472089e-63	2.16807586764829e-62	ZKSCAN1	zinc finger with KRAB and SCAN domains 1	3943.15	4362.88	4367.67	4165.86	4749.63	4056.08	2421.1	2492.69	2469.57	2661.04	2504.55	2545.37
ENSG00000130584	226.682	-2.27535	0.135359244777438	-16.8097	2.07241573431624e-63	2.23235652309616e-62	ZBTB46	zinc finger and BTB domain containing 46	257.652	367.152	431.438	401.403	443.854	351.626	99.2344	88.9895	70.8912	67.1364	67.8111	73.0013
ENSG00000164930	1867.42	-0.597215	0.0355742859675011	-16.7878	2.99642454058677e-63	3.22518134258363e-62	FZD6	frizzled class receptor 6	2245.87	2307.04	2126.45	2186.37	2282.26	2338.56	1552.54	1472.28	1532.88	1470.02	1434.74	1460.03
ENSG00000196177	296.099	-1.11499	0.0664454787917406	-16.7805	3.38964601511277e-63	3.64560422135246e-62	ACADSB	acyl-CoA dehydrogenase short/branched chain	413.317	401.505	397.62	392.863	415.75	407.093	190.999	177.979	210.349	174.38	197.187	174.148
ENSG00000117859	2388.83	-0.482929797919699	0.0288294208404489	-16.7513	5.54177489585256e-63	5.95564345715996e-62	OSBPL9	oxysterol binding protein like 9	2772.98	2719.29	2782.32	2864.86	2758.1	2810.03	2010.3	2078.4	1962.87	1967.01	1938.86	2000.94
ENSG00000143869	68.5499	-3.35203	0.200254	-16.7389	6.81989871817462e-63	7.32639196788473e-62	GDF7	growth differentiation factor 7	108.429	142.781	128.099	123.363	137.614	108.954	6.40222	15.8203	15.108	18.3099	8.92251	8.79533
ENSG00000067064	1666.23	-1.11784	0.0668342558435319	-16.7255	8.5393366698988e-63	9.16645449396038e-62	IDI1	isopentenyl-diphosphate delta isomerase 1	2754.73	2318.85	2094.68	2206.29	2106.85	2206.82	997.679	1128.19	1074.99	1058.49	957.385	1089.74
ENSG00000198720	728.622	-1.01057	0.0604245982915917	-16.7245	8.69261988626643e-63	9.32739887218069e-62	ANKRD13B	ankyrin repeat domain 13B	860.988	1001.62	1069.89	998.288	912.905	997.428	496.172	469.667	509.022	448.157	461.294	518.045
ENSG00000143622	1114.36	-0.691591445029626	0.0413536316082476	-16.7238	8.78730318772695e-63	9.4253643013196e-62	RIT1	Ras like without CAAX 1	1414.94	1405.27	1305.59	1371.22	1349.98	1414.43	856.83	859.243	815.829	900.674	877.975	800.375
ENSG00000166575	683.997	-0.946610589034265	0.0566070770931136	-16.7225	8.99023986301594e-63	9.63932341107735e-62	TMEM135	transmembrane protein 135	878.165	885.673	861.852	951.79	929.38	895.407	482.3	396.498	500.887	478.674	499.661	447.683
ENSG00000165406	1511.88	-1.05708	0.0632728734299111	-16.7068	1.1704088194047e-62	1.25346282985861e-61	MARCH8	membrane associated ring-CH-type finger 8	1669.37	2062.28	2134.65	2163.59	2244.47	1976.04	1012.62	956.142	1036.64	975.657	977.015	934.065
ENSG00000162976	360.475	-1.01091	0.0605791118782671	-16.6874	1.61844918102175e-62	1.7319645444101e-61	PQLC3	PQ loop repeat containing 3	475.583	483.094	480.629	487.757	505.877	459.59	243.284	253.126	216.16	254.595	236.447	229.558
ENSG00000078053	85.3042	-5.85528	0.351013783368024	-16.681	1.80029125003183e-62	1.92508102369955e-61	AMPH	amphiphysin	159.959	162.105	179.339	183.146	153.12	168.384	3.20111	2.96632	3.48645	2.6157	3.569	1.75907
ENSG00000028137	1849.31	-1.10626	0.0663396577208193	-16.6758	1.96696958505765e-62	2.10250549312592e-61	TNFRSF1B	TNF receptor superfamily member 1B	2019.35	2462.71	2701.36	2638.06	2720.3	2608.96	1194.01	1135.11	1235.37	1201.48	1085.87	1189.13
ENSG00000116679	2713.81	-0.608072	0.0364653134484055	-16.6754	1.98015494276334e-62	2.11578719805238e-61	IVNS1ABP	influenza virus NS1A binding protein	3500.85	3154.07	3304.96	3191.3	3363.79	3150.76	2253.58	2087.3	2087.22	2158.83	2209.21	2103.84
ENSG00000138674	7308.82	-0.500549	0.0300295293603093	-16.6686	2.21815869164225e-62	2.36827564297464e-61	SEC31A	SEC31 homolog A, COPII coat complex component	8956.64	8676.38	8239.35	8343.11	8334.38	8838.19	5940.19	6096.77	6060.61	6316.92	5904.92	5998.42
ENSG00000135002	1197.49	-0.670057	0.0402487504215248	-16.6479	3.1340816315251e-62	3.33722764932376e-61	RFK	riboflavin kinase	1492.24	1448.21	1454.18	1431.96	1555.43	1436.22	947.528	924.502	992.476	910.264	878.867	898.004
ENSG00000077097	5558.79	-0.465903843926046	0.0279963315521453	-16.6416	3.48169548604049e-62	3.70453996212447e-61	TOP2B	DNA topoisomerase II beta	6526.12	6518.55	6531.01	6325.66	6485.31	6302.52	4612.8	4723.36	4825.25	4850.38	4554.05	4450.44
ENSG00000134215	94.5322	-6.17928	0.371326074308693	-16.6411	3.50994049161119e-62	3.73316627153986e-61	VAV3	vav guanine nucleotide exchange factor 3	188.945	180.355	177.289	186.942	216.112	169.375	2.13407	2.96632	2.3243	2.6157	3.569	1.75907
ENSG00000145703	81.0083	-5.70132	0.343033341185324	-16.6203	4.96734650893972e-62	5.2812433578246e-61	IQGAP2	IQ motif containing GTPase activating protein 2	159.959	154.59	180.364	155.627	148.274	155.508	2.13407	5.93263	0	1.7438	3.569	4.39767
ENSG00000115944	1484.65	-0.637660385013194	0.0384261481396932	-16.5944	7.64543668090794e-62	8.11617172626312e-61	COX7A2L	cytochrome c oxidase subunit 7A2 like	1735.93	1838.98	1836.43	1789.71	1825.81	1822.51	1150.26	1217.18	1077.31	1211.07	1111.74	1198.8
ENSG00000075420	7269.71	-0.607514229495826	0.0366201824371646	-16.5896	8.28685e-62	8.7937262317547e-61	FNDC3B	fibronectin type III domain containing 3B	9494.49	8871.76	8394.09	8398.15	8521.42	8992.7	5463.22	5975.15	5737.53	5863.53	5738.07	5786.45
ENSG00000134508	1604.24	-0.773345232415181	0.0466224169389112	-16.5874	8.59449531301004e-62	9.10977243969413e-61	CABLES1	Cdk5 and Abl enzyme substrate 1	2020.42	2055.84	2011.67	2064.9	1965.36	2019.62	1206.82	1263.65	1309.74	1119.52	1075.16	1138.12
ENSG00000186088	63.9035	-3.48462	0.210132723075933	-16.583	9.25469990082372e-62	9.80209656669595e-61	GSAP	gamma-secretase activating protein	140.635	97.6924	122.975	111.026	112.417	118.859	8.53629	14.8316	11.6215	8.71901	12.4915	7.03627
ENSG00000178922	757.891	-1.42661	0.0860545574725485	-16.578	1.00592991797978e-61	1.06502351962536e-60	HYI	hydroxypyruvate isomerase (putative)	1248.54	1171.24	958.183	1007.78	937.133	1305.47	396.937	378.7	455.563	418.512	400.621	416.019
ENSG00000166450	361.003	-1.26181	0.0761358342071402	-16.5731	1.09081420532477e-61	1.15401677611201e-60	PRTG	protogenin	497.054	521.742	519.571	561.774	527.198	432.846	195.268	197.754	194.079	223.207	231.985	229.558
ENSG00000145214	571.637	-1.14859	0.0694084412132484	-16.5482	1.64856722506858e-61	1.7414398475734e-60	DGKQ	diacylglycerol kinase theta	662.381	806.231	851.604	856.896	754.94	793.386	344.653	360.902	380.023	367.942	364.931	315.753
ENSG00000137207	2422.19	-0.789305249862675	0.0477125282038742	-16.5429	1.80033136555415e-61	1.9010324942683e-60	YIPF3	Yip1 domain family member 3	2734.34	3188.42	3184.04	3093.56	3137.02	3072.51	1777.68	1800.55	1842.01	1889.41	1612.3	1734.44
ENSG00000154734	911.193	-0.953302955779855	0.0576467792341537	-16.537	1.98777964171106e-61	2.09737491941813e-60	ADAMTS1	ADAM metallopeptidase with thrombospondin type 1 motif 1	1227.07	1114.34	1131.37	1147.27	1192.98	1395.61	638.088	607.106	642.669	611.202	593.347	633.264
ENSG00000135931	697.733	-1.12473	0.0680328466280552	-16.5322	2.15301377961124e-61	2.27085866262405e-60	ARMC9	armadillo repeat containing 9	780.472	953.306	1008.4	1045.74	1008.85	944.932	418.278	425.172	418.374	462.979	458.617	447.683
[truncated: 11,189 more rows]
