# Supplementary material for: Subendothelial stiffness alters endothelial cell traction force generation while exerting a minimal effect on the transcriptome
Source: Sci Rep. 2019 Dec 3;9:18209. doi: 10.1038/s41598-019-54336-2 (PMC6890669; doi:10.1038/s41598-019-54336-2)
Supplement: Supplementary file 8 — Supplementary Table 5 [file 41598_2019_54336_MOESM8_ESM.xlsx]

## Sheet: Sheet 1 - Table 5
Supplemental Table 5
HMEC-1 ONLY	ENSID	symbol	HUVEC ONLY	ENSID	symbol
	ENSG00000006016	CRLF1		ENSG00000001561	ENPP4
	ENSG00000007264	MATK		ENSG00000025039	RRAGD
	ENSG00000038427	VCAN		ENSG00000038295	TLL1
	ENSG00000041982	TNC		ENSG00000046889	PREX2
	ENSG00000070159	PTPN3		ENSG00000057657	PRDM1
	ENSG00000074047	GLI2		ENSG00000061918	GUCY1B1
	ENSG00000074181	NOTCH3		ENSG00000064692	SNCAIP
	ENSG00000075223	SEMA3C		ENSG00000067715	SYT1
	ENSG00000078900	TP73		ENSG00000067992	PDK3
	ENSG00000081277	PKP1		ENSG00000069667	RORA
	ENSG00000092758	COL9A3		ENSG00000073756	PTGS2
	ENSG00000099284	H2AFY2		ENSG00000076554	TPD52
	ENSG00000103196	CRISPLD2		ENSG00000087076	HSD17B14
	ENSG00000104267	CA2		ENSG00000088756	ARHGAP28
	ENSG00000105048	TNNT1		ENSG00000092421	SEMA6A
	ENSG00000107779	BMPR1A		ENSG00000095303	PTGS1
	ENSG00000108821	COL1A1		ENSG00000100368	CSF2RB
	ENSG00000111186	WNT5B		ENSG00000101017	CD40
	ENSG00000113645	WWC1		ENSG00000101134	DOK5
	ENSG00000113721	PDGFRB		ENSG00000101265	RASSF2
	ENSG00000115461	IGFBP5		ENSG00000101695	RNF125
	ENSG00000115648	MLPH		ENSG00000103489	XYLT1
	ENSG00000118432	CNR1		ENSG00000104290	FZD3
	ENSG00000123342	MMP19		ENSG00000105967	TFEC
	ENSG00000123576	ESX1		ENSG00000106025	TSPAN12
	ENSG00000125398	SOX9		ENSG00000106537	TSPAN13
	ENSG00000125726	CD70		ENSG00000107485	GATA3
	ENSG00000125730	C3		ENSG00000108001	EBF3
	ENSG00000138193	PLCE1		ENSG00000109944	JHY
	ENSG00000138356	AOX1		ENSG00000111052	LIN7A
	ENSG00000149256	TENM4		ENSG00000111339	ART4
	ENSG00000151892	GFRA1		ENSG00000113319	RASGRF2
	ENSG00000154319	FAM167A		ENSG00000113532	ST8SIA4
	ENSG00000155816	FMN2		ENSG00000115604	IL18R1
	ENSG00000160469	BRSK1		ENSG00000115828	QPCT
	ENSG00000162493	PDPN		ENSG00000115896	PLCL1
	ENSG00000163235	TGFA		ENSG00000116106	EPHA4
	ENSG00000163359	COL6A3		ENSG00000116141	MARK1
	ENSG00000163710	PCOLCE2		ENSG00000117707	PROX1
	ENSG00000170577	SIX2		ENSG00000118292	C1orf54
	ENSG00000173546	CSPG4		ENSG00000118407	FILIP1
	ENSG00000186897	C1QL4		ENSG00000118596	SLC16A7
	ENSG00000206337	HCP5		ENSG00000118777	ABCG2
	ENSG00000238266	LINC00707		ENSG00000118946	PCDH17
				ENSG00000121005	CRISPLD1
				ENSG00000121297	TSHZ3
				ENSG00000123700	KCNJ2
				ENSG00000125845	BMP2
				ENSG00000128918	ALDH1A2
				ENSG00000130224	LRCH2
				ENSG00000130303	BST2
				ENSG00000132122	SPATA6
				ENSG00000133401	PDZD2
				ENSG00000133800	LYVE1
				ENSG00000134323	MYCN
				ENSG00000134602	STK26
				ENSG00000134769	DTNA
				ENSG00000135299	ANKRD6
				ENSG00000135324	MRAP2
				ENSG00000135914	HTR2B
				ENSG00000136160	EDNRB
				ENSG00000137033	IL33
				ENSG00000137474	MYO7A
				ENSG00000137727	ARHGAP20
				ENSG00000138185	ENTPD1
				ENSG00000138449	SLC40A1
				ENSG00000138640	FAM13A
				ENSG00000138678	GPAT3
				ENSG00000139737	SLAIN1
				ENSG00000140937	CDH11
				ENSG00000142494	SLC47A1
				ENSG00000143416	SELENBP1
				ENSG00000143816	WNT9A
				ENSG00000144063	MALL
				ENSG00000144476	ACKR3
				ENSG00000145358	DDIT4L
				ENSG00000147100	SLC16A2
				ENSG00000147113	DIPK2B
				ENSG00000147408	CSGALNACT1
				ENSG00000147642	SYBU
				ENSG00000148655	LRMDA
				ENSG00000150048	CLEC1A
				ENSG00000150510	FAM124A
				ENSG00000151692	RNF144A
				ENSG00000152217	SETBP1
				ENSG00000152689	RASGRP3
				ENSG00000153707	PTPRD
				ENSG00000155465	SLC7A7
				ENSG00000156298	TSPAN7
				ENSG00000158270	COLEC12
				ENSG00000158528	PPP1R9A
				ENSG00000158683	PKD1L1
				ENSG00000159640	ACE
				ENSG00000161281	COX7A1
				ENSG00000162654	GBP4
				ENSG00000163629	PTPN13
				ENSG00000163638	ADAMTS9
				ENSG00000164116	GUCY1A1
				ENSG00000164124	TMEM144
				ENSG00000164220	F2RL2
				ENSG00000166265	CYYR1
				ENSG00000167244	IGF2
				ENSG00000169760	NLGN1
				ENSG00000169851	PCDH7
				ENSG00000169860	P2RY1
				ENSG00000170323	FABP4
				ENSG00000170962	PDGFD
				ENSG00000171408	PDE7B
				ENSG00000172031	EPHX4
				ENSG00000173917	HOXB2
				ENSG00000175899	A2M
				ENSG00000179104	TMTC2
				ENSG00000180190	TDRP
				ENSG00000182118	FAM89A
				ENSG00000182568	SATB1
				ENSG00000183395	PMCH
				ENSG00000185291	IL3RA
				ENSG00000185477	GPRIN3
				ENSG00000185737	NRG3
				ENSG00000186205	1-Mar
				ENSG00000187513	GJA4
				ENSG00000187672	ERC2
				ENSG00000188906	LRRK2
				ENSG00000196209	SIRPB2
				ENSG00000198075	SULT1C4
				ENSG00000198774	RASSF9
				ENSG00000198889	DCAF12L1
				ENSG00000203727	SAMD5
				ENSG00000204161	TMEM273
				ENSG00000205403	CFI
				ENSG00000211772	TRBC2
				ENSG00000227051	C14orf132
				ENSG00000228495	LINC01013
				ENSG00000229308	AC010737.1
				ENSG00000229807	XIST
				ENSG00000232517	AC112198.2
				ENSG00000240583	AQP1
				ENSG00000241717	VWFP1
				ENSG00000254838	GVINP1
				ENSG00000260244	AC104083.1
				ENSG00000260822	AC004656.1
				ENSG00000261308	FIGNL2
				ENSG00000267583	AC007998.3
				ENSG00000272168	CASC15
				ENSG00000275692	MIR6724-4
				ENSG00000276644	DACH1
