# Supplementary material for: Subendothelial stiffness alters endothelial cell traction force generation while exerting a minimal effect on the transcriptome
Source: Sci Rep. 2019 Dec 3;9:18209. doi: 10.1038/s41598-019-54336-2 (PMC6890669; doi:10.1038/s41598-019-54336-2)
Supplement: Supplementary file 9 — Supplementary Table 6 [file 41598_2019_54336_MOESM9_ESM.xlsx]

## Sheet: Sheet 1
Supplemental Table 6
ENSID	A1 HUVEC/STIFF	A2 HUVEC/STIFF	A3 HUVEC/STIFF	A4 HUVEC/STIFF	A5 HUVEC/STIFF	A6 HUVEC/STIFF	B1 HMEC-1/STIFF	B2 HMEC-1/STIFF	B3 HMEC-1/STIFF	B4 HMEC-1/STIFF	B5 HMEC-1/STIFF	B6 HMEC-1/STIFF	C1 HUVEC/SOFT	C2 HUVEC/SOFT	C3 HUVEC/SOFT	C4 HUVEC/SOFT	C5 HUVEC/SOFT	C6 HUVEC/SOFT	D1 HMEC-1/SOFT	D2 HMEC-1/SOFT	D3 HMEC-1/SOFT	D4 HMEC-1/SOFT	D5 HMEC-1/SOFT	D6 HMEC-1/SOFT	symbol
ENSG00000159640	13.0429	13.0257	13.133	12.9613	13.0123	13.0858	4.39972	4.41348	4.43331	4.30485	4.50646	4.58515	12.555	12.9852	13.1849	13.116	13.1302	12.9603	4.40462	4.3926	4.48847	4.26126	4.41916	4.39847	ACE
ENSG00000229807	11.909	11.6013	11.8094	11.7699	11.6815	11.9839	3.93899	4.01303	3.91289	3.90945	4.00266	3.97181	12.0606	11.8515	11.9255	11.907	11.9889	11.7281	4.0694	3.99314	4.15005	3.86782	3.97588	3.88027	XIST
ENSG00000170323	11.8039	11.9223	12.0056	11.8515	11.8172	11.8461	4.16901	4.1008	3.92295	3.99557	4.08548	3.98154	11.614	11.7221	11.93	11.856	11.9156	11.6535	4.07962	4.29349	4.16036	3.87783	4.05832	3.96594	FABP4
ENSG00000115461	4.0844	4.08813	4.1259	4.03469	4.07479	4.17134	11.6362	11.7114	11.6916	11.7364	11.7828	11.6645	4.07008	4.06745	4.02414	3.95007	4.0485	4.14446	11.6931	11.7164	11.7826	11.7703	11.7064	11.8287	IGFBP5
ENSG00000166923	4.18279	4.38572	4.22503	4.27789	4.41621	4.26091	11.7274	11.7246	11.7327	11.7836	11.6812	11.689	4.16821	4.16553	4.12145	3.96961	3.99066	4.23364	11.6999	11.6798	11.8099	11.7023	11.6368	11.7808	GREM1
ENSG00000173546	4.10172	3.9469	4.06133	3.97119	3.86237	3.95512	11.3201	11.3514	11.4408	11.3524	11.3946	11.3453	4.00617	4.00357	4.04118	3.88754	3.90831	4.0856	11.3939	11.4235	11.4431	11.3862	11.3489	11.4452	CSPG4
ENSG00000046889	12.0833	12.0717	12.0736	12.0944	12.0125	12.0316	4.59194	4.56001	4.85781	4.66385	4.57765	4.69806	12.2043	12.115	12.089	12.0794	12.0655	12.0135	5.20986	4.70552	4.88072	4.28287	4.79737	4.47251	PREX2
ENSG00000182240	13.1138	13.1829	13.2128	13.1067	13.1344	13.157	5.84157	5.74264	5.50252	5.83048	5.7214	5.86211	12.9608	13.1962	13.2741	13.2259	13.2531	13.1203	5.78148	6.05195	5.68764	5.65109	5.81853	5.77008	BACE2
ENSG00000147113	11.2217	11.2562	11.3166	11.2884	11.2951	11.3072	3.8546	3.92745	3.98406	3.82554	3.99739	3.81194	11.096	11.2641	11.4156	11.3841	11.4586	11.3346	4.06471	3.90788	4.22478	3.86318	3.89499	3.87562	DIPK2B
ENSG00000169744	11.8055	11.8712	11.8902	11.8063	11.8455	11.8782	4.55217	4.6337	4.77663	4.67637	4.4819	4.80296	11.7501	11.8944	12.0688	12.0242	12.0685	11.894	4.31728	4.37231	4.47172	4.62971	4.50892	4.31459	LDB2
ENSG00000108821	4.05345	4.05876	4.25298	4.15955	3.9725	4.285	11.3724	11.4422	11.4625	11.4384	11.4976	11.4562	4.1958	4.11662	3.99358	4.14458	4.16635	4.11619	11.4185	11.5224	11.5205	11.4777	11.3901	11.4495	COL1A1
ENSG00000152689	11.6427	11.6457	11.7519	11.5577	11.5452	11.6473	4.58252	4.76976	4.60646	4.49535	4.62107	4.53466	11.4869	11.6732	11.7992	11.7444	11.8112	11.6253	4.6131	4.74743	4.64037	4.33548	4.42822	4.40717	RASGRP3
ENSG00000101265	11.1813	11.2182	11.2518	11.2394	11.2333	11.245	4.17542	4.18231	4.07925	4.39478	4.29216	3.83653	11.0506	11.2118	11.2644	11.2465	11.2946	11.2016	4.16627	4.23184	4.16957	4.23028	4.06563	3.97417	RASSF2
ENSG00000115648	3.93643	3.86447	4.06186	3.88827	3.78159	3.87252	10.8402	10.9156	10.8998	10.8121	10.859	10.938	3.92256	4.00423	3.87805	3.80627	3.82663	3.84722	10.8977	10.8606	10.9183	10.9155	10.9599	10.9433	MLPH
ENSG00000147408	10.8539	10.8518	10.8937	10.7433	10.8148	10.8481	3.88392	4.0361	3.85821	3.85481	3.87116	3.76017	10.6982	10.8762	11.0636	10.9524	11.0581	10.8698	4.01244	4.01619	4.25109	4.03499	3.92261	3.97705	CSGALNACT1
ENSG00000138722	15.0353	15.0849	15.0617	14.9951	15.0252	15.0482	8.11862	8.16047	8.26295	8.08868	8.30943	7.9423	15.0376	15.1629	15.1735	15.1449	15.1905	15.0899	8.29551	8.17858	8.27797	8.35318	8.0885	8.11629	MMRN1
ENSG00000100368	10.7633	10.8081	10.75	10.756	10.834	10.8065	3.87441	4.10279	3.92681	3.8454	4.40411	3.83183	10.6917	10.8367	10.7886	10.8369	10.8136	10.8129	4.15989	3.84455	4.08168	3.72353	3.75428	3.96843	CSF2RB
ENSG00000166888	11.9895	11.9571	11.9992	12.0051	12.0257	12.0504	5.02474	5.23144	5.18856	5.14768	5.40797	5.40278	11.7443	11.9693	12.0717	12.043	12.1221	11.9936	5.41039	5.04508	5.35333	5.33815	5.27813	4.91503	STAT6
ENSG00000075223	4.06367	3.82436	3.93479	4.01452	3.74272	3.8323	10.5592	10.5087	10.6081	10.5491	10.5945	10.5256	4.04951	3.96499	3.92289	3.85089	3.87131	3.80738	10.5303	10.5566	10.6133	10.5825	10.5218	10.5107	SEMA3C
ENSG00000113532	10.7615	10.8051	10.8996	10.7454	10.6849	10.819	4.39318	4.28239	4.11055	4.03671	4.12408	3.79298	10.5767	10.8467	10.9394	10.9203	11.0434	10.8053	4.19941	4.39055	4.42552	4.06418	4.16424	4.27052	ST8SIA4
ENSG00000162493	3.85895	3.78874	3.89813	3.81197	3.70786	3.7966	10.3855	10.4455	10.4144	10.4426	10.4438	10.3692	3.84542	3.84293	3.802	3.73195	3.75182	3.77192	10.446	10.4222	10.4059	10.4971	10.3613	10.3939	PDPN
ENSG00000107719	12.4218	12.4914	12.5941	12.4568	12.5014	12.5292	5.92143	5.78587	6.04276	5.73863	5.88202	5.93564	11.9637	12.3378	12.5447	12.5827	12.6299	12.3862	5.7405	5.70582	5.8086	6.04748	5.89578	5.624	PALD1
ENSG00000133574	12.0798	12.1924	12.2191	12.0973	12.0817	12.1318	5.11909	5.52763	5.79598	5.3045	5.929	5.56589	11.999	12.247	12.293	12.224	12.2668	12.1387	5.71959	5.56651	5.84788	5.53215	5.6259	5.36832	GIMAP4
ENSG00000165507	14.0262	14.1202	14.2403	14.0632	14.1731	14.175	7.38213	7.29901	7.48005	7.2886	7.41086	7.56198	13.3834	14.0138	14.2651	14.1877	14.3607	14.0243	7.96456	7.75393	7.35124	7.49561	7.7664	7.89136	DEPP1
ENSG00000107779	3.96567	3.80834	4.00574	3.99966	3.89151	3.98369	10.4528	10.4094	10.4289	10.5508	10.3662	10.4458	4.03444	3.9493	3.82163	3.7514	3.77132	3.87674	10.4058	10.4149	10.4764	10.4151	10.3687	10.3506	BMPR1A
ENSG00000170962	10.2187	10.2714	10.3613	10.1703	10.1778	10.2254	3.85875	3.75985	3.75182	3.66297	3.67849	3.81668	10.1012	10.2831	10.3336	10.2836	10.3658	10.2366	3.90102	3.74125	3.88777	3.624	3.6538	3.63566	PDGFD
ENSG00000183287	5.39783	5.19614	5.20822	5.51055	5.5011	5.12524	11.5883	11.6036	11.7282	11.6707	11.6385	11.6826	5.05496	5.37762	4.70426	4.82501	4.89571	5.39337	11.6663	11.6621	11.7149	11.689	11.6825	11.7173	CCBE1
ENSG00000069122	11.8685	11.901	12.0052	11.8817	11.8626	11.8952	5.3123	5.50126	5.67149	5.71893	5.68758	5.29479	11.8943	12.0426	12.0676	12.0941	12.1219	11.9754	5.39614	5.23102	5.4547	5.64236	5.39697	5.43514	ADGRF5
ENSG00000120278	11.301	11.3235	11.4952	11.3591	11.3313	11.3772	4.52907	5.1327	4.93438	5.01208	4.33843	4.91451	11.044	11.22	11.3393	11.2972	11.5013	11.2512	4.98112	4.93971	4.87184	4.55812	4.96047	5.01731	PLEKHG1
ENSG00000143248	13.1777	13.3074	13.2917	13.2816	13.2674	13.2266	6.82928	6.55642	6.82148	6.79167	6.82556	6.68129	13.1715	13.2575	13.2573	13.228	13.3307	13.2723	6.9163	6.67504	6.96372	6.75154	6.74019	6.86528	RGS5
ENSG00000171408	10.4276	10.3866	10.3834	10.4584	10.4343	10.351	3.84477	3.99736	4.04695	4.04346	4.12987	4.09869	10.5885	10.5279	10.4238	10.572	10.5371	10.4806	4.05289	3.81279	4.13235	3.77581	4.03353	4.08295	PDE7B
ENSG00000173482	11.3993	11.4252	11.5468	11.392	11.4806	11.5502	5.07208	5.15854	4.96082	5.15128	5.01704	4.85565	11.2216	11.3953	11.4586	11.4969	11.5995	11.4281	4.86422	4.92225	5.14804	4.94959	4.98645	4.8381	PTPRM
ENSG00000144063	10.6934	10.3495	10.3997	10.3551	10.4164	10.5056	4.12229	3.97393	3.79577	3.79245	4.03879	3.85896	10.1791	10.258	10.4092	10.3245	10.1752	10.3956	3.94648	3.95445	4.10817	3.75235	4.01219	3.76434	MALL
ENSG00000164125	14.4365	14.4689	14.5093	14.3396	14.3487	14.4154	8.2649	8.12152	8.00639	8.15126	8.08031	7.96692	14.3477	14.556	14.6382	14.5777	14.6447	14.3898	8.03571	8.18223	8.16519	8.10895	7.93589	7.97688	GASK1B
ENSG00000276644	10.0626	10.0593	10.0384	9.99496	9.9814	10.0786	3.83883	3.82594	3.64476	3.64156	3.65694	3.71496	9.92228	10.1693	10.2687	10.2769	10.327	10.0945	3.78972	3.80714	3.86427	3.60294	3.63247	3.6145	DACH1
ENSG00000151692	10.6782	10.7837	10.8902	10.7433	10.8026	10.8033	4.29353	4.4949	4.4447	4.38365	4.1485	4.2479	10.4479	10.7863	10.7985	10.7997	10.8706	10.7123	4.72588	4.58765	4.51638	4.08858	4.37314	4.35238	RNF144A
ENSG00000156113	4.86463	4.83117	4.80454	5.00017	5.22806	4.88899	11.282	11.2454	11.336	11.2318	11.2472	11.252	4.84853	4.94469	5.11719	4.94702	4.83528	5.08017	11.2874	11.3198	11.3727	11.3193	11.3678	11.4062	KCNMA1
ENSG00000163638	10.8699	10.8393	10.8433	10.9434	10.8807	10.9035	4.65288	4.51577	4.2877	4.66974	4.58713	4.20604	10.7365	10.6659	10.7773	10.7783	10.9459	10.88	4.51615	4.24086	4.83495	4.24012	4.55807	4.53676	ADAMTS9
ENSG00000070159	3.95629	4.04529	3.99611	3.82207	3.96047	3.80676	10.2801	10.2542	10.2927	10.3389	10.3439	10.2583	4.10482	4.02301	3.9807	3.82734	3.84751	3.86791	10.1954	10.2842	10.3067	10.2917	10.3204	10.3324	PTPN3
ENSG00000102760	11.0259	11.1536	11.2584	10.9956	11.0183	10.9817	4.60623	4.88826	4.41112	4.40741	4.87979	4.88803	10.8735	11.2127	11.262	11.1995	11.2051	11.0699	4.69564	5.00008	4.78449	4.629	4.80543	5.14041	RGCC
ENSG00000118432	4.03779	4.12002	4.15946	4.14481	4.23907	4.33721	10.5686	10.5582	10.4934	10.6142	10.6317	10.5846	4.02378	4.45322	4.58576	4.32902	4.00551	4.30988	10.5667	10.6033	10.5813	10.6038	10.4823	10.3908	CNR1
ENSG00000138185	10.5018	10.4763	10.5539	10.3728	10.3428	10.4976	4.08852	3.84872	4.19741	4.19384	4.07539	4.0446	10.0518	10.4379	10.5476	10.451	10.5841	10.2672	4.36003	4.2135	4.06578	4.21386	4.04866	4.16358	ENTPD1
ENSG00000183018	10.9518	11.0215	10.9615	10.8876	11.0089	10.9474	4.64085	5.00739	4.66243	4.65859	4.67707	4.69196	10.805	11.0648	11.1027	11.0548	10.9728	11.0137	4.88723	4.70088	4.8215	4.45675	4.83411	4.41473	SPNS2
ENSG00000166265	9.97097	10.1029	10.1406	9.98309	9.94286	9.97943	3.74975	3.81932	3.72522	3.72198	3.65044	3.62242	9.84568	9.98329	10.1121	9.95903	10.0334	9.97484	3.7824	3.71224	3.94795	3.76484	3.71277	3.69455	CYYR1
ENSG00000102010	10.9712	11.0417	10.9612	10.9836	11.0259	11.0118	4.74847	4.73129	4.94185	4.5107	4.91491	4.65125	10.9768	11.0621	10.9587	11.0179	11.0559	11.0526	4.56956	4.70919	4.884	4.80534	4.60553	4.94504	BMX
ENSG00000106976	5.51101	5.07785	5.52596	5.41672	5.17793	5.36193	11.767	11.7223	11.7201	11.7416	11.7458	11.7664	5.77428	5.77105	5.68941	5.62737	5.88592	5.53094	11.7523	11.7942	11.7575	11.751	11.8526	11.8294	DNM1
ENSG00000123700	9.99477	10.0636	10.1443	10.0725	10.0756	10.1379	3.8553	3.92655	4.05461	3.74499	3.92124	3.64623	9.83272	9.9648	10.1485	10.0539	10.2551	10.0713	3.9808	3.73662	4.05841	3.62042	3.73572	3.7174	KCNJ2
ENSG00000118946	9.99528	10.0525	10.0997	9.99195	9.99888	10.0537	3.7531	3.82263	3.64178	3.88676	3.65388	3.71237	9.88671	9.91311	9.95916	9.91161	10.0007	9.96237	3.78577	3.71565	3.9512	3.60025	3.62958	4.07348	PCDH17
ENSG00000175899	9.91682	9.96879	10.025	9.79557	9.95311	9.91994	3.74688	3.81627	3.72241	3.80202	3.64744	3.78883	9.75718	9.90335	10.0926	10.0342	10.171	9.93291	3.77903	3.79763	3.85292	3.76228	3.70999	3.60537	A2M
ENSG00000121966	11.6706	11.7893	11.9841	11.7715	11.8351	11.8344	5.07197	5.34902	5.65775	5.7307	5.3153	5.40835	11.164	11.4595	11.7318	11.7043	11.937	11.6354	5.5537	5.9075	5.47548	5.43536	5.71867	5.85983	CXCR4
ENSG00000136630	11.3635	11.4032	11.5617	11.2939	11.4337	11.4799	5.137	5.56541	5.14398	4.98398	5.08331	4.96803	10.9045	11.4416	11.6581	11.5428	11.6287	11.3766	5.60283	5.34641	5.46151	5.32885	5.09099	5.46417	HLX
ENSG00000088756	10.2192	10.2808	10.291	10.2442	10.2421	10.2868	4.28884	4.30152	4.26156	4.19428	4.00337	4.11388	10.2067	10.4681	10.4875	10.4178	10.5686	10.3474	4.0686	4.21364	4.30231	4.08546	4.04903	4.22748	ARHGAP28
ENSG00000064692	10.0225	9.91502	10.0245	9.81212	9.86173	9.96585	3.84471	3.74298	3.6508	3.81646	3.74968	3.72112	9.77852	9.93805	10.0996	10.0478	10.151	9.95414	4.0506	3.89651	3.95996	3.77664	4.03208	3.70668	SNCAIP
ENSG00000158270	9.79612	9.90657	9.92129	9.76234	9.85758	9.92449	3.65966	3.81648	3.72285	3.71963	3.73515	3.70671	9.59046	9.99091	9.98657	10.0172	10.1575	9.96467	4.03652	3.96262	4.03166	3.5944	3.79318	3.60583	COLEC12
ENSG00000184113	12.0609	12.296	12.3724	12.1637	12.3023	12.2361	6.15419	6.32426	6.16023	6.03632	6.07769	5.97691	11.5876	12.1214	12.3311	12.2245	12.2271	12.169	6.14997	5.96279	5.80611	6.12265	6.00316	6.44148	CLDN5
ENSG00000128918	9.86517	10.0809	9.96321	9.90647	10.0352	9.87989	3.92562	3.99745	3.90031	3.97202	3.91306	3.80523	9.749	9.83469	9.86205	9.86363	9.98626	9.93358	3.88586	3.72641	3.96133	3.69703	3.88747	3.7087	ALDH1A2
ENSG00000105967	9.7039	9.75355	9.66504	9.80727	9.64363	9.61769	3.70766	3.68513	3.68362	3.59176	3.60672	3.57929	10.063	9.78489	9.5852	9.58589	9.58906	9.77993	3.73587	3.66722	3.90187	3.55419	3.67142	3.65356	TFEC
ENSG00000155816	4.6313	4.23932	4.28616	4.39716	4.15188	4.24784	10.2587	10.2361	10.3018	10.2377	10.2503	10.3578	4.0778	4.22701	4.10964	4.03585	4.2663	4.28829	10.3292	10.2317	10.3095	10.1954	10.3416	10.2804	FMN2
ENSG00000106537	10.6723	10.7671	10.827	10.7084	10.6922	10.7583	4.73055	4.65878	4.54915	5.07986	5.06112	4.42011	10.6623	10.789	10.8377	10.7701	10.9049	10.8175	4.4856	4.88584	4.91637	4.65122	4.53467	5.11882	TSPAN13
ENSG00000185442	10.9411	10.957	10.9859	10.9525	11.034	10.9575	4.86202	5.07654	4.91943	5.28745	4.75487	5.02116	10.7215	10.9473	10.9921	10.9905	11.0088	10.9563	5.14176	5.01146	4.73979	4.78138	5.06423	4.88211	FAM174B
ENSG00000156218	3.77838	3.80078	3.908	3.73332	3.63345	3.80848	9.76861	9.78289	9.7737	9.85395	9.79129	9.71734	3.7654	3.94028	3.72376	3.65656	3.84924	3.69491	9.6935	9.87367	9.78051	9.77444	9.71483	9.64881	ADAMTSL3
ENSG00000143341	10.6478	10.5737	10.7728	10.5373	10.5686	10.6926	5.02926	4.64905	4.48521	5.07236	4.75513	4.72111	10.5889	10.6888	10.8419	10.7651	10.8354	10.5344	4.71078	4.62731	5.00713	4.64256	4.77185	4.44995	HMCN1
ENSG00000120708	7.76554	7.97102	7.88891	7.87101	7.90305	7.78593	13.7164	13.7322	13.7239	13.706	13.748	13.7075	7.57899	7.89973	7.82214	7.82209	7.78146	7.78794	13.7862	13.8258	13.7611	13.7612	13.6833	13.811	TGFBI
ENSG00000156299	4.69578	4.96328	5.00239	5.07814	4.57581	4.83275	10.7274	10.8067	10.7624	10.7488	10.7548	10.7253	5.07599	4.61991	4.97927	4.7562	4.57219	5.11102	10.7216	10.7813	10.7184	10.8017	10.7272	10.7338	TIAM1
ENSG00000182752	5.45912	5.3705	5.54361	5.68432	5.1983	5.30903	11.2991	11.2264	11.2684	11.2936	11.2746	11.2768	5.60749	5.50729	5.35192	4.90553	5.25307	5.41721	11.2115	11.2611	11.3017	11.3163	11.3071	11.2352	PAPPA
ENSG00000067715	9.43073	9.5082	9.56812	9.46855	9.46684	9.56884	3.60281	3.6687	3.66908	3.5765	3.68105	3.65337	9.59586	9.6249	9.64811	9.5827	9.61717	9.57352	3.7188	3.65101	3.79038	3.71234	3.65702	3.63938	SYT1
ENSG00000101017	10.0272	9.97066	10.0298	9.9359	9.94554	10.0539	4.26275	4.13358	4.35759	4.16777	4.5383	4.01672	9.73552	10.1121	10.178	10.1759	10.2295	10.0051	4.0352	3.87994	4.11313	4.18938	3.94765	4.26391	CD40
ENSG00000041982	3.74115	3.67494	3.77809	3.69685	3.59862	3.68236	9.50784	9.4977	9.59345	9.55916	9.63402	9.44747	3.72839	3.72605	3.68744	3.62136	3.64011	3.74994	9.62332	9.568	9.59591	9.64939	9.50028	9.65921	TNC
ENSG00000115602	12.465	12.4615	11.8975	12.5168	12.4152	12.0191	6.34573	6.27607	6.22465	6.10681	6.24121	6.45168	12.5039	11.7021	11.173	11.3187	11.0399	12.0242	6.20484	6.30762	6.21757	5.67367	6.20796	5.76407	IL1RL1
ENSG00000103196	4.22883	4.29318	4.34282	4.50724	4.13867	4.0111	9.96928	10.0794	10.1011	10.1483	10.148	10.0387	4.21448	4.48114	4.30758	4.35806	4.25313	4.0629	9.96159	10.0705	10.1374	10.1086	10.0376	10.0608	CRISPLD2
ENSG00000078018	11.3785	11.3983	11.3321	11.3349	11.367	11.3335	5.56725	5.65715	5.8206	5.50256	5.57997	5.67694	11.5869	11.5303	11.4414	11.4059	11.4252	11.5289	5.5727	5.91985	5.79494	5.48119	5.40038	5.46737	MAP2
ENSG00000153707	9.28061	9.39339	9.37685	9.33434	9.27213	9.25916	3.56717	3.63184	3.54436	3.54135	3.55585	3.52926	9.40113	9.38135	9.35904	9.41493	9.36565	9.39841	3.68101	3.61448	3.75124	3.59501	3.53278	3.51583	PTPRD
ENSG00000198075	9.77403	9.63264	9.83802	9.66568	9.67346	9.81612	3.85253	4.28976	4.05336	3.9782	3.91911	3.96471	9.35335	9.77713	9.85551	9.80265	10.0058	9.62354	4.13447	3.98365	4.05213	3.70355	3.96863	3.94973	SULT1C4
ENSG00000163975	5.80278	5.76689	5.67264	5.8239	5.95257	6.13424	11.4542	11.5648	11.6015	11.5492	11.5646	11.5103	5.84061	5.78198	5.83723	6.06935	5.57764	5.60339	11.6174	11.5755	11.6421	11.5622	11.5098	11.5338	MELTF
ENSG00000133800	10.1068	10.1904	10.3512	10.2844	10.331	10.3931	4.76612	4.41542	4.68982	4.68601	4.84223	4.09775	9.76598	10.202	10.4528	10.3624	10.5781	10.2421	4.4746	4.26521	4.55944	4.59158	4.67519	4.50317	LYVE1
ENSG00000108679	5.17951	4.87392	4.9053	4.85338	4.77789	4.97513	10.6287	10.6112	10.6535	10.6937	10.7058	10.6	4.56566	5.15988	5.1502	5.17847	5.00735	4.54126	10.6642	10.6757	10.7022	10.7041	10.5773	10.6547	LGALS3BP
ENSG00000073756	10.0753	10.075	9.94034	9.98555	9.93066	10.1025	4.42757	4.18262	4.39997	4.56011	4.29397	4.26243	10.4462	10.1711	10.2168	10.1304	10.1214	10.1483	4.56587	4.2994	4.82185	4.61471	4.38597	4.18348	PTGS2
ENSG00000116106	10.1156	10.0652	10.1527	10.1331	10.118	10.1161	4.37845	4.73311	4.40951	4.28677	4.58701	4.07576	9.97257	10.1543	10.2939	10.2189	10.2932	10.15	4.45337	5.02924	4.47187	4.62321	4.14809	4.37498	EPHA4
ENSG00000110799	16.5112	16.5146	16.5216	16.4854	16.5282	16.5276	10.8255	10.765	10.8867	10.8423	10.8451	10.867	16.4119	16.6102	16.6228	16.6353	16.5853	16.5498	10.8269	10.8745	10.8683	10.9266	10.8562	10.8382	VWF
ENSG00000113555	11.4556	11.4592	11.6202	11.4865	11.5178	11.5892	5.7204	5.88757	5.9045	5.80827	5.75552	5.44389	10.8654	11.339	11.5511	11.5087	11.7127	11.3984	5.59078	6.00419	5.7203	5.87072	5.91016	5.81897	PCDH12
ENSG00000074047	4.29861	4.15403	4.47462	4.0279	3.76073	3.84759	9.60096	9.70894	9.6539	9.60678	9.69983	9.60311	3.98068	3.80333	3.85287	3.86744	4.04281	4.13643	9.75513	9.65663	9.80816	9.69065	9.67976	9.70612	GLI2
ENSG00000197457	5.10919	5.29816	5.01998	4.9633	5.12509	4.98983	10.5474	10.6922	10.6681	10.6884	10.7016	10.5868	4.75454	5.08972	4.99634	5.03833	4.97932	5.04592	10.7618	10.7831	10.7806	10.736	10.6577	10.7356	STMN3
ENSG00000179144	10.2695	10.3631	10.3116	10.2095	10.2671	10.2105	4.83062	5.04426	4.50522	4.70511	4.51937	4.6415	10.1675	10.4311	10.4391	10.3868	10.4777	10.2803	4.97719	4.53562	4.51779	4.45674	4.69427	4.62463	GIMAP7
ENSG00000163359	4.07275	4.15142	4.19103	4.02507	3.99494	3.92902	9.70856	9.6518	9.55583	9.6115	9.71804	9.65777	3.89228	3.9752	3.93439	3.94396	3.71288	4.33493	9.62996	9.67195	9.68181	9.7551	9.62036	9.68777	COL6A3
ENSG00000185291	9.85216	9.82601	9.85608	9.67171	9.73345	9.70575	4.03906	4.184	4.08436	4.33668	4.23084	3.92268	9.57892	9.82675	9.92843	9.84859	9.90169	9.68877	4.09071	4.36273	4.32065	3.89581	4.13896	4.18426	IL3RA
ENSG00000107485	9.58223	9.64204	9.52958	9.56939	9.568	9.63594	3.83583	4.06319	4.10799	4.03537	4.05163	4.09086	9.42682	9.58886	9.65952	9.63475	9.6016	9.52828	3.87174	4.11743	4.03316	3.84788	3.87814	3.61146	GATA3
ENSG00000006016	4.2236	4.00029	4.02863	4.02377	4.06614	4.00824	9.6589	9.64107	9.63139	9.53432	9.63189	9.65468	4.05762	4.27779	3.93303	3.69249	4.03911	3.98328	9.68168	9.6614	9.54673	9.606	9.53801	9.59522	CRLF1
ENSG00000138356	4.47164	4.33131	4.16183	4.42013	4.30637	4.57968	9.67426	9.76982	9.8612	9.80126	9.89331	9.80542	4.02798	4.10508	4.1384	3.83196	4.08615	4.1787	9.7535	9.8408	9.82069	9.81652	9.77506	9.77203	AOX1
ENSG00000146072	10.6936	10.7306	10.6453	10.7202	10.7506	10.6702	4.94818	5.03267	5.11637	5.25351	4.89042	4.76648	10.6425	10.6577	10.6488	10.6156	10.6456	10.7156	5.60433	5.20978	5.14557	5.02674	5.02508	5.31646	TNFRSF21
ENSG00000091656	6.93692	6.85385	6.66332	6.68928	6.85598	6.36699	12.2785	12.2251	12.249	12.2691	12.2291	12.2394	6.95744	6.70088	6.6298	6.70971	6.56196	6.81776	12.2443	12.2347	12.2322	12.2773	12.3176	12.2603	ZFHX4
ENSG00000198732	6.50603	7.03326	6.87856	6.86981	6.81627	6.9253	12.1072	12.1148	12.0728	12.1248	12.1121	12.0765	6.23344	6.16431	6.44705	6.35309	6.49749	6.58775	12.139	12.1973	12.1618	12.1688	12.109	12.094	SMOC1
ENSG00000169851	9.30039	9.35225	9.15914	9.19328	9.28356	9.29756	3.68086	3.83444	3.56727	3.56428	3.9898	3.64228	9.33463	9.2332	9.19547	9.2664	9.09997	9.3302	3.88564	3.89942	3.86846	3.78343	3.64585	3.53889	PCDH7
ENSG00000188487	3.68653	3.62278	3.7221	3.64387	3.64108	3.62992	9.05436	9.1697	9.17028	9.11205	9.25289	9.11859	3.67425	3.67199	3.63482	3.57117	3.58923	3.60749	9.15658	9.19027	9.08349	9.11906	9.27023	9.11302	INSC
ENSG00000115828	9.00943	9.17764	9.12932	9.15665	9.16724	9.10197	3.64431	3.70925	3.79137	3.52665	3.54087	3.51481	8.95574	9.10177	9.16435	9.17633	9.13825	9.20214	3.66352	3.59832	3.73235	3.49097	3.51826	3.67929	QPCT
ENSG00000116711	10.4056	10.4406	10.2951	10.3844	10.4393	10.3965	5.15606	4.86608	5.05092	5.00806	4.98704	4.78122	10.575	10.5946	10.4541	10.5264	10.4423	10.5651	4.83031	4.69476	5.32549	5.03683	4.73967	5.12392	PLA2G4A
ENSG00000118596	9.47244	9.33825	9.35495	9.54194	9.33906	9.27115	3.80706	4.03542	3.60989	3.93675	3.71052	4.06632	9.72284	9.34841	9.1828	9.23409	9.27665	9.42301	3.83977	3.77103	4.24288	3.89713	4.13715	3.75304	SLC16A7
ENSG00000069667	9.64223	9.57101	9.6851	9.64562	9.56629	9.68264	4.3643	4.4999	4.14901	3.93213	3.78811	3.99299	9.60262	9.59614	9.71106	9.671	9.81226	9.60784	4.16222	4.42028	4.45479	4.1688	3.8451	4.41714	RORA
ENSG00000166086	12.6149	12.6921	12.682	12.634	12.6354	12.6279	7.4039	7.29324	7.17278	7.27933	7.08979	7.19776	12.5621	12.6929	12.6858	12.6895	12.7216	12.6801	7.1446	7.21774	7.24968	7.12405	7.11653	7.15914	JAM3
ENSG00000175264	10.5351	10.7083	10.8168	10.5847	10.7077	10.7452	5.15306	5.38175	5.39207	5.00352	5.10052	5.17471	10.1789	10.5423	10.7483	10.748	10.7269	10.64	5.18774	5.25295	5.5096	4.91553	5.14383	5.12129	CHST1
ENSG00000149564	12.7189	12.7539	12.7503	12.7373	12.7531	12.7337	7.06187	7.24153	7.44254	7.16667	7.25438	7.45139	12.4479	12.6733	12.7704	12.7657	12.7701	12.7408	7.41323	7.23583	7.21112	7.24196	7.24755	7.2581	ESAM
ENSG00000138449	9.55542	9.66559	9.67874	9.49637	9.54346	9.55316	4.1759	4.10803	4.39623	4.07836	4.35173	4.26027	9.44719	9.7634	9.76945	9.76164	9.7239	9.56348	4.30631	4.23	3.996	4.29176	4.13664	4.04963	SLC40A1
ENSG00000240583	9.34503	9.59035	9.7101	9.65368	9.7183	9.6398	4.12024	4.38891	3.79589	4.28346	3.88817	4.0082	8.50129	9.05698	9.28367	9.2225	9.45533	9.30989	3.85354	3.86995	4.25518	3.67115	3.78367	3.92094	AQP1
ENSG00000185477	8.83115	8.89125	9.05236	9.02167	8.96287	9.07676	3.52684	3.58917	3.50485	3.50194	3.60904	3.58276	8.61342	8.91467	9.0312	9.11416	9.1248	8.92802	3.63657	3.667	3.70427	3.55872	3.49368	3.47734	GPRIN3
ENSG00000048052	10.2362	10.1313	10.1873	10.1606	10.142	10.2125	4.9307	4.83318	4.90129	4.76544	4.8733	4.88185	10.3383	10.1676	10.2325	10.2218	10.2502	10.1761	4.94344	4.65992	4.88392	4.85057	4.96816	4.43	HDAC9
ENSG00000228495	9.2152	9.31985	9.08444	9.34605	9.18762	9.18421	4.01473	4.00993	3.75713	4.12484	3.76903	3.7415	9.48898	9.20566	8.90159	9.08141	8.97672	9.2915	3.81041	3.65122	3.7869	3.87363	3.65992	3.8853	LINC01013
ENSG00000185630	10.1738	10.2246	10.3164	10.1166	10.0712	10.2275	4.80337	4.78967	4.72777	4.57489	4.96251	5.25571	9.99596	10.2686	10.3875	10.2804	10.3502	10.1627	4.74839	4.90932	5.21777	4.81303	4.75971	4.82697	PBX1
ENSG00000241717	9.62147	9.59838	9.65225	9.33639	9.42525	9.50649	4.11383	3.95951	4.6139	4.2178	4.29725	4.07117	9.85404	9.76577	9.76055	9.41824	9.60934	9.58282	4.56503	4.42675	4.24778	4.23795	4.07512	4.1884	VWFP1
ENSG00000129538	11.4018	11.4851	11.5174	11.4444	11.5247	11.4598	6.3163	5.96618	5.93358	6.41013	6.17397	6.09774	11.1664	11.5199	11.6151	11.4958	11.5356	11.4434	6.21495	6.09829	6.06291	6.2604	6.12194	6.03941	RNASE1
ENSG00000095303	10.0888	10.0055	10.0012	10.0399	10.1308	10.0136	4.91069	4.42715	4.74841	4.25732	4.7157	4.58377	10.065	10.1003	9.9973	10.017	9.94529	10.1681	4.9215	5.09481	4.91212	4.78825	4.6868	4.66559	PTGS1
ENSG00000154319	4.11999	4.12353	4.07985	4.21861	3.89151	3.81155	9.20681	9.24914	9.3494	9.3172	9.32281	9.26171	4.02759	3.76418	4.06261	3.83471	4.15629	3.87351	9.27842	9.33646	9.39485	9.36278	9.41965	9.37373	FAM167A
ENSG00000152217	8.86282	8.96614	8.89411	8.86508	8.82639	8.94296	3.52205	3.93652	3.59334	3.49736	3.51123	3.48582	8.40301	8.87025	9.03693	8.96435	9.12472	8.7306	3.63084	3.56726	3.69797	3.5547	3.58199	3.47297	SETBP1
ENSG00000005249	11.3547	11.4002	11.3715	11.4336	11.3984	11.3239	5.97685	6.11219	6.22061	6.1238	6.21912	6.08728	11.3738	11.3832	11.2802	11.281	11.3496	11.3641	6.11713	5.90611	5.97284	6.19924	6.16772	5.81434	PRKAR2B
ENSG00000164116	8.92056	9.01904	9.10593	8.86404	8.70964	8.94672	3.49808	3.5593	3.57047	3.47363	3.48737	3.46219	8.26177	8.63061	8.92387	8.70066	8.94336	8.47813	3.60585	3.54287	3.67232	3.43915	3.46552	3.44947	GUCY1A1
ENSG00000187513	8.67489	9.02006	9.15357	9.0391	9.15961	9.04774	3.49535	3.55662	3.47373	3.56486	3.48462	3.45943	7.92722	8.45389	8.67283	8.5233	8.86968	8.8353	3.6032	3.54017	3.66972	3.52946	3.46276	3.4467	GJA4
ENSG00000124920	5.69273	5.54209	5.80206	5.37191	5.86285	5.64237	10.9575	10.9771	10.9036	10.9184	10.9559	10.9028	5.81773	5.67219	5.81453	5.79944	5.06747	5.99173	10.933	10.9431	10.9699	10.9722	10.9023	10.9021	MYRF
ENSG00000107562	6.39098	6.67454	6.77991	6.76258	6.55051	6.03784	11.5162	11.5578	11.507	11.6141	11.5488	11.5123	6.37281	6.12172	5.95044	6.12391	5.88484	5.78375	11.5296	11.576	11.553	11.4945	11.4687	11.5072	CXCL12
ENSG00000183395	8.72364	8.84475	8.95052	8.95657	8.91425	8.8426	3.61427	3.67747	3.49879	3.49593	3.50974	3.48442	8.69204	8.81639	8.76902	8.84186	8.8425	8.95484	3.81708	3.56556	3.69579	3.46125	3.48776	3.7351	PMCH
ENSG00000103489	9.0935	9.15212	9.07317	9.02978	9.20977	9.1631	3.86988	3.76795	3.84589	3.67644	4.08014	3.83002	8.96212	9.22074	9.25612	9.20965	9.24381	9.10867	3.90598	3.91968	3.79414	4.21682	3.98439	3.81591	XYLT1
ENSG00000235750	10.2312	10.2839	10.3071	10.299	10.3596	10.3034	4.97928	5.2955	5.21406	5.31011	5.00547	5.08669	10.2469	10.3836	10.3503	10.409	10.4795	10.3878	5.08479	5.37568	5.17655	5.01726	5.26606	5.36919	KIAA0040
ENSG00000118777	9.56379	9.72078	9.83638	9.73964	9.6832	9.69837	4.82153	4.65917	4.38777	4.54905	4.85111	4.24962	9.26464	9.53327	9.73319	9.67318	9.88975	9.58535	4.48941	4.41095	4.69347	4.34117	4.48574	4.23406	ABCG2
ENSG00000076641	4.85677	5.04844	4.90228	4.99039	4.52688	5.05784	9.87992	9.91429	9.9441	9.92826	10.0087	9.99414	4.93854	4.67931	4.84001	4.60779	4.96244	4.89842	10.0234	10.0969	10.0127	9.955	10.0014	10.0592	PAG1
ENSG00000169860	8.96728	8.96913	8.95566	8.8912	8.91958	8.96601	3.56631	3.72223	3.88405	3.8809	3.55542	3.52987	8.66875	8.76286	8.86649	8.88263	9.03416	8.8784	4.17859	3.87759	3.84011	3.68321	3.79357	3.77616	P2RY1
ENSG00000167861	10.207	10.2276	10.3228	10.059	10.1839	10.2822	4.87906	5.17	5.01642	4.97261	5.10821	5.11016	9.82664	10.2655	10.3921	10.3248	10.3832	10.235	5.19525	5.18537	5.40486	5.11399	4.96151	5.19749	HID1
ENSG00000147889	7.22428	7.27185	7.26764	7.19167	7.32564	7.35892	12.3386	12.3789	12.4181	12.2716	12.3141	12.2794	7.26952	7.19116	7.10134	7.17382	7.09818	7.13647	12.3746	12.3023	12.4003	12.3613	12.206	12.3118	CDKN2A
ENSG00000128917	11.5087	11.6454	11.7892	11.5453	11.5863	11.7254	6.31186	6.25726	6.45904	6.35935	6.39671	6.54053	10.9164	11.4203	11.7588	11.6456	11.7557	11.4954	6.70459	6.85225	6.21787	6.46178	6.60146	6.75579	DLL4
ENSG00000125845	9.01085	9.13465	9.08929	9.00642	8.98546	8.98503	4.0426	4.25246	3.86795	4.15153	4.16767	3.77191	9.0386	9.14495	9.24965	9.18711	9.20317	9.04592	3.84073	3.85966	4.31636	3.66309	4.00534	4.36398	BMP2
ENSG00000111339	9.15432	9.1185	8.95388	8.98838	8.95565	8.96073	4.11221	4.11199	4.08716	4.15083	4.09977	3.92782	9.12764	9.26761	9.0863	9.09362	9.09446	9.16146	4.01063	4.01871	4.24212	3.57401	3.77471	4.18635	ART4
ENSG00000109265	10.1393	10.0493	10.095	10.0341	10.1526	10.1365	5.07262	4.99234	4.96381	5.077	5.13304	5.30212	9.87744	10.1163	10.1961	10.0816	10.1548	10.1797	4.71206	4.97002	5.19043	4.99171	5.17406	4.96698	KIAA1211
ENSG00000198768	5.56212	5.47365	5.47552	5.71224	5.34012	5.7201	10.4274	10.5624	10.5533	10.5285	10.558	10.5057	5.13784	5.4416	5.64276	5.23337	5.60746	5.68849	10.6025	10.5872	10.641	10.5737	10.4539	10.5544	APCDD1L
ENSG00000176658	13.0632	13.105	13.142	13.0542	13.1312	13.1122	8.18005	7.98321	8.03364	8.0761	8.17274	7.95127	12.8325	13.0609	13.1386	13.1145	13.1782	13.1118	8.08775	8.0849	8.05602	7.8466	8.01626	8.02752	MYO1D
ENSG00000013016	11.3463	11.314	11.4167	11.0915	11.166	11.3097	6.15539	6.36032	6.28654	6.38156	6.67732	6.19443	11.0041	11.4267	11.5607	11.4578	11.5025	11.2588	6.08644	6.28036	6.49773	6.26363	6.00627	6.26249	EHD3
ENSG00000182022	10.5336	10.5296	10.7089	10.4905	10.6175	10.6549	5.42365	5.27364	5.22851	5.59094	5.40829	5.40295	10.1633	10.5377	10.7083	10.6101	10.7349	10.5802	6.07938	5.69188	5.73775	5.39993	5.40772	5.93126	CHST15
ENSG00000117707	8.80051	8.76932	8.95487	8.82635	8.7251	8.8773	3.65258	3.71577	3.71746	3.79717	3.96621	3.70239	8.52962	8.78794	8.92456	8.89034	8.8717	8.74385	3.85416	3.78754	3.92461	3.76008	3.61899	3.8494	PROX1
ENSG00000169418	10.6225	10.7191	10.7108	10.6565	10.7069	10.7373	5.58886	5.78639	5.63871	5.76035	6.1214	5.42093	10.3805	10.7239	10.8145	10.7409	10.7852	10.7002	5.6286	5.62577	5.72571	6.08621	5.2323	5.49028	NPR1
ENSG00000128510	3.76911	3.61157	3.80434	3.81684	3.80439	3.88774	8.62785	8.79485	8.79015	8.8255	8.81322	8.85383	3.84764	3.75471	3.89282	3.56185	3.67283	3.59684	8.75649	8.6814	8.56489	8.8329	8.89264	8.73171	CPA4
ENSG00000158352	12.5885	12.5529	12.582	12.5623	12.5851	12.6147	7.30121	7.6006	7.59646	7.65461	7.79987	7.47796	12.5277	12.6272	12.6685	12.6612	12.6572	12.5844	7.62671	7.59784	7.60467	7.7047	7.58624	7.64999	SHROOM4
ENSG00000101955	11.3937	11.4254	11.3752	11.4592	11.4665	11.4126	6.35188	6.26448	6.46319	6.41238	6.65158	6.31393	11.2931	11.439	11.4913	11.4323	11.4912	11.3996	6.33554	6.54999	6.67092	6.46546	6.35195	6.31111	SRPX
ENSG00000150510	9.0288	8.94368	8.99897	8.9592	9.0332	8.99143	3.88162	4.17428	4.00848	4.00524	4.22325	4.19354	8.84704	9.07593	8.99487	9.09289	9.0377	8.90576	4.00023	3.93085	4.07366	3.81696	3.84587	3.90481	FAM124A
ENSG00000203727	8.83989	8.96717	9.03148	8.87863	8.99333	8.98815	4.16073	3.93697	3.99758	3.92058	4.14826	3.74975	8.91168	9.04851	8.89769	8.9479	8.99262	8.88387	4.06801	3.91896	3.79027	3.95544	3.91156	3.96708	SAMD5
ENSG00000198795	12.0034	12.0197	12.008	11.9948	12.0364	12.028	7.10117	7.12411	6.85894	7.23467	7.06385	6.93932	11.901	12.1023	12.1471	12.1447	12.1444	12.0638	7.01288	7.11961	7.11787	7.15338	6.97706	7.04525	ZNF521
ENSG00000169047	5.09999	5.21756	5.66	5.2832	5.50898	5.4044	10.1638	10.1704	10.1602	10.2028	10.1982	10.145	5.08378	4.89585	5.15627	5.14844	5.20961	4.86084	10.2458	10.2369	10.2643	10.1365	10.0721	10.254	IRS1
ENSG00000126882	10.9403	10.9984	11.0675	10.9168	10.9944	11.0606	6.01804	6.0453	6.02699	6.13971	6.06352	5.76215	10.5667	11.0201	11.1026	11.0775	11.1327	10.9487	5.87404	6.14715	6.26008	6.04996	5.90506	5.96609	FAM78A
ENSG00000136542	3.60295	3.54355	3.63609	3.5632	3.47507	3.5502	8.43238	8.57872	8.6079	8.53752	8.51608	8.51982	3.59151	3.5894	3.55476	3.49547	3.51229	3.5293	8.38135	8.5581	8.58125	8.51191	8.50142	8.43807	GALNT5
ENSG00000158683	9.18404	9.01334	9.17907	9.04578	9.12595	9.29424	4.36415	4.55502	4.00939	4.27399	4.40928	4.19755	9.21686	9.38265	9.4512	9.5113	9.5484	9.24446	4.081	4.58913	4.44971	4.17011	4.06804	4.71447	PKD1L1
ENSG00000171388	12.886	12.943	12.8242	13.1442	13.0825	12.73	7.55886	7.79358	7.92953	7.56525	7.89507	7.88983	13.0842	12.6312	12.1933	12.5448	12.3491	12.7673	7.92869	7.9173	7.68212	7.83032	7.74425	8.21937	APLN
ENSG00000172031	8.38878	8.40254	8.6344	8.46215	8.47214	8.38169	3.46204	3.52062	3.53688	3.43864	3.54759	3.4277	8.26428	8.31982	8.52915	8.47993	8.5342	8.31292	3.56516	3.50489	3.62878	3.40566	3.43088	3.41553	EPHX4
ENSG00000003147	9.62754	9.66782	9.75878	9.64319	9.6727	9.73282	4.85553	4.69646	4.53748	5.13714	4.79673	4.80794	9.55661	9.61665	9.79346	9.72972	9.81086	9.72713	4.59005	4.87012	4.61369	4.77747	4.72215	4.70115	ICA1
ENSG00000166106	3.62091	3.56121	3.65421	3.58096	3.58681	3.5679	8.44652	8.45839	8.47395	8.54646	8.61812	8.53805	3.70715	3.70497	3.76059	3.5129	3.5298	3.64284	8.51992	8.74223	8.6103	8.64893	8.43451	8.45186	ADAMTS15
ENSG00000134769	8.83607	8.99961	8.77568	8.89388	8.95085	8.94235	3.6976	4.01151	3.84227	3.99058	3.59583	3.82676	9.0645	8.82811	8.7332	8.94248	8.79778	8.72767	4.0632	4.33761	4.13724	3.80178	4.11933	4.16516	DTNA
ENSG00000168477	5.59706	5.59969	5.64669	5.53776	5.37564	5.63883	10.3728	10.4114	10.4758	10.4403	10.5194	10.3999	5.54805	5.54491	5.64568	5.43723	5.74479	5.48737	10.4711	10.5091	10.5831	10.5342	10.5085	10.4654	TNXB
ENSG00000091879	12.6512	12.7264	12.6194	12.703	12.6813	12.5906	7.8114	7.9944	7.72591	7.75998	7.85579	7.62268	12.966	12.6777	12.5309	12.5802	12.5606	12.7029	7.85806	7.78482	7.74712	7.76126	7.77224	7.56045	ANGPT2
ENSG00000211772	9.23906	9.24836	9.05252	9.23607	9.29321	9.14454	4.40321	4.53538	4.48741	4.31494	3.84452	3.97106	9.05595	9.06284	9.0464	8.95112	8.88562	9.30362	4.47525	4.51504	3.96	4.27338	4.11545	4.02827	TRBC2
ENSG00000078114	5.56584	5.62956	5.70952	5.87338	5.40789	5.35302	10.4374	10.5076	10.4052	10.4493	10.4944	10.4933	5.61192	5.69852	5.2875	5.46886	5.61119	5.74535	10.5009	10.5162	10.4619	10.4501	10.3896	10.4253	NEBL
ENSG00000137872	9.51039	9.30831	9.43856	9.30995	9.32452	9.39541	4.90827	4.71095	4.38879	4.69862	4.40222	4.77498	9.50225	9.53114	9.54888	9.54606	9.64043	9.31664	4.54919	4.52868	4.57055	4.28403	4.64033	4.57048	SEMA6D
ENSG00000113319	9.05556	9.14838	9.14648	9.18082	9.16596	9.21903	4.36673	4.4413	4.56023	4.33703	4.3537	4.32316	9.15923	9.24802	9.25629	9.31471	9.34547	9.22974	4.23391	4.22998	4.75448	4.17314	4.32719	4.12033	RASGRF2
ENSG00000155849	10.4268	10.4536	10.4051	10.4039	10.3926	10.4194	5.59541	5.40995	5.53641	5.69119	5.80816	5.27232	10.2556	10.4001	10.53	10.4933	10.6005	10.3077	5.57434	5.68783	5.63838	5.53743	5.43404	5.65599	ELMO1
ENSG00000150048	8.86669	8.83904	8.83548	8.84023	8.93261	8.77369	3.8548	4.00036	3.83156	4.18401	3.76119	3.8938	8.83178	8.79057	8.57392	8.66402	8.72363	8.73743	3.8864	3.81978	4.12503	3.79143	4.0422	4.09144	CLEC1A
ENSG00000134323	8.9973	8.84654	9.06287	8.85129	8.9849	8.95755	4.26859	3.98655	4.04356	3.81217	3.82705	4.28698	8.63485	9.09536	9.2768	9.09251	9.27766	9.16021	4.79037	4.18979	4.19184	4.37384	3.9587	4.59219	MYCN
ENSG00000112379	10.9174	10.8676	10.8714	10.9514	10.8523	10.8551	6.13468	5.9961	6.08283	6.07854	6.01882	6.2265	10.8781	10.8706	10.8118	10.6942	10.7809	10.947	6.04273	6.20227	6.29814	5.64997	5.98618	5.7394	ARFGEF3
ENSG00000121005	8.39915	8.34834	8.34217	8.20535	8.23928	8.40477	3.64953	3.52047	3.62792	3.53481	3.45234	3.42851	8.3471	8.47051	8.42049	8.34788	8.38834	8.24451	3.56455	3.5049	3.62753	3.4067	3.43166	3.51126	CRISPLD1
ENSG00000238266	3.68639	3.52871	3.61958	3.54801	3.46149	3.53525	8.3057	8.3515	8.37229	8.40373	8.41981	8.46206	3.5758	3.57374	3.53973	3.48151	3.49803	3.51473	8.31711	8.38873	8.26539	8.36832	8.39125	8.37666	LINC00707
ENSG00000169760	8.61484	8.68507	8.58236	8.59281	8.65264	8.5744	3.89005	3.70021	3.61665	3.86376	3.79914	3.60224	8.75333	8.5546	8.48468	8.60042	8.50027	8.59908	3.92442	3.77298	3.99498	3.48736	4.00195	3.7592	NLGN1
ENSG00000161940	12.2493	12.2994	12.3712	12.3364	12.3855	12.4198	7.72183	7.53452	7.65424	7.20775	7.43666	7.51934	11.8427	12.171	12.3123	12.3058	12.3957	12.2819	7.1816	7.54844	7.57795	7.40785	7.31968	7.61144	BCL6B
ENSG00000170485	10.4143	10.4014	10.4463	10.36	10.4228	10.422	5.65249	5.86915	5.7231	5.59032	5.40767	5.27573	10.1836	10.3866	10.4833	10.4664	10.4979	10.3941	5.83647	5.57794	5.60866	5.83047	5.49549	5.44369	NPAS2
ENSG00000111052	8.28569	8.30045	8.38409	8.35863	8.2869	8.24954	3.55556	3.61502	3.43893	3.43624	3.54515	3.52072	8.19664	8.23415	8.39422	8.34138	8.40596	8.3162	3.66028	3.5015	3.62358	3.40375	3.52395	3.41347	LIN7A
ENSG00000253661	3.59521	3.63424	3.62771	3.55622	3.5651	3.54347	8.34125	8.36269	8.3483	8.21927	8.3989	8.30776	3.58398	3.77379	3.54795	3.4898	3.5063	3.61985	8.40263	8.41575	8.29694	8.35288	8.40333	8.3812	ZFHX4-AS1
ENSG00000111186	3.69801	3.54072	3.73158	3.65777	3.47348	3.73662	8.41546	8.294	8.29147	8.36749	8.39637	8.2942	3.58783	3.58576	3.55174	3.4935	3.51003	3.62347	8.38432	8.34281	8.48804	8.37793	8.27741	8.41822	WNT5B
ENSG00000140465	10.3719	10.3892	10.4964	10.2632	10.3693	10.5705	5.63511	5.99479	5.52083	5.33483	5.97432	5.58309	10.138	10.4801	10.6037	10.6643	10.6961	10.3329	5.55593	5.82948	5.89032	5.72565	5.50504	5.80993	CYP1A1
ENSG00000001561	8.51553	8.70711	8.7255	8.71989	8.54119	8.5964	3.85026	4.07118	3.97968	4.11528	3.9171	4.03466	8.6237	8.70593	8.6844	8.66216	8.89365	8.64566	4.26606	3.89798	3.85879	3.86489	3.64767	3.94992	ENPP4
ENSG00000164684	11.7987	11.8013	11.8522	11.6657	11.6745	11.8201	7.19781	6.96453	7.0561	7.05163	7.28959	7.13199	11.6881	11.8119	11.8865	11.8308	11.9124	11.7529	6.97596	7.27785	6.93393	6.99777	7.08896	7.20365	ZNF704
ENSG00000010319	9.29585	9.52773	9.48035	9.14667	9.31402	9.36697	4.68637	4.71476	4.65876	4.74916	4.85549	4.73436	8.85449	9.33774	9.60626	9.40475	9.39065	9.3045	4.49227	4.69379	4.63554	4.51134	4.86908	4.2406	SEMA3G
ENSG00000162654	8.4	8.50294	8.53928	8.4274	8.42522	8.60254	3.97554	3.88508	3.8769	3.9489	3.80944	3.61328	8.28991	8.6659	8.67399	8.6734	8.79305	8.50946	3.75756	4.02442	3.82449	3.9114	3.86517	3.76969	GBP4
ENSG00000131477	10.257	10.2472	10.4084	10.2512	10.3446	10.3392	5.55908	5.55966	5.83018	5.31254	5.51529	5.56257	9.76388	10.1233	10.3478	10.2537	10.2742	10.1668	5.46645	5.59501	5.34024	5.6579	5.81412	5.51709	RAMP2
ENSG00000061918	8.17067	8.23333	8.28492	8.22071	8.15841	8.32154	3.62585	3.49364	3.51361	3.41452	3.52396	3.40396	7.76016	8.08113	8.1619	8.16336	8.36686	7.97131	3.53664	3.47846	3.59807	3.38269	3.50317	3.39222	GUCY1B1
ENSG00000140937	8.41502	8.36655	8.35333	8.43185	8.3459	8.25736	3.57926	3.63875	3.64799	3.55553	3.47369	3.54443	8.42892	8.29457	8.12901	8.11277	8.05469	8.3749	3.7771	3.71418	3.84367	3.69494	3.54765	3.53209	CDH11
ENSG00000197147	10.2435	10.2371	10.2538	10.2371	10.2193	10.1439	5.49815	5.67189	5.63283	5.5484	5.39212	5.47587	10.2628	10.1784	10.1404	10.1578	10.1248	10.2149	5.65297	5.30449	5.45083	5.70299	5.617	5.42884	LRRC8B
ENSG00000130303	9.06173	9.20881	9.11018	9.08837	9.0753	9.065	4.38543	4.82862	4.03347	4.57397	4.59116	4.45482	8.91125	9.19336	9.16607	9.28228	9.20745	9.26054	4.25391	4.60857	4.47014	4.67474	4.70837	4.26715	BST2
ENSG00000162645	10.5434	10.6149	10.6442	10.5572	10.6128	10.5679	5.97956	5.91172	6.05029	6.02606	5.62737	5.74445	10.424	10.6813	10.7918	10.7221	10.7881	10.6919	5.74451	6.30076	6.12811	6.09009	6.12958	6.10553	GBP2
ENSG00000168961	9.52718	9.49646	9.64677	9.49854	9.61164	9.66727	5.11479	5.04064	4.92992	4.75194	4.51799	4.86933	9.18571	9.57451	9.71589	9.75538	9.75014	9.52185	5.10323	5.0993	4.96443	4.66039	5.27594	4.93431	LGALS9
ENSG00000099284	3.58951	3.62949	3.72195	3.55102	3.56119	3.72842	8.47954	8.21154	8.21509	8.2222	8.27421	8.19616	3.57843	3.85702	3.54285	3.48544	3.50173	3.5182	8.12686	8.27277	8.31722	8.34772	8.18679	8.16235	H2AFY2
ENSG00000149212	9.19416	9.29471	9.24333	9.19128	9.20697	9.2579	4.81533	4.70317	4.38184	4.82729	4.96887	4.58045	8.89319	9.21398	9.39292	9.37018	9.43604	9.14651	4.47908	4.5766	4.68159	4.50055	4.2476	4.46059	SESN3
ENSG00000108001	8.13589	8.21692	8.25785	8.04056	7.98946	8.09068	3.43012	3.48627	3.41031	3.4077	3.42029	3.58442	7.87644	8.09291	8.17137	8.2417	8.24237	8.00868	3.52898	3.66292	3.58999	3.37609	3.40026	3.38554	EBF3
ENSG00000126562	5.68176	5.11414	5.60836	5.40227	5.49245	5.38336	9.9342	9.95183	10.0346	10.0905	10.0189	10.0506	5.29994	5.29691	5.28422	5.2699	5.25913	5.60119	10.0013	10.0218	10.0739	9.99066	10.055	10.0178	WNK4
ENSG00000087076	8.77532	8.81331	8.94182	8.75945	8.79746	8.86826	4.05382	4.50685	4.02967	4.09617	4.17863	4.38982	8.56358	8.72296	8.90359	8.74877	8.95407	8.75839	4.17476	3.95195	4.00798	4.12326	4.27847	4.31819	HSD17B14
ENSG00000106025	8.94446	9.12087	8.97376	9.14203	9.12853	8.92447	4.42268	4.43799	4.27818	4.44892	4.51964	4.37926	9.04932	9.01867	8.96184	8.99921	8.85175	9.06961	4.22943	4.47703	4.57478	4.23401	4.59463	4.11863	TSPAN12
ENSG00000101445	12.2797	12.3863	12.473	12.3336	12.3997	12.4144	7.93608	7.74351	7.71336	7.64204	7.64309	7.66439	11.9053	12.3358	12.4886	12.4676	12.5649	12.3077	7.91994	7.78595	7.57137	7.89778	7.74083	7.75267	PPP1R16B
ENSG00000071246	13.0404	13.0534	13.1964	13.0021	13.0756	13.1029	8.48195	8.48182	8.40744	8.332	8.44095	8.32658	12.5998	12.9736	13.1354	13.127	13.2033	12.9363	8.59041	8.44691	8.49668	8.44203	8.37773	8.33985	VASH1
ENSG00000183775	5.40622	5.0978	5.14369	5.04228	5.15337	5.02426	9.5205	9.65072	9.58139	9.68989	9.56996	9.58928	5.16498	4.94396	4.80023	4.67059	4.97186	5.15603	9.6943	9.66976	9.72179	9.60096	9.69228	9.74649	KCTD16
ENSG00000158528	8.22207	8.04609	8.14614	8.10843	8.04617	8.17739	3.43302	3.58805	3.50986	3.41065	3.42321	3.58721	7.78986	8.07561	8.10875	8.10376	8.30185	7.98075	3.53162	3.57252	3.59248	3.37913	3.40323	3.48438	PPP1R9A
ENSG00000213203	9.65743	9.77499	9.79062	9.60984	9.71236	9.62253	5.10408	5.06887	5.46607	4.91246	4.93077	5.12837	9.27755	9.71621	9.88093	9.73056	9.84686	9.73103	5.04631	5.34307	5.65438	4.98635	4.85925	5.00026	GIMAP1
ENSG00000164220	8.7365	8.74131	8.76726	8.74437	8.69996	8.87029	4.44247	4.39915	4.04054	4.17319	4.12235	4.28444	8.8753	8.8627	8.94339	8.82838	8.92691	8.70387	4.45443	4.04103	4.26085	4.37167	4.22739	3.93812	F2RL2
ENSG00000137727	8.56849	8.62802	8.63062	8.5883	8.61352	8.50284	4.21268	4.34608	3.98471	3.66149	3.84405	4.03968	8.59945	8.55774	8.58254	8.49249	8.55019	8.55452	4.04986	4.12936	4.03983	4.08126	3.65331	4.02558	ARHGAP20
ENSG00000125726	3.54364	3.48772	3.57484	3.50622	3.42328	3.49398	8.06164	8.08212	8.08226	8.03736	8.14701	8.00089	3.53286	3.53088	3.49828	3.44247	3.4583	3.47431	7.84244	8.10707	8.18551	8.17617	8.02508	7.99767	CD70
ENSG00000133687	7.33205	7.41214	7.37655	7.24679	7.37656	7.09837	11.898	11.9286	11.8359	11.9008	11.8814	11.8563	7.28295	7.3969	7.31167	7.48224	7.2518	7.52202	11.8826	11.9028	11.9598	11.8888	11.8451	11.8229	TMTC1
ENSG00000149256	3.9378	4.18073	4.21577	4.20365	4.16824	4.11695	8.61601	8.60225	8.58487	8.65192	8.61355	8.62744	4.08863	4.00673	4.12218	4.54357	4.14435	4.01843	8.73342	8.80827	8.7825	8.71421	8.71765	8.71162	TENM4
ENSG00000141447	9.58882	9.7462	9.71293	9.71604	9.71288	9.73273	5.22106	5.15777	5.29186	5.25521	5.40089	4.98724	9.73356	9.65934	9.69383	9.78012	9.73939	9.71469	4.9651	5.1354	5.23123	5.36337	5.33981	4.88933	OSBPL1A
ENSG00000118640	8.79017	8.76763	8.69024	8.74017	8.79739	8.6871	4.44556	4.51928	4.36325	4.41623	3.90724	4.50892	8.72137	8.85835	8.76949	8.73989	8.90253	8.79907	4.39452	4.25629	4.10757	4.42887	3.95961	3.78702	VAMP8
ENSG00000047617	9.20228	8.9677	9.11175	9.04437	9.07266	9.1496	4.42159	4.90628	4.27475	4.65661	4.46555	4.90679	9.2983	9.21429	9.33992	9.45374	9.30871	9.27311	4.77447	4.69461	5.26597	4.46086	4.74009	4.76411	ANO2
ENSG00000144476	7.8282	8.13039	8.02536	8.02257	8.09449	7.89012	3.40974	3.56449	3.39038	3.38782	3.40013	3.47451	7.84905	7.84575	7.83323	7.90571	8.02564	8.06894	3.60768	3.4499	3.56605	3.35692	3.38055	3.36617	ACKR3
ENSG00000163762	12.6769	12.7298	12.7378	12.6761	12.6499	12.6664	8.23452	8.28992	8.2946	8.33283	8.23133	8.22311	12.8359	12.8017	12.8094	12.8122	12.829	12.7167	8.21148	8.22436	8.26355	8.09801	8.16378	8.19381	TM4SF18
