# Supplementary material for: Subendothelial stiffness alters endothelial cell traction force generation while exerting a minimal effect on the transcriptome
Source: Sci Rep. 2019 Dec 3;9:18209. doi: 10.1038/s41598-019-54336-2 (PMC6890669; doi:10.1038/s41598-019-54336-2)
Supplement: Supplementary file 10 — Supplementary Table 7 [file 41598_2019_54336_MOESM10_ESM.xlsx]

## Sheet: Sheet 1 - Table 6
Supplemental Table 7
KEGG Pathways	p.geomean	stat.mean	pvalue	padj	set.size
hsa04514 Cell adhesion molecules (CAMs)	3.25e-08	5.59371	3.25e-08	5.33e-06	130
hsa00590 Arachidonic acid metabolism	7.15e-05	3.95934	7.15e-05	0.00586184	59
hsa04610 Complement and coagulation cascades	0.000400978	3.44827	0.000400978	0.0169191	69
hsa04974 Protein digestion and absorption	0.000412661	3.42415	0.000412661	0.0169191	81
hsa04512 ECM-receptor interaction	0.000585535	3.31816	0.000585535	0.0170008	85
hsa04640 Hematopoietic cell lineage	0.000624583	3.28823	0.000624583	0.0170008	86
hsa04020 Calcium signaling pathway	0.000725643	3.21036	0.000725643	0.0170008	177
hsa04360 Axon guidance	0.000858488	3.17572	0.000858488	0.017599	129
hsa04670 Leukocyte transendothelial migration	0.00227124	2.86855	0.00227124	0.0413871	116
