# Supplementary material for: Subendothelial stiffness alters endothelial cell traction force generation while exerting a minimal effect on the transcriptome
Source: Sci Rep. 2019 Dec 3;9:18209. doi: 10.1038/s41598-019-54336-2 (PMC6890669; doi:10.1038/s41598-019-54336-2)
Supplement: Supplementary file 11 — Supplementary Table 8 [file 41598_2019_54336_MOESM11_ESM.xlsx]

## Sheet: Sheet 1 - Table 7
Supplemental Table 8
Biological Process (up for HMEC-1)	p.geomean	stat.mean	pvalue	padj	set.size
GO:0000087 M phase of mitotic cell cycle	1.18e-07	5.22036	1.18e-07	0.000208254	373
GO:0000280 nuclear division	1.43e-07	5.18485	1.43e-07	0.000208254	362
GO:0007067 mitosis	1.43e-07	5.18485	1.43e-07	0.000208254	362
GO:0048285 organelle fission	3.19e-07	5.02437	3.19e-07	0.000330768	387
GO:0000236 mitotic prometaphase	3.78e-07	5.23956	3.78e-07	0.000330768	86
GO:0007059 chromosome segregation	1.3e-06	4.81239	1.3e-06	0.000949201	146
GO:0010564 regulation of cell cycle process	3.22e-06	4.53894	3.22e-06	0.00201261	439
GO:0051301 cell division	4.11e-06	4.48394	4.11e-06	0.00224813	479
GO:0071103 DNA conformation change	7.37e-06	4.39178	7.37e-06	0.00358029	188
GO:0006323 DNA packaging	1.84e-05	4.18952	1.84e-05	0.00801211	152
GO:0006281 DNA repair	2.02e-05	4.13443	2.02e-05	0.00801211	392
Biological Process (up for HUVEC)	p.geomean	stat.mean	pvalue	padj	set.size
GO:0010594 regulation of endothelial cell migration	0.999799	-3.64129	0.000200858	0.000200858	73
GO:0050707 regulation of cytokine secretion	0.999223	-3.23931	0.00077675	0.000548199	77
GO:0050663 cytokine secretion	0.998559	-3.02995	0.00144128	0.000984378	93
GO:0050708 regulation of protein secretion	0.998132	-2.93371	0.00186831	0.0011831	125
GO:0043542 endothelial cell migration	0.997977	-2.91394	0.0020231	0.0011831	106
GO:0043535 regulation of blood vessel endothelial cell migration	0.997925	-2.97501	0.00207524	0.0011831	39
GO:0010595 positive regulation of endothelial cell migration	0.997793	-2.9408	0.0022073	0.0011831	43
GO:0009306 protein secretion	0.997772	-2.86625	0.00222803	0.0011831	170
GO:0001935 endothelial cell proliferation	0.996065	-2.69686	0.00393521	0.00210966	84
GO:2000351 regulation of endothelial cell apoptotic process	0.995596	-2.91865	0.00440425	0.002351	14
GO:0072577 endothelial cell apoptotic process	0.995596	-2.91865	0.00440425	0.002351	14
GO:0007596 blood coagulation	0.994915	-2.57577	0.00508504	0.00257609	498
GO:0007156 homophilic cell adhesion	0.994867	-2.588	0.00513295	0.00257609	139
GO:0003158 endothelium development	0.994219	-2.57196	0.00578123	0.00281681	56
GO:0051046 regulation of secretion	0.994202	-2.53053	0.00579826	0.00281681	444
GO:0001936 regulation of endothelial cell proliferation	0.994127	-2.56074	0.00587294	0.00281681	72
GO:0050715 positive regulation of cytokine secretion	0.993689	-2.54956	0.00631076	0.00281681	57
GO:0046474 glycerophospholipid biosynthetic process	0.993682	-2.50564	0.00631816	0.00281681	193
GO:0051047 positive regulation of secretion	0.993347	-2.48778	0.00665303	0.00281681	221
GO:0006066 alcohol metabolic process	0.992995	-2.46424	0.00700529	0.00281681	313
GO:0016339 calcium-dependent cell-cell adhesion	0.992948	-2.54411	0.00705167	0.00281681	28
GO:0046470 phosphatidylcholine metabolic process	0.992243	-2.45425	0.00775713	0.00296919	64
GO:0001818 negative regulation of cytokine production	0.991915	-2.42222	0.0080845	0.00306907	136
GO:0008654 phospholipid biosynthetic process	0.991556	-2.39854	0.00844408	0.00320137	216
GO:0043534 blood vessel endothelial cell migration	0.991418	-2.42793	0.00858222	0.00320137	58
GO:0001816 cytokine production	0.990939	-2.36832	0.00906103	0.00336336	427
GO:0050710 negative regulation of cytokine secretion	0.99045	-2.44883	0.00954952	0.0036255	24
GO:0006887 exocytosis	0.990209	-2.34184	0.00979121	0.00363943	273
GO:0006518 peptide metabolic process	0.989663	-2.33426	0.0103374	0.00395978	93
GO:0002768 immune response-regulating cell surface receptor signaling pathway	0.989308	-2.31564	0.0106915	0.00408704	136
GO:0032689 negative regulation of interferon-gamma production	0.989232	-2.40616	0.0107683	0.00408704	24
GO:0008299 isoprenoid biosynthetic process	0.98883	-2.37179	0.0111702	0.00411035	25
GO:0001938 positive regulation of endothelial cell proliferation	0.98879	-2.32488	0.0112097	0.00411035	51
GO:0050714 positive regulation of protein secretion	0.988551	-2.30189	0.011449	0.00411035	85
GO:0007416 synapse assembly	0.988425	-2.30112	0.0115746	0.00411035	73
GO:0002764 immune response-regulating signaling pathway	0.986896	-2.23023	0.0131039	0.00514135	245
GO:0050709 negative regulation of protein secretion	0.98664	-2.26884	0.0133603	0.00517051	39
GO:0003081 regulation of systemic arterial blood pressure by renin-angiotensin	0.986083	-2.315	0.0139166	0.00550216	21
GO:0001817 regulation of cytokine production	0.985846	-2.19767	0.0141545	0.00551271	383
GO:0043030 regulation of macrophage activation	0.985519	-2.27178	0.0144811	0.00561283	23
GO:0042439 ethanolamine-containing compound metabolic process	0.985359	-2.19902	0.0146406	0.00561283	84
GO:0001991 regulation of systemic arterial blood pressure by circulatory renin-angiotensin	0.985224	-2.36331	0.014776	0.00561283	14
GO:0006650 glycerophospholipid metabolic process	0.984277	-2.15787	0.0157234	0.00617833	235
GO:0006790 sulfur compound metabolic process	0.982745	-2.12115	0.0172551	0.00749572	231
GO:0007249 I-kappaB kinase/NF-kappaB cascade	0.982413	-2.11324	0.0175875	0.00760224	216
GO:0042632 cholesterol homeostasis	0.981948	-2.12692	0.0180524	0.00784265	60
GO:0055092 sterol homeostasis	0.981282	-2.11091	0.0187178	0.00828589	61
