# Supplementary material for: Subendothelial stiffness alters endothelial cell traction force generation while exerting a minimal effect on the transcriptome
Source: Sci Rep. 2019 Dec 3;9:18209. doi: 10.1038/s41598-019-54336-2 (PMC6890669; doi:10.1038/s41598-019-54336-2)
Supplement: Supplementary file 12 — Supplementary Table 9 [file 41598_2019_54336_MOESM12_ESM.xlsx]

## Sheet: Sheet1
Supplemental Table 9
Gene Name	Sequence (5’ to 3’)
GAPDH(HUMAN)	Forward:5’ GGGAAACTGTGGCGTGAT 3'
	Reverse:5’ GAGTGGGTGTCGCTGTTGA 3’
TGFb2	Forward:5’ CTGCTAATGTTATTGCCCTCCTAC 3'
	Reverse:5’ CGTGTATCCATTTCCACCCTAGA 3’
GADD45B	Forward:5’ CCAGGATCGCCTCACAGT 3'
	Reverse:5’ TGGGTCCACATTCATCAACT 3’
CXCL12	Forward:5’ AACTGTGCCCTTCAGATTGTAG 3'
	Reverse:5’ GGTACTCCTGAATCCACTTTAGC 3’
OLFML3	Forward:5’ GGGCAGCACTCCCTTATT 3'
	Reverse:5’ TCTGGTAGCCATCATCCC 3’
XAF1	Forward:5’ CGCCCTGTTGAGTGTAAGTT 3'
	Reverse:5’ CCACAGTAGGACTCGTGGAG 3’
KRT7	Forward:5’ CAATGAGACGGAGTTGACAGA 3'
	Reverse:5’ CCTCATACTGCGCCTTGAC 3’
EPHA5	Forward:5’ AGACCCTACTGGGAGATGAC 3'
	Reverse:5’ CCTGCTATTTCGCTCTTTCT 3’
KLF10	Forward:5’ TCTGCTTCCGGGAACACC 3'
	Reverse:5’ TGCGGCAATGTGAGGTTT 3’
STC1	Forward:5’ AGGAAATCCCGAGTGGCG '
	Reverse:5’ CCGACCTGTAGAGCACTGTTG 3’
INSR	Forward:5’ GCGACACTTCACGGGCTAT 3'
	Reverse:5’ TCAGACCATTGGGCTCCTT 3’
ADAMTSL1	Forward:5’ ACATCGGCTGAGTGCTAC 3'
	Reverse:5’ AAGGCATGATCTGCTTGTAT 3’
LAMB3	Forward:5’ TCCCTTCGGCTTATCCAG 3'
	Reverse:5’ CATCCGTGTCCAGAAGTCA 3’
SMOC1	Forward:5’ TAAGCCGACACCCACGAT 3'
	Reverse:5’ GCACATTCAGGGATGACAATA 3’
ID1	Forward:5’ AGTTGGAGCTGAACTCGGAAT 3'
	Reverse:5’ TGATCTCGCCGTTGAGGGT 3’
ZNF703	Forward:5’ TGTCCTCCACTCCCGTCAG 3'
	Reverse:5’ CGAGTTGAGTTTGGAGGAGGG 3’
ZSCAN31	Forward:5’ AGCAGGAACCAACAGACATACA 3'
	Reverse:5’ TCTGCCTTGCTGTCTCGTTTA 3’
